# Supplementary material for: Immune Tolerance in Mytilus galloprovincialis Hemocytes After Repeated Contact With Vibrio splendidus
Source: Front Immunol. 2019 Aug 9;10:1894. doi: 10.3389/fimmu.2019.01894 (PMC6697025; doi:10.3389/fimmu.2019.01894)
Supplement: Supplementary File 1 — Complete list of contigs with BLAST description results, GO annotations, and KEGG enzymes. [file Table_1.XLSX]

## Sheet: Hoja1
SeqName	Description NCBI Nucleotide Molluscs database	Description Uniprot/Swissprot	GO IDs	GO Names	Enzyme Codes	Enzyme Names
Mg_contig_1	TSA: Mytilus galloprovincialis NORM_MGT_c9552 mRNA sequence	---NA---
Mg_contig_2	TSA: Mytilus galloprovincialis NORM_MGT_c24141 mRNA sequence	---NA---
Mg_contig_3	TSA: Mytilus galloprovincialis NORM_MGT_c21969 mRNA sequence	---NA---
Mg_contig_4	---NA---	---NA---
Mg_contig_5	TSA: Mytilus galloprovincialis NORM_MGT_c9879 mRNA sequence	IFI44_PANTRRecName: Full=Interferon-induced protein 44; AltName: Full=Antigen p44; AltName: Full=Non-A non-B hepatitis-associated microtubular aggregates protein	P:GO:0006955; P:GO:0009615	P:immune response; P:response to virus
Mg_contig_6	TSA: Mytilus galloprovincialis NORM_MGT_c10437 mRNA sequence	IFI44_PANTRRecName: Full=Interferon-induced protein 44; AltName: Full=Antigen p44; AltName: Full=Non-A non-B hepatitis-associated microtubular aggregates protein	P:GO:0050896	P:response to stimulus
Mg_contig_7	---NA---	---NA---
Mg_contig_8	TSA: Mytilus galloprovincialis NORM_MGC_c2736 mRNA sequence	CTXA_CARALRecName: Full=Toxin CaTX-A; Short=Toxin A; AltName: Full=CAT-1; Flags: Precursor	C:GO:0005576; P:GO:0006811; P:GO:0009405; C:GO:0016020; C:GO:0016021; P:GO:0019835; C:GO:0042151; P:GO:0044179; C:GO:0044218; C:GO:0044218; F:GO:0090729	C:extracellular region; P:ion transport; P:pathogenesis; C:membrane; C:integral component of membrane; P:cytolysis; C:nematocyst; P:hemolysis in other organism; C:other organism cell membrane; C:other organism cell membrane; F:toxin activity
Mg_contig_9	TSA: Mytilus galloprovincialis NORM_MGT_c11773 mRNA sequence	TYR3_CAEELRecName: Full=Putative tyrosinase-like protein tyr-3; Flags: Precursor	F:GO:0004497; F:GO:0005507; P:GO:0008152; F:GO:0016491; F:GO:0016716; P:GO:0042438; F:GO:0046872; P:GO:0055114	F:monooxygenase activity; F:copper ion binding; P:metabolic process; F:oxidoreductase activity; F:oxidoreductase activity, acting on paired donors, with incorporation or reduction of molecular oxygen, another compound as one donor, and incorporation of one atom of oxygen; P:melanin biosynthetic process; F:metal ion binding; P:oxidation-reduction process
Mg_contig_10	TSA: Mytilus galloprovincialis NORM_MGT_c304 mRNA sequence	BT3L4_XENTRRecName: Full=Transcription factor BTF3 homolog 4; AltName: Full=Basic transcription factor 3-like 4	P:GO:0001701; F:GO:0005515; C:GO:0005634; C:GO:0005739; C:GO:0005829; P:GO:0006355; P:GO:0006366; P:GO:0009651; P:GO:0015031; P:GO:0043066	P:in utero embryonic development; F:protein binding; C:nucleus; C:mitochondrion; C:cytosol; P:regulation of transcription, DNA-templated; P:transcription by RNA polymerase II; P:response to salt stress; P:protein transport; P:negative regulation of apoptotic process
Mg_contig_11	---NA---	---NA---
Mg_contig_12	TSA: Mytilus galloprovincialis NORM_MGC_c4006 mRNA sequence	DUS7_HUMANRecName: Full=Dual specificity protein phosphatase 7; AltName: Full=Dual specificity protein phosphatase PYST2	P:GO:0000187; P:GO:0000188; P:GO:0002385; F:GO:0004725; C:GO:0005654; C:GO:0005829; P:GO:0007428; P:GO:0007474; F:GO:0008330; P:GO:0009416; P:GO:0009953; F:GO:0017017; F:GO:0019838; P:GO:0032355; P:GO:0032526; P:GO:0032870; P:GO:0033574; P:GO:0035160; P:GO:0035335; P:GO:0035970; P:GO:0040036; P:GO:0042127; P:GO:0042542; P:GO:0042663; P:GO:0043065; P:GO:0043066; P:GO:0051384; P:GO:0051409; P:GO:00…	P:activation of MAPK activity; P:inactivation of MAPK activity; P:mucosal immune response; F:protein tyrosine phosphatase activity; C:nucleoplasm; C:cytosol; P:primary branching, open tracheal system; P:imaginal disc-derived wing vein specification; F:protein tyrosine/threonine phosphatase activity; P:response to light stimulus; P:dorsal/ventral pattern formation; F:MAP kinase tyrosine/serine/thr…	EC:3.1.3.16; EC:3.1.3.48; EC:3.1.3.41	Protein-serine/threonine phosphatase; Protein-tyrosine-phosphatase; 4-nitrophenylphosphatase
Mg_contig_13	---NA---	C3AR_DANRERecName: Full=C3a anaphylatoxin chemotactic receptor; Short=C3AR; Short=C3a-R	P:GO:0002430; F:GO:0004871; F:GO:0004875; F:GO:0004878; F:GO:0004930; F:GO:0005000; C:GO:0005886; C:GO:0005887; P:GO:0006935; P:GO:0006954; P:GO:0007165; P:GO:0007186; P:GO:0007200; P:GO:0007204; P:GO:0007218; P:GO:0007610; P:GO:0008150; F:GO:0008188; C:GO:0016020; C:GO:0016021; C:GO:0016323; F:GO:0016500; P:GO:0018991; P:GO:0032870; P:GO:0038178; F:GO:0042277; P:GO:0042789; C:GO:0045177; P:GO:00…	P:complement receptor mediated signaling pathway; F:obsolete signal transducer activity; F:complement receptor activity; F:complement component C5a receptor activity; F:G protein-coupled receptor activity; F:vasopressin receptor activity; C:plasma membrane; C:integral component of plasma membrane; P:chemotaxis; P:inflammatory response; P:signal transduction; P:G protein-coupled receptor signaling…
Mg_contig_15	---NA---	---NA---
Mg_contig_16	---NA---	---NA---
Mg_contig_17	TSA: Mytilus edulis, clone 20100630_46413 length=400 numreads=2, mRNA sequence	---NA---
Mg_contig_18	TSA: Mytilus galloprovincialis NORM_MGT_c5097 mRNA sequence	RHO1_DROMERecName: Full=Ras-like GTP-binding protein Rho1; Flags: Precursor	C:GO:0000131; C:GO:0000148; C:GO:0000329; P:GO:0000915; C:GO:0000935; C:GO:0001411; P:GO:0001666; P:GO:0001998; P:GO:0002363; P:GO:0003100; F:GO:0003924; F:GO:0004871; F:GO:0005525; C:GO:0005634; C:GO:0005739; C:GO:0005769; C:GO:0005778; C:GO:0005794; C:GO:0005829; C:GO:0005856; C:GO:0005925; C:GO:0005934; C:GO:0005935; P:GO:0006357; P:GO:0006886; P:GO:0007117; P:GO:0007160; P:GO:0007186; P:GO:00…	C:incipient cellular bud site; C:1,3-beta-D-glucan synthase complex; C:fungal-type vacuole membrane; P:actomyosin contractile ring assembly; C:division septum; C:hyphal tip; P:response to hypoxia; P:angiotensin-mediated vasoconstriction involved in regulation of systemic arterial blood pressure; P:alpha-beta T cell lineage commitment; P:regulation of systemic arterial blood pressure by endothelin…	EC:3.6.1.15	Nucleoside-triphosphate phosphatase
Mg_contig_19	TSA: Mytilus galloprovincialis NORM_MGC_c8561 mRNA sequence	PPT1_MACFARecName: Full=Palmitoyl-protein thioesterase 1; Short=PPT-1; AltName: Full=Palmitoyl-protein hydrolase 1; Flags: Precursor	P:GO:0002084; F:GO:0005515; C:GO:0005634; C:GO:0005764; C:GO:0005783; C:GO:0005794; C:GO:0005829; P:GO:0007005; P:GO:0007042; P:GO:0007269; P:GO:0007420; P:GO:0007601; P:GO:0007625; C:GO:0008021; P:GO:0008306; P:GO:0008340; P:GO:0008344; F:GO:0008474; P:GO:0009791; P:GO:0015031; P:GO:0016042; F:GO:0016290; P:GO:0018991; P:GO:0030308; C:GO:0030424; C:GO:0030425; P:GO:0031579; P:GO:0032429; C:GO:00…	P:protein depalmitoylation; F:protein binding; C:nucleus; C:lysosome; C:endoplasmic reticulum; C:Golgi apparatus; C:cytosol; P:mitochondrion organization; P:lysosomal lumen acidification; P:neurotransmitter secretion; P:brain development; P:visual perception; P:grooming behavior; C:synaptic vesicle; P:associative learning; P:determination of adult lifespan; P:adult locomotory behavior; F:palmitoy…	EC:3.1.2.22; EC:3.1.2.20; EC:3.1.2.2	Palmitoyl-protein hydrolase; Acyl-CoA hydrolase; Palmitoyl-CoA hydrolase
Mg_contig_20	TSA: Mytilus galloprovincialis NORM_MGC_c55 mRNA sequence	PRS7_HUMANRecName: Full=26S proteasome regulatory subunit 7; AltName: Full=26S proteasome AAA-ATPase subunit RPT1; AltName: Full=Proteasome 26S subunit ATPase 2; AltName: Full=Protein MSS1	P:GO:0000165; P:GO:0000209; C:GO:0000932; P:GO:0001649; P:GO:0002223; P:GO:0002479; F:GO:0005524; C:GO:0005576; C:GO:0005654; C:GO:0005886; P:GO:0006521; P:GO:0007623; P:GO:0008063; C:GO:0008540; P:GO:0010972; P:GO:0016032; P:GO:0016579; F:GO:0017025; P:GO:0030433; P:GO:0031145; P:GO:0031146; C:GO:0031595; C:GO:0031597; P:GO:0033209; C:GO:0034774; F:GO:0036402; P:GO:0038061; P:GO:0038095; C:GO:00…	P:MAPK cascade; P:protein polyubiquitination; C:P-body; P:osteoblast differentiation; P:stimulatory C-type lectin receptor signaling pathway; P:antigen processing and presentation of exogenous peptide antigen via MHC class I, TAP-dependent; F:ATP binding; C:extracellular region; C:nucleoplasm; C:plasma membrane; P:regulation of cellular amino acid metabolic process; P:circadian rhythm; P:Toll sig…	EC:3.6.1.3; EC:3.6.1.15	Adenosinetriphosphatase; Nucleoside-triphosphate phosphatase
Mg_contig_21	TSA: Mytilus edulis, clone 20100630_46413 length=400 numreads=2, mRNA sequence	---NA---
Mg_contig_22	---NA---	---NA---
Mg_contig_23	Azumapecten farreri translocating chain-associated membrane protein mRNA, complete cds	---NA---
Mg_contig_24	---NA---	---NA---
Mg_contig_25	Chlamys farreri ETS-family transcription factor mRNA, complete cds	EHF_PANPARecName: Full=ETS homologous factor; AltName: Full=ETS domain-containing transcription factor	F:GO:0000978; F:GO:0001228; P:GO:0001712; P:GO:0001824; F:GO:0003713; F:GO:0005515; C:GO:0005794; C:GO:0005829; P:GO:0006914; P:GO:0006954; P:GO:0007296; P:GO:0008283; C:GO:0016604; P:GO:0022008; P:GO:0030198; P:GO:0035019; P:GO:0035071; P:GO:0045596; P:GO:0045747; P:GO:0045892; P:GO:0045944; P:GO:0050855; P:GO:0060056; P:GO:0060644; P:GO:0097152	F:RNA polymerase II proximal promoter sequence-specific DNA binding; F:DNA-binding transcription activator activity, RNA polymerase II-specific; P:ectodermal cell fate commitment; P:blastocyst development; F:transcription coactivator activity; F:protein binding; C:Golgi apparatus; C:cytosol; P:autophagy; P:inflammatory response; P:vitellogenesis; P:cell population proliferation; C:nuclear body; P…
Mg_contig_26	TSA: Mytilus galloprovincialis NORM_MGC_c5605 mRNA sequence	---NA---
Mg_contig_27	---NA---	---NA---
Mg_contig_28	TSA: Mytilus galloprovincialis NORM_MGC_c14516 mRNA sequence	---NA---
Mg_contig_30	TSA: Mytilus galloprovincialis NORM_MGT_c5146 mRNA sequence	MDHC_CHICKRecName: Full=Malate dehydrogenase, cytoplasmic; AltName: Full=Cytosolic malate dehydrogenase	F:GO:0005515; C:GO:0005634; C:GO:0005739; C:GO:0005774; C:GO:0005794; C:GO:0005829; C:GO:0005886; P:GO:0006099; P:GO:0006107; P:GO:0006108; P:GO:0006734; C:GO:0009506; C:GO:0009570; P:GO:0009651; P:GO:0009735; P:GO:0010043; F:GO:0030060; C:GO:0043209; P:GO:0046686; C:GO:0048046; F:GO:0051287; C:GO:0070062	F:protein binding; C:nucleus; C:mitochondrion; C:vacuolar membrane; C:Golgi apparatus; C:cytosol; C:plasma membrane; P:tricarboxylic acid cycle; P:oxaloacetate metabolic process; P:malate metabolic process; P:NADH metabolic process; C:plasmodesma; C:chloroplast stroma; P:response to salt stress; P:response to cytokinin; P:response to zinc ion; F:L-malate dehydrogenase activity; C:myelin sheath; P…	EC:1.1.1.37	Malate dehydrogenase
Mg_contig_31	UNVERIFIED: Mytilus trossulus clone BM10 ribosomal protein S20 mRNA, complete cds	RS20_XENLARecName: Full=40S ribosomal protein S20; AltName: Full=S22	P:GO:0000462; P:GO:0002181; F:GO:0003729; F:GO:0003735; C:GO:0005618; C:GO:0005730; C:GO:0005794; C:GO:0009506; C:GO:0022627; C:GO:0042788; C:GO:0098556	P:maturation of SSU-rRNA from tricistronic rRNA transcript (SSU-rRNA, 5.8S rRNA, LSU-rRNA); P:cytoplasmic translation; F:mRNA binding; F:structural constituent of ribosome; C:cell wall; C:nucleolus; C:Golgi apparatus; C:plasmodesma; C:cytosolic small ribosomal subunit; C:polysomal ribosome; C:cytoplasmic side of rough endoplasmic reticulum membrane
Mg_contig_32	TSA: Mytilus galloprovincialis NORM_MGT_c11436 mRNA sequence	STC_DROMERecName: Full=Protein shuttle craft	P:GO:0000122; F:GO:0000977; F:GO:0001227; F:GO:0003676; F:GO:0003677; F:GO:0003700; F:GO:0003723; F:GO:0003729; F:GO:0005515; C:GO:0005634; P:GO:0006351; P:GO:0006355; P:GO:0006366; P:GO:0006952; F:GO:0008270; P:GO:0009642; P:GO:0009651; P:GO:0009697; P:GO:0010188; P:GO:0010310; C:GO:0016020; C:GO:0016021; P:GO:0016567; F:GO:0016740; P:GO:0042742; F:GO:0046872; P:GO:0048511	P:negative regulation of transcription by RNA polymerase II; F:RNA polymerase II regulatory region sequence-specific DNA binding; F:DNA-binding transcription repressor activity, RNA polymerase II-specific; F:nucleic acid binding; F:DNA binding; F:DNA-binding transcription factor activity; F:RNA binding; F:mRNA binding; F:protein binding; C:nucleus; P:transcription, DNA-templated; P:regulation of …
Mg_contig_33	PREDICTED: Crassostrea gigas alpha-actinin, sarcomeric (LOC105326760), transcript variant X2, mRNA	ACTN_DROMERecName: Full=Alpha-actinin, sarcomeric; AltName: Full=F-actin cross-linking protein	F:GO:0000977; P:GO:0001649; P:GO:0001666; C:GO:0001725; C:GO:0001726; F:GO:0001882; P:GO:0002576; F:GO:0003725; F:GO:0005178; F:GO:0005509; F:GO:0005523; F:GO:0005546; C:GO:0005829; C:GO:0005865; C:GO:0005884; C:GO:0005903; C:GO:0005915; C:GO:0005916; C:GO:0005923; C:GO:0005925; P:GO:0007016; P:GO:0014728; P:GO:0014732; P:GO:0014883; P:GO:0014894; P:GO:0015031; C:GO:0016328; C:GO:0016604; F:GO:00…	F:RNA polymerase II regulatory region sequence-specific DNA binding; P:osteoblast differentiation; P:response to hypoxia; C:stress fiber; C:ruffle; F:nucleoside binding; P:platelet degranulation; F:double-stranded RNA binding; F:integrin binding; F:calcium ion binding; F:tropomyosin binding; F:phosphatidylinositol-4,5-bisphosphate binding; C:cytosol; C:striated muscle thin filament; C:actin filam…
Mg_contig_34	TSA: Mytilus galloprovincialis NORM_MGC_c4271 mRNA sequence	NR0B2_RATRecName: Full=Nuclear receptor subfamily 0 group B member 2; AltName: Full=Orphan nuclear receptor SHP; AltName: Full=Small heterodimer partner	F:GO:0003677; C:GO:0005634; C:GO:0005737; P:GO:0007165; P:GO:0007530; P:GO:0008584; P:GO:0010033; P:GO:0010646; P:GO:0023051; P:GO:0030154; P:GO:0035270; F:GO:0042974; C:GO:0043232; C:GO:0044446; P:GO:0045892; P:GO:0048518; P:GO:0048732; F:GO:0140110; P:GO:1901700	F:DNA binding; C:nucleus; C:cytoplasm; P:signal transduction; P:sex determination; P:male gonad development; P:response to organic substance; P:regulation of cell communication; P:regulation of signaling; P:cell differentiation; P:endocrine system development; F:retinoic acid receptor binding; C:intracellular non-membrane-bounded organelle; C:intracellular organelle part; P:negative regulation of…
Mg_contig_35	TSA: Mytilus galloprovincialis NORM_MGC_c3159 mRNA sequence	EDEM2_HUMANRecName: Full=ER degradation-enhancing alpha-mannosidase-like protein 2; Flags: Precursor	P:GO:0000028; F:GO:0000049; C:GO:0000139; F:GO:0003735; F:GO:0004571; F:GO:0005509; C:GO:0005730; C:GO:0005768; C:GO:0005788; C:GO:0005802; C:GO:0005925; P:GO:0006491; P:GO:0007585; C:GO:0016235; C:GO:0022627; C:GO:0030176; F:GO:0030246; P:GO:0030968; C:GO:0031012; P:GO:0036509; P:GO:0036510; P:GO:0036511; P:GO:0036512; C:GO:0044322; P:GO:0048286; F:GO:0051787; C:GO:0070062; P:GO:1904154; P:GO:19…	P:ribosomal small subunit assembly; F:tRNA binding; C:Golgi membrane; F:structural constituent of ribosome; F:mannosyl-oligosaccharide 1,2-alpha-mannosidase activity; F:calcium ion binding; C:nucleolus; C:endosome; C:endoplasmic reticulum lumen; C:trans-Golgi network; C:focal adhesion; P:N-glycan processing; P:respiratory gaseous exchange by respiratory system; C:aggresome; C:cytosolic small ribo…	EC:3.2.1.113; EC:3.2.1.24	Mannosyl-oligosaccharide 1,2-alpha-mannosidase; Alpha-mannosidase
Mg_contig_36	---NA---	---NA---
Mg_contig_37	TSA: Mytilus galloprovincialis NORM_MGC_c7437 mRNA sequence	---NA---
Mg_contig_39	TSA: Mytilus galloprovincialis NORM_MGT_c2920 mRNA sequence	---NA---
Mg_contig_40	TSA: Mytilus galloprovincialis NORM_MGT_c2920 mRNA sequence	---NA---
Mg_contig_41	TSA: Mytilus galloprovincialis NORM_MGT_c2920 mRNA sequence	---NA---
Mg_contig_42	PREDICTED: Crassostrea gigas dynein beta chain, ciliary (LOC105328728), mRNA	DYHC_HELCRRecName: Full=Dynein beta chain, ciliary	P:GO:0003356; F:GO:0005524; C:GO:0005874; P:GO:0007368; P:GO:0007507; F:GO:0008017; F:GO:0008569; P:GO:0021670; P:GO:0030317; C:GO:0031514; C:GO:0036156; C:GO:0036157; P:GO:0036159; F:GO:0045503; F:GO:0045505; F:GO:0051959; P:GO:0060294	P:regulation of cilium beat frequency; F:ATP binding; C:microtubule; P:determination of left/right symmetry; P:heart development; F:microtubule binding; F:ATP-dependent microtubule motor activity, minus-end-directed; P:lateral ventricle development; P:flagellated sperm motility; C:motile cilium; C:inner dynein arm; C:outer dynein arm; P:inner dynein arm assembly; F:dynein light chain binding; F:d…	EC:3.6.1.3; EC:3.6.4.5; EC:3.6.1.15	Adenosinetriphosphatase; Minus-end-directed kinesin ATPase; Nucleoside-triphosphate phosphatase
Mg_contig_43	---NA---	---NA---
Mg_contig_44	Mytilus coruscus arginine kinase-like protein-1 mRNA, complete cds	KARG_LIOJARecName: Full=Arginine kinase; Short=AK	F:GO:0000166; F:GO:0004054; P:GO:0016310; F:GO:0043167	F:nucleotide binding; F:arginine kinase activity; P:phosphorylation; F:ion binding	EC:2.7.3.3	Arginine kinase
Mg_contig_45	TSA: Mytilus galloprovincialis NORM_MGT_c1749 mRNA sequence	SREK1_RATRecName: Full=Splicing regulatory glutamine/lysine-rich protein 1; AltName: Full=SR-related protein of 86 kDa; AltName: Full=Serine/arginine-rich-splicing regulatory protein 86; Short=SRrp86; AltName: Full=Splicing factor, arginine/serine-rich 12	F:GO:0003723; F:GO:0005515; P:GO:0006397; P:GO:0008380; C:GO:0016607	F:RNA binding; F:protein binding; P:mRNA processing; P:RNA splicing; C:nuclear speck
Mg_contig_46	TSA: Mytilus galloprovincialis NORM_MGT_c4522 mRNA sequence	---NA---
Mg_contig_47	TSA: Mytilus galloprovincialis NORM_MGT_c8336 mRNA sequence	PLIN2_MOUSERecName: Full=Perilipin-2; AltName: Full=Adipophilin; AltName: Full=Adipose differentiation-related protein; Short=ADRP	C:GO:0005634; C:GO:0005768; C:GO:0005811; C:GO:0005829; C:GO:0005886; P:GO:0015909; P:GO:0019915; F:GO:0045296	C:nucleus; C:endosome; C:lipid droplet; C:cytosol; C:plasma membrane; P:long-chain fatty acid transport; P:lipid storage; F:cadherin binding
Mg_contig_48	TSA: Mytilus galloprovincialis NORM_MGC_c10594 mRNA sequence	---NA---
Mg_contig_49	Mytilus galloprovincialis galectin 2 mRNA, complete cds	LEG4_RATRecName: Full=Galectin-4; Short=Gal-4; AltName: Full=L-36 lactose-binding protein; Short=L36LBP; AltName: Full=Lactose-binding lectin 4	P:GO:0002519; F:GO:0005102; F:GO:0005534; C:GO:0005615; C:GO:0005634; C:GO:0005829; P:GO:0010628; P:GO:0010629; P:GO:0010819; P:GO:0010862; C:GO:0016020; F:GO:0016936; F:GO:0019899; P:GO:0032496; P:GO:0032674; P:GO:0032682; P:GO:0032720; P:GO:0032753; P:GO:0032823; P:GO:0032834; P:GO:0033081; P:GO:0034134; P:GO:0034138; P:GO:0034142; P:GO:0043032; P:GO:0043305; P:GO:0043322; F:GO:0043539; P:GO:00…	P:natural killer cell tolerance induction; F:signaling receptor binding; F:galactose binding; C:extracellular space; C:nucleus; C:cytosol; P:positive regulation of gene expression; P:negative regulation of gene expression; P:regulation of T cell chemotaxis; P:positive regulation of pathway-restricted SMAD protein phosphorylation; C:membrane; F:galactoside binding; F:enzyme binding; P:response to …	EC:1.97.1	Other oxidoreductases
Mg_contig_50	TSA: Mytilus galloprovincialis NORM_MGC_c13248 mRNA sequence	GHITM_HUMANRecName: Full=Growth hormone-inducible transmembrane protein; AltName: Full=Dermal papilla-derived protein 2; AltName: Full=Mitochondrial morphology and cristae structure 1; Short=MICS1; AltName: Full=Transmembrane BAX inhibitor motif-containing protein 5; Flags: Precursor	F:GO:0005515; C:GO:0005743; P:GO:0006915; C:GO:0016021; C:GO:0070062	F:protein binding; C:mitochondrial inner membrane; P:apoptotic process; C:integral component of membrane; C:extracellular exosome
Mg_contig_51	TSA: Mytilus galloprovincialis NORM_MGT_c15570 mRNA sequence	ARHG4_HUMANRecName: Full=Rho guanine nucleotide exchange factor 4; AltName: Full=APC-stimulated guanine nucleotide exchange factor 1; Short=Asef; Short=Asef1	F:GO:0005096; F:GO:0005543; C:GO:0005654; C:GO:0005829; C:GO:0005938; P:GO:0007186; P:GO:0008344; P:GO:0014065; F:GO:0019904; C:GO:0030027; P:GO:0030032; C:GO:0030175; P:GO:0030217; P:GO:0030334; P:GO:0030593; F:GO:0030676; C:GO:0032587; F:GO:0042802; P:GO:0043065; P:GO:0043113; P:GO:0043547; P:GO:0046847; P:GO:0048813; P:GO:0051056; P:GO:0072593; P:GO:1900026	F:GTPase activator activity; F:phospholipid binding; C:nucleoplasm; C:cytosol; C:cell cortex; P:G protein-coupled receptor signaling pathway; P:adult locomotory behavior; P:phosphatidylinositol 3-kinase signaling; F:protein domain specific binding; C:lamellipodium; P:lamellipodium assembly; C:filopodium; P:T cell differentiation; P:regulation of cell migration; P:neutrophil chemotaxis; F:Rac guan…
Mg_contig_52	TSA: Mytilus galloprovincialis NORM_MGC_c2101 mRNA sequence	APRA_DICDIRecName: Full=Autocrine proliferation repressor protein A; AltName: Full=PhoPQ-activated pathogenicity-related protein; Flags: Precursor	C:GO:0005576; C:GO:0005622; F:GO:0008233; P:GO:0030435; P:GO:0031157; C:GO:0032991; F:GO:0045499; P:GO:0050919; P:GO:0072659; P:GO:1903665	C:extracellular region; C:intracellular; F:peptidase activity; P:sporulation resulting in formation of a cellular spore; P:regulation of aggregate size involved in sorocarp development; C:protein-containing complex; F:chemorepellent activity; P:negative chemotaxis; P:protein localization to plasma membrane; P:negative regulation of asexual reproduction
Mg_contig_53	TSA: Mytilus galloprovincialis NORM_MGC_c443 mRNA sequence	TIS1_DROMERecName: Full=Protein TIS11; AltName: Full=dTIS11	P:GO:0000122; C:GO:0000178; C:GO:0000932; F:GO:0000981; P:GO:0001570; P:GO:0003342; C:GO:0005634; C:GO:0005829; P:GO:0007507; P:GO:0009611; C:GO:0010494; P:GO:0010837; P:GO:0014065; C:GO:0016021; P:GO:0016246; F:GO:0019901; F:GO:0019957; P:GO:0021915; C:GO:0030014; F:GO:0031072; P:GO:0031440; P:GO:0032680; P:GO:0032869; P:GO:0032897; P:GO:0033077; P:GO:0035019; P:GO:0035264; P:GO:0035278; F:GO:00…	P:negative regulation of transcription by RNA polymerase II; C:exosome (RNase complex); C:P-body; F:DNA-binding transcription factor activity, RNA polymerase II-specific; P:vasculogenesis; P:proepicardium development; C:nucleus; C:cytosol; P:heart development; P:response to wounding; C:cytoplasmic stress granule; P:regulation of keratinocyte proliferation; P:phosphatidylinositol 3-kinase signalin…
Mg_contig_54	TSA: Villosa lienosa Contig58604.Vilimmg mRNA sequence	VA0E_CAEELRecName: Full=V-type proton ATPase subunit e; Short=V-ATPase subunit e; AltName: Full=Vacuolar proton pump subunit e	P:GO:0009792; P:GO:0010172; F:GO:0015078; C:GO:0016324; F:GO:0016787; C:GO:0033176; C:GO:0043296; P:GO:0060142	P:embryo development ending in birth or egg hatching; P:embryonic body morphogenesis; F:proton transmembrane transporter activity; C:apical plasma membrane; F:hydrolase activity; C:proton-transporting V-type ATPase complex; C:apical junction complex; P:regulation of syncytium formation by plasma membrane fusion
Mg_contig_55	TSA: Mytilus galloprovincialis NORM_MGT_c24446 mRNA sequence	MVP_STRPURecName: Full=Major vault protein; Short=MVP	P:GO:0001654; C:GO:0005634; C:GO:0005829; C:GO:0005856; P:GO:0007420; P:GO:0008283; C:GO:0016020; F:GO:0019901; F:GO:0019903; P:GO:0023057; P:GO:0031102; P:GO:0031953; P:GO:0038127; F:GO:0042802; C:GO:0048471; P:GO:0061099; C:GO:0070062; P:GO:0072376; C:GO:1990904	P:eye development; C:nucleus; C:cytosol; C:cytoskeleton; P:brain development; P:cell population proliferation; C:membrane; F:protein kinase binding; F:protein phosphatase binding; P:negative regulation of signaling; P:neuron projection regeneration; P:negative regulation of protein autophosphorylation; P:ERBB signaling pathway; F:identical protein binding; C:perinuclear region of cytoplasm; P:neg…
Mg_contig_56	TSA: Mytilus galloprovincialis NORM_MGT_c4944 mRNA sequence	---NA---
Mg_contig_57	TSA: Mytilus galloprovincialis NORM_MGT_c23577 mRNA sequence	PCR10_ARATHRecName: Full=Protein PLANT CADMIUM RESISTANCE 10; Short=AtPCR10	C:GO:0016020; C:GO:0016021	C:membrane; C:integral component of membrane
Mg_contig_58	---NA---	---NA---
Mg_contig_59	TSA: Villosa lienosa Contig26927.Vilimmg mRNA sequence	WBP11_MOUSERecName: Full=WW domain-binding protein 11; Short=WBP-11; AltName: Full=Splicing factor that interacts with PQBP-1 and PP1	F:GO:0005488; C:GO:0005730; C:GO:0005829; P:GO:0006397; P:GO:0008380; P:GO:0010821; C:GO:0016607; F:GO:0019888; P:GO:0031323	F:binding; C:nucleolus; C:cytosol; P:mRNA processing; P:RNA splicing; P:regulation of mitochondrion organization; C:nuclear speck; F:protein phosphatase regulator activity; P:regulation of cellular metabolic process
Mg_contig_60	TSA: Mytilus galloprovincialis NORM_MGT_c710 mRNA sequence	PHYIP_MOUSERecName: Full=Phytanoyl-CoA hydroxylase-interacting protein; AltName: Full=Phytanoyl-CoA hydroxylase-associated protein 1; Short=PAHX-AP1; Short=PAHXAP1	F:GO:0003674; F:GO:0005515; C:GO:0005575; C:GO:0005737; C:GO:0005739; P:GO:0008150	F:molecular_function; F:protein binding; C:cellular_component; C:cytoplasm; C:mitochondrion; P:biological_process
Mg_contig_61	PREDICTED: Crassostrea gigas eukaryotic translation initiation factor 3 subunit D-like (LOC105331514), mRNA	EIF3D_DANRERecName: Full=Eukaryotic translation initiation factor 3 subunit D; Short=eIF3d; AltName: Full=Eukaryotic translation initiation factor 3 subunit 7	P:GO:0001732; P:GO:0002191; F:GO:0003743; F:GO:0005515; C:GO:0005634; C:GO:0005829; P:GO:0006446; C:GO:0016020; P:GO:0045727; C:GO:0071541; P:GO:0075522; P:GO:0075525; F:GO:0098808; P:GO:1902416	P:formation of cytoplasmic translation initiation complex; P:cap-dependent translational initiation; F:translation initiation factor activity; F:protein binding; C:nucleus; C:cytosol; P:regulation of translational initiation; C:membrane; P:positive regulation of translation; C:eukaryotic translation initiation factor 3 complex, eIF3m; P:IRES-dependent viral translational initiation; P:viral trans…
Mg_contig_62	---NA---	RS25_DROMERecName: Full=40S ribosomal protein S25	P:GO:0000184; P:GO:0002181; F:GO:0003723; F:GO:0003735; C:GO:0005730; C:GO:0005774; C:GO:0005794; C:GO:0009506; P:GO:0019083; C:GO:0022627; C:GO:0031012; C:GO:0042788	P:nuclear-transcribed mRNA catabolic process, nonsense-mediated decay; P:cytoplasmic translation; F:RNA binding; F:structural constituent of ribosome; C:nucleolus; C:vacuolar membrane; C:Golgi apparatus; C:plasmodesma; P:viral transcription; C:cytosolic small ribosomal subunit; C:extracellular matrix; C:polysomal ribosome
Mg_contig_63	---NA---	NR1D1_BOVINRecName: Full=Nuclear receptor subfamily 1 group D member 1; AltName: Full=Rev-erbA-alpha; AltName: Full=V-erbA-related protein 1; Short=EAR-1	F:GO:0000977; F:GO:0001046; F:GO:0001227; F:GO:0005515; C:GO:0005654; C:GO:0005737; P:GO:0005978; P:GO:0006357; P:GO:0009648; P:GO:0010498; P:GO:0031347; P:GO:0032922; P:GO:0042753; C:GO:0043025; C:GO:0043197; P:GO:0044321; P:GO:0045598; P:GO:0045892; P:GO:0045893; P:GO:0060086; P:GO:0061178; P:GO:0061469; P:GO:0070859; P:GO:0071396; P:GO:2000489	F:RNA polymerase II regulatory region sequence-specific DNA binding; F:core promoter sequence-specific DNA binding; F:DNA-binding transcription repressor activity, RNA polymerase II-specific; F:protein binding; C:nucleoplasm; C:cytoplasm; P:glycogen biosynthetic process; P:regulation of transcription by RNA polymerase II; P:photoperiodism; P:proteasomal protein catabolic process; P:regulation of …
Mg_contig_64	---NA---	VDR_COTJARecName: Full=Vitamin D3 receptor; Short=VDR; AltName: Full=1,25-dihydroxyvitamin D3 receptor; AltName: Full=Nuclear receptor subfamily 1 group I member 1	P:GO:0000122; C:GO:0000790; C:GO:0000791; C:GO:0000792; P:GO:0000902; F:GO:0000976; F:GO:0000977; F:GO:0000978; F:GO:0000980; F:GO:0000981; F:GO:0001046; F:GO:0001222; F:GO:0001227; F:GO:0001227; P:GO:0001501; P:GO:0001503; C:GO:0001651; P:GO:0001947; P:GO:0003146; F:GO:0003677; F:GO:0003700; F:GO:0003707; F:GO:0003714; F:GO:0004879; F:GO:0004879; F:GO:0004879; F:GO:0005499; F:GO:0005515; C:GO:00…	P:negative regulation of transcription by RNA polymerase II; C:nuclear chromatin; C:euchromatin; C:heterochromatin; P:cell morphogenesis; F:transcription regulatory region sequence-specific DNA binding; F:RNA polymerase II regulatory region sequence-specific DNA binding; F:RNA polymerase II proximal promoter sequence-specific DNA binding; F:RNA polymerase II distal enhancer sequence-specific DNA …
Mg_contig_65	UNVERIFIED: Mytilus trossulus clone BM6 elongation factor G mRNA, partial cds	EF2_CAEELRecName: Full=Elongation factor 2; Short=EF-2	F:GO:0002039; P:GO:0002182; P:GO:0002244; P:GO:0002931; P:GO:0003009; F:GO:0003746; F:GO:0003924; F:GO:0005525; C:GO:0005634; C:GO:0005829; C:GO:0005886; P:GO:0007568; F:GO:0008097; P:GO:0010629; P:GO:0014009; C:GO:0016235; F:GO:0019901; C:GO:0031012; P:GO:0032355; P:GO:0034976; P:GO:0035914; P:GO:0042542; C:GO:0042788; F:GO:0042802; F:GO:0043022; C:GO:0045121; F:GO:0045296; P:GO:0045471; P:GO:00…	F:p53 binding; P:cytoplasmic translational elongation; P:hematopoietic progenitor cell differentiation; P:response to ischemia; P:skeletal muscle contraction; F:translation elongation factor activity; F:GTPase activity; F:GTP binding; C:nucleus; C:cytosol; C:plasma membrane; P:aging; F:5S rRNA binding; P:negative regulation of gene expression; P:glial cell proliferation; C:aggresome; F:protein ki…	EC:3.6.1.15	Nucleoside-triphosphate phosphatase
Mg_contig_66	TSA: Mytilus galloprovincialis NORM_MGT_c23223 mRNA sequence	---NA---
Mg_contig_68	TSA: Mytilus galloprovincialis NORM_MGC_c5811 mRNA sequence	RS5_HUMANRecName: Full=40S ribosomal protein S5; AltName: Full=Small ribosomal subunit protein uS7; Contains: RecName: Full=40S ribosomal protein S5, N-terminally processed	P:GO:0000028; P:GO:0002181; F:GO:0003729; F:GO:0003735; F:GO:0005515; C:GO:0005618; C:GO:0005774; C:GO:0005886; C:GO:0005925; P:GO:0006407; P:GO:0006413; P:GO:0006450; C:GO:0009506; C:GO:0009507; P:GO:0009735; F:GO:0019843; C:GO:0022627; C:GO:0031012; C:GO:0042788; C:GO:0070062	P:ribosomal small subunit assembly; P:cytoplasmic translation; F:mRNA binding; F:structural constituent of ribosome; F:protein binding; C:cell wall; C:vacuolar membrane; C:plasma membrane; C:focal adhesion; P:rRNA export from nucleus; P:translational initiation; P:regulation of translational fidelity; C:plasmodesma; C:chloroplast; P:response to cytokinin; F:rRNA binding; C:cytosolic small ribosom…
Mg_contig_69	Mytilus galloprovincialis MACPF domain-containing protein 4 mRNA, complete cds	---NA---
Mg_contig_70	TSA: Mytilus galloprovincialis NORM_MGC_c5752 mRNA sequence	PPP5_RATRecName: Full=Serine/threonine-protein phosphatase 5; Short=PP5; AltName: Full=Protein phosphatase T; Short=PPT	P:GO:0000022; P:GO:0000076; C:GO:0000164; P:GO:0000724; C:GO:0000778; C:GO:0000790; P:GO:0000903; C:GO:0001400; P:GO:0001933; F:GO:0001965; F:GO:0003723; F:GO:0004722; F:GO:0004871; F:GO:0005524; C:GO:0005635; C:GO:0005730; C:GO:0005816; C:GO:0005829; C:GO:0005847; C:GO:0005886; C:GO:0005935; P:GO:0005977; P:GO:0006109; P:GO:0006364; P:GO:0006873; P:GO:0006986; P:GO:0007114; F:GO:0008017; P:GO:00…	P:mitotic spindle elongation; P:DNA replication checkpoint; C:protein phosphatase type 1 complex; P:double-strand break repair via homologous recombination; C:condensed nuclear chromosome kinetochore; C:nuclear chromatin; P:obsolete regulation of cell shape during vegetative growth phase; C:mating projection base; P:negative regulation of protein phosphorylation; F:G-protein alpha-subunit binding…	EC:3.1.3.16; EC:3.1.3.41	Protein-serine/threonine phosphatase; 4-nitrophenylphosphatase
Mg_contig_71	TSA: Mytilus galloprovincialis NORM_MGT_c81 mRNA sequence	RL7A_TAKRURecName: Full=60S ribosomal protein L7a; AltName: Full=Surfeit locus protein 3	P:GO:0000184; P:GO:0000470; P:GO:0002181; F:GO:0003723; F:GO:0003735; F:GO:0005516; C:GO:0005730; C:GO:0005774; C:GO:0005794; C:GO:0005925; P:GO:0006413; P:GO:0006614; C:GO:0009506; C:GO:0009507; P:GO:0019083; C:GO:0022625; C:GO:0042788; F:GO:0045296; P:GO:1904401	P:nuclear-transcribed mRNA catabolic process, nonsense-mediated decay; P:maturation of LSU-rRNA; P:cytoplasmic translation; F:RNA binding; F:structural constituent of ribosome; F:calmodulin binding; C:nucleolus; C:vacuolar membrane; C:Golgi apparatus; C:focal adhesion; P:translational initiation; P:SRP-dependent cotranslational protein targeting to membrane; C:plasmodesma; C:chloroplast; P:viral …
Mg_contig_72	---NA---	---NA---
Mg_contig_74	TSA: Mytilus galloprovincialis NORM_MGT_c11047 mRNA sequence	TBA3_MOUSERecName: Full=Tubulin alpha-3 chain; AltName: Full=Alpha-tubulin 3/7; AltName: Full=Alpha-tubulin isotype M-alpha-3/7; AltName: Full=Tubulin alpha-3/alpha-7 chain; Contains: RecName: Full=Detyrosinated tubulin alpha-3 chain	P:GO:0000281; F:GO:0003924; F:GO:0005200; F:GO:0005525; C:GO:0005634; C:GO:0005819; C:GO:0005881; P:GO:0007010; P:GO:0007017; P:GO:0010389; F:GO:0017022; F:GO:0019904; P:GO:0030705; F:GO:0031625; C:GO:0036464; C:GO:0043209; C:GO:0045121; F:GO:0046982; C:GO:0048471; C:GO:0055037; C:GO:0070062; P:GO:0097711	P:mitotic cytokinesis; F:GTPase activity; F:structural constituent of cytoskeleton; F:GTP binding; C:nucleus; C:spindle; C:cytoplasmic microtubule; P:cytoskeleton organization; P:microtubule-based process; P:regulation of G2/M transition of mitotic cell cycle; F:myosin binding; F:protein domain specific binding; P:cytoskeleton-dependent intracellular transport; F:ubiquitin protein ligase binding;…	EC:3.6.1.15	Nucleoside-triphosphate phosphatase
Mg_contig_75	---NA---	---NA---
Mg_contig_76	TSA: Mytilus galloprovincialis NORM_MGC_c6260 mRNA sequence	PTBP1_HUMANRecName: Full=Polypyrimidine tract-binding protein 1; Short=PTB; AltName: Full=57 kDa RNA-binding protein PPTB-1; AltName: Full=Heterogeneous nuclear ribonucleoprotein I; Short=hnRNP I	F:GO:0000014; P:GO:0000381; C:GO:0000932; P:GO:0000956; F:GO:0001069; P:GO:0003231; F:GO:0003697; F:GO:0003729; F:GO:0005515; C:GO:0005681; C:GO:0005730; P:GO:0006376; P:GO:0009653; P:GO:0009845; P:GO:0010976; P:GO:0021510; P:GO:0021549; C:GO:0030426; P:GO:0032024; P:GO:0033120; F:GO:0036002; C:GO:0043025; F:GO:0043565; C:GO:0044306; P:GO:0045727; P:GO:0045944; P:GO:0048025; P:GO:0050896; P:GO:00…	F:single-stranded DNA endodeoxyribonuclease activity; P:regulation of alternative mRNA splicing, via spliceosome; C:P-body; P:nuclear-transcribed mRNA catabolic process; F:regulatory region RNA binding; P:cardiac ventricle development; F:single-stranded DNA binding; F:mRNA binding; F:protein binding; C:spliceosomal complex; C:nucleolus; P:mRNA splice site selection; P:anatomical structure morphog…
Mg_contig_77	TSA: Mytilus galloprovincialis NORM_MGT_c421 mRNA sequence	MPPB_HUMANRecName: Full=Mitochondrial-processing peptidase subunit beta; AltName: Full=Beta-MPP; AltName: Full=P-52; Flags: Precursor	F:GO:0004222; C:GO:0005618; C:GO:0005730; C:GO:0005741; C:GO:0005750; C:GO:0005758; C:GO:0005774; C:GO:0005829; P:GO:0006122; P:GO:0006627; P:GO:0006851; F:GO:0008270; P:GO:0009060; C:GO:0009507; P:GO:0014823; C:GO:0017087; F:GO:0031625; P:GO:0031930; C:GO:0031982; C:GO:0043209; P:GO:0043279	F:metalloendopeptidase activity; C:cell wall; C:nucleolus; C:mitochondrial outer membrane; C:mitochondrial respiratory chain complex III; C:mitochondrial intermembrane space; C:vacuolar membrane; C:cytosol; P:mitochondrial electron transport, ubiquinol to cytochrome c; P:protein processing involved in protein targeting to mitochondrion; P:mitochondrial calcium ion transmembrane transport; F:zinc …	EC:3.4.24	Acting on peptide bonds (peptidases)
Mg_contig_79	Tegillarca granosa clone Tg_isotig12596 microsatellite sequence	CELE_CLOTHRecName: Full=Cellulase/esterase CelE; AltName: Full=CtCel5C-CE2; Includes: RecName: Full=Cellulase E; AltName: Full=CtCel5C; AltName: Full=Endo-1,4-beta-glucanase E; Short=EGE; Short=Endoglucanase E; Includes: RecName: Full=Acetylxylan esterase / glucomannan deacetylase; AltName: Full=CtCE2; Flags: Precursor	P:GO:0000272; F:GO:0003824; F:GO:0004553; C:GO:0005576; P:GO:0005975; P:GO:0008152; F:GO:0008810; F:GO:0016787; F:GO:0016798; P:GO:0030245; F:GO:0030248; P:GO:0045493; F:GO:0046555; F:GO:0046872; F:GO:0052689; P:GO:2000884	P:polysaccharide catabolic process; F:catalytic activity; F:hydrolase activity, hydrolyzing O-glycosyl compounds; C:extracellular region; P:carbohydrate metabolic process; P:metabolic process; F:cellulase activity; F:hydrolase activity; F:hydrolase activity, acting on glycosyl bonds; P:cellulose catabolic process; F:cellulose binding; P:xylan catabolic process; F:acetylxylan esterase activity; F:…
Mg_contig_80	TSA: Mytilus galloprovincialis NORM_MGT_c8193 mRNA sequence	---NA---
Mg_contig_81	TSA: Mytilus galloprovincialis NORM_MGC_c8025 mRNA sequence	TBA2_PATVURecName: Full=Tubulin alpha-2/alpha-4 chain	P:GO:0000281; F:GO:0003924; F:GO:0005200; F:GO:0005525; C:GO:0005634; C:GO:0005819; C:GO:0005881; P:GO:0007010; P:GO:0007017; P:GO:0010389; F:GO:0017022; F:GO:0019904; P:GO:0030705; C:GO:0036464; C:GO:0043209; C:GO:0045121; F:GO:0046982; C:GO:0048471; C:GO:0055037; C:GO:0070062; P:GO:0097711	P:mitotic cytokinesis; F:GTPase activity; F:structural constituent of cytoskeleton; F:GTP binding; C:nucleus; C:spindle; C:cytoplasmic microtubule; P:cytoskeleton organization; P:microtubule-based process; P:regulation of G2/M transition of mitotic cell cycle; F:myosin binding; F:protein domain specific binding; P:cytoskeleton-dependent intracellular transport; C:cytoplasmic ribonucleoprotein gra…	EC:3.6.1.15	Nucleoside-triphosphate phosphatase
Mg_contig_82	---NA---	---NA---
Mg_contig_85	TSA: Mytilus galloprovincialis NORM_MGC_c1649 mRNA sequence	---NA---
Mg_contig_86	TSA: Mytilus galloprovincialis NORM_MGC_c4697 mRNA sequence	RS12_PIGRecName: Full=40S ribosomal protein S12	P:GO:0000184; P:GO:0002181; F:GO:0003723; F:GO:0003735; C:GO:0005654; C:GO:0005794; P:GO:0006413; P:GO:0006614; P:GO:0009651; P:GO:0010243; C:GO:0016020; P:GO:0019083; C:GO:0022625; C:GO:0022627; C:GO:0042788; P:GO:0046686	P:nuclear-transcribed mRNA catabolic process, nonsense-mediated decay; P:cytoplasmic translation; F:RNA binding; F:structural constituent of ribosome; C:nucleoplasm; C:Golgi apparatus; P:translational initiation; P:SRP-dependent cotranslational protein targeting to membrane; P:response to salt stress; P:response to organonitrogen compound; C:membrane; P:viral transcription; C:cytosolic large ribo…
Mg_contig_87	PREDICTED: Crassostrea gigas palmitoyltransferase ZDHHC15 (LOC105338746), transcript variant X6, mRNA	ZDHC2_HUMANRecName: Full=Palmitoyltransferase ZDHHC2; AltName: Full=Reduced expression associated with metastasis protein; Short=Ream; AltName: Full=Reduced expression in cancer protein; Short=Rec; AltName: Full=Zinc finger DHHC domain-containing protein 2; Short=DHHC-2; AltName: Full=Zinc finger protein 372	C:GO:0005783; C:GO:0005887; P:GO:0016188; F:GO:0016409; P:GO:0018345; P:GO:0032501; P:GO:0045184; P:GO:0051641; C:GO:0055038; P:GO:0065007; C:GO:0098791	C:endoplasmic reticulum; C:integral component of plasma membrane; P:synaptic vesicle maturation; F:palmitoyltransferase activity; P:protein palmitoylation; P:multicellular organismal process; P:establishment of protein localization; P:cellular localization; C:recycling endosome membrane; P:biological regulation; C:Golgi subcompartment
Mg_contig_88	Mytilus galloprovincialis TNF receptor-associated factor 6 mRNA, complete cds	TRAF6_XENTRRecName: Full=TNF receptor-associated factor 6; AltName: Full=E3 ubiquitin-protein ligase TRAF6; AltName: Full=RING-type E3 ubiquitin transferase TRAF6	P:GO:0000122; C:GO:0000151; P:GO:0001503; P:GO:0001843; P:GO:0002224; P:GO:0002726; F:GO:0005164; F:GO:0005174; C:GO:0005634; C:GO:0005768; C:GO:0005811; C:GO:0005829; P:GO:0007250; P:GO:0009615; C:GO:0009898; C:GO:0012506; P:GO:0019886; F:GO:0019903; P:GO:0030162; P:GO:0030163; F:GO:0031435; F:GO:0031624; F:GO:0031625; P:GO:0031666; F:GO:0031996; P:GO:0032743; P:GO:0034622; C:GO:0035631; P:GO:00…	P:negative regulation of transcription by RNA polymerase II; C:ubiquitin ligase complex; P:ossification; P:neural tube closure; P:toll-like receptor signaling pathway; P:positive regulation of T cell cytokine production; F:tumor necrosis factor receptor binding; F:CD40 receptor binding; C:nucleus; C:endosome; C:lipid droplet; C:cytosol; P:activation of NF-kappaB-inducing kinase activity; P:respon…
Mg_contig_89	TSA: Mytilus galloprovincialis NORM_MGC_c1649 mRNA sequence	---NA---
Mg_contig_90	TSA: Mytilus galloprovincialis NORM_MGT_c9238 mRNA sequence	EF1B_XENLARecName: Full=Elongation factor 1-beta; Short=EF-1-beta; AltName: Full=p30	F:GO:0005515; C:GO:0005634; C:GO:0005783; C:GO:0005829; P:GO:0006414	F:protein binding; C:nucleus; C:endoplasmic reticulum; C:cytosol; P:translational elongation
Mg_contig_91	TSA: Mytilus galloprovincialis NORM_MGT_c9238 mRNA sequence	EF1B_RABITRecName: Full=Elongation factor 1-beta; Short=EF-1-beta	C:GO:0001650; F:GO:0003677; F:GO:0003746; F:GO:0004871; C:GO:0005783; C:GO:0005829; C:GO:0005853; P:GO:0006355; P:GO:0006414; P:GO:0009299; P:GO:0010941; F:GO:0031072; F:GO:0033613; P:GO:0043123; F:GO:0045296; P:GO:0045471; P:GO:0071479	C:fibrillar center; F:DNA binding; F:translation elongation factor activity; F:obsolete signal transducer activity; C:endoplasmic reticulum; C:cytosol; C:eukaryotic translation elongation factor 1 complex; P:regulation of transcription, DNA-templated; P:translational elongation; P:mRNA transcription; P:regulation of cell death; F:heat shock protein binding; F:activating transcription factor bindi…
Mg_contig_93	TSA: Mytilus galloprovincialis NORM_MGT_c6790 mRNA sequence	---NA---
Mg_contig_94	TSA: Mytilus galloprovincialis NORM_MGT_c5751 mRNA sequence	THYG_BOVINRecName: Full=Thyroglobulin; Short=Tg; Flags: Precursor	F:GO:0005179; C:GO:0005576; C:GO:0005615; P:GO:0010469; P:GO:0015705; P:GO:0030878; P:GO:0031641; F:GO:0042393; P:GO:0042403; P:GO:0042446	F:hormone activity; C:extracellular region; C:extracellular space; P:regulation of signaling receptor activity; P:iodide transport; P:thyroid gland development; P:regulation of myelination; F:histone binding; P:thyroid hormone metabolic process; P:hormone biosynthetic process
Mg_contig_95	TSA: Mytilus galloprovincialis NORM_MGT_c10200 mRNA sequence	---NA---
Mg_contig_96	TSA: Mytilus edulis, clone 20100630_73015 length=3454 numreads=189, mRNA sequence	AIFM3_HUMANRecName: Full=Apoptosis-inducing factor 3; AltName: Full=Apoptosis-inducing factor-like protein	C:GO:0005634; C:GO:0005743; C:GO:0005783; C:GO:0005829; F:GO:0043167; F:GO:0051536; P:GO:0097194	C:nucleus; C:mitochondrial inner membrane; C:endoplasmic reticulum; C:cytosol; F:ion binding; F:iron-sulfur cluster binding; P:execution phase of apoptosis
Mg_contig_97	TSA: Mytilus galloprovincialis NORM_MGT_c4594 mRNA sequence	CATK_HUMANRecName: Full=Cathepsin K; AltName: Full=Cathepsin O; AltName: Full=Cathepsin O2; AltName: Full=Cathepsin X; Flags: Precursor	P:GO:0001656; P:GO:0001957; F:GO:0001968; P:GO:0002224; F:GO:0004197; F:GO:0004252; F:GO:0005518; C:GO:0005615; C:GO:0005654; C:GO:0009986; P:GO:0010447; C:GO:0016020; P:GO:0030574; C:GO:0031905; P:GO:0034769; C:GO:0036021; P:GO:0043312; F:GO:0043394; P:GO:0045453; P:GO:0045616; P:GO:0048002; P:GO:0050729; P:GO:0051603; P:GO:0051930; F:GO:0097655; P:GO:1903146; P:GO:1903955; C:GO:1904724; P:GO:20…	P:metanephros development; P:intramembranous ossification; F:fibronectin binding; P:toll-like receptor signaling pathway; F:cysteine-type endopeptidase activity; F:serine-type endopeptidase activity; F:collagen binding; C:extracellular space; C:nucleoplasm; C:cell surface; P:response to acidic pH; C:membrane; P:collagen catabolic process; C:early endosome lumen; P:basement membrane disassembly; C…	EC:3.4.22; EC:3.4.21	Acting on peptide bonds (peptidases); Acting on peptide bonds (peptidases)
Mg_contig_98	TSA: Mytilus galloprovincialis NORM_MGT_c24504 mRNA sequence	VATH_MOUSERecName: Full=V-type proton ATPase subunit H; Short=V-ATPase subunit H; AltName: Full=Vacuolar proton pump subunit H	C:GO:0000221; C:GO:0000325; C:GO:0000329; F:GO:0005515; C:GO:0005765; C:GO:0005794; P:GO:0006897; P:GO:0007035; P:GO:0008340; C:GO:0009507; C:GO:0033181; P:GO:0033227; F:GO:0046961; P:GO:0050790; P:GO:1902600	C:vacuolar proton-transporting V-type ATPase, V1 domain; C:plant-type vacuole; C:fungal-type vacuole membrane; F:protein binding; C:lysosomal membrane; C:Golgi apparatus; P:endocytosis; P:vacuolar acidification; P:determination of adult lifespan; C:chloroplast; C:plasma membrane proton-transporting V-type ATPase complex; P:dsRNA transport; F:proton-transporting ATPase activity, rotational mechani…	EC:3.6.1.3; EC:3.6.1.15	Adenosinetriphosphatase; Nucleoside-triphosphate phosphatase
Mg_contig_99	TSA: Mytilus galloprovincialis NORM_MGT_c6790 mRNA sequence	---NA---
Mg_contig_100	Mytilus galloprovincialis MgC1q2 gene for putative C1q domain containing protein MgC1q2	---NA---
Mg_contig_101	TSA: Mytilus galloprovincialis NORM_MGT_c10407 mRNA sequence	BETA_VIBCBRecName: Full=Oxygen-dependent choline dehydrogenase; Short=CDH; Short=CHD; AltName: Full=Betaine aldehyde dehydrogenase; Short=BADH	C:GO:0005739; C:GO:0005743; F:GO:0008802; F:GO:0008812; C:GO:0016020; F:GO:0016491; F:GO:0016614; P:GO:0019285; F:GO:0050660; P:GO:0055114	C:mitochondrion; C:mitochondrial inner membrane; F:betaine-aldehyde dehydrogenase activity; F:choline dehydrogenase activity; C:membrane; F:oxidoreductase activity; F:oxidoreductase activity, acting on CH-OH group of donors; P:glycine betaine biosynthetic process from choline; F:flavin adenine dinucleotide binding; P:oxidation-reduction process
Mg_contig_102	TSA: Mytilus galloprovincialis NORM_MGT_c5751 mRNA sequence	---NA---
Mg_contig_103	TSA: Mytilus galloprovincialis NORM_MGC_c8478 mRNA sequence	---NA---
Mg_contig_104	TSA: Mytilus galloprovincialis NORM_MGT_c4868 mRNA sequence	POL4_DROMERecName: Full=Retrovirus-related Pol polyprotein from transposon 412; Includes: RecName: Full=Protease; Includes: RecName: Full=Reverse transcriptase; Includes: RecName: Full=Endonuclease	F:GO:0003676; F:GO:0004519; C:GO:0005634; P:GO:0006259; F:GO:0016740; P:GO:0019058; C:GO:0033643; P:GO:0034645; P:GO:0044271; F:GO:0140097	F:nucleic acid binding; F:endonuclease activity; C:nucleus; P:DNA metabolic process; F:transferase activity; P:viral life cycle; C:host cell part; P:cellular macromolecule biosynthetic process; P:cellular nitrogen compound biosynthetic process; F:catalytic activity, acting on DNA
Mg_contig_105	TSA: Mytilus galloprovincialis NORM_MGT_c7918 mRNA sequence	HXK_BRUMARecName: Full=Hexokinase; Short=BmHK	F:GO:0000166; P:GO:0001678; F:GO:0004396; F:GO:0005524; F:GO:0005536; C:GO:0005623; P:GO:0005975; P:GO:0006096; F:GO:0016301; P:GO:0016310; F:GO:0016740; F:GO:0016773; P:GO:0019318; P:GO:0046835	F:nucleotide binding; P:cellular glucose homeostasis; F:hexokinase activity; F:ATP binding; F:glucose binding; C:cell; P:carbohydrate metabolic process; P:glycolytic process; F:kinase activity; P:phosphorylation; F:transferase activity; F:phosphotransferase activity, alcohol group as acceptor; P:hexose metabolic process; P:carbohydrate phosphorylation
Mg_contig_106	TSA: Mytilus galloprovincialis NORM_MGT_c3028 mRNA sequence	IRG1_HUMANRecName: Full=Cis-aconitate decarboxylase; Short=CAD; AltName: Full=Aconitate decarboxylase; AltName: Full=Aconitate decarboxylase 1; AltName: Full=Cis-aconitic acid decarboxylase; AltName: Full=Immune-responsive gene 1 protein	P:GO:0002760; C:GO:0005739; P:GO:0007566; P:GO:0019679; P:GO:0032088; P:GO:0032480; P:GO:0034136; P:GO:0034144; P:GO:0035458; P:GO:0045824; F:GO:0047547; F:GO:0047613; P:GO:0050728; P:GO:0071346; P:GO:0071347; P:GO:0071356; P:GO:0071393; P:GO:0072573; P:GO:2000379	P:positive regulation of antimicrobial humoral response; C:mitochondrion; P:embryo implantation; P:propionate metabolic process, methylcitrate cycle; P:negative regulation of NF-kappaB transcription factor activity; P:negative regulation of type I interferon production; P:negative regulation of toll-like receptor 2 signaling pathway; P:negative regulation of toll-like receptor 4 signaling pathway…	EC:4.1.1.6; EC:4.2.1.79	Aconitate decarboxylase; 2-methylcitrate dehydratase
Mg_contig_107	TSA: Mytilus galloprovincialis NORM_MGT_c6085 mRNA sequence	TSN33_DANRERecName: Full=Tetraspanin-33; Short=Tspan-33	F:GO:0005515; P:GO:0019538; C:GO:0030054; P:GO:0034613; C:GO:0044424; C:GO:0044459; P:GO:0048522	F:protein binding; P:protein metabolic process; C:cell junction; P:cellular protein localization; C:intracellular part; C:plasma membrane part; P:positive regulation of cellular process
Mg_contig_108	---NA---	TSN33_XENLARecName: Full=Tetraspanin-33; Short=Tspan-33	C:GO:0009986; C:GO:0016021; F:GO:0019899; C:GO:0035579; P:GO:0043312; P:GO:0045747; P:GO:0051604; C:GO:0070821; P:GO:0072594; P:GO:0072659; C:GO:0097197	C:cell surface; C:integral component of membrane; F:enzyme binding; C:specific granule membrane; P:neutrophil degranulation; P:positive regulation of Notch signaling pathway; P:protein maturation; C:tertiary granule membrane; P:establishment of protein localization to organelle; P:protein localization to plasma membrane; C:tetraspanin-enriched microdomain
Mg_contig_109	TSA: Mytilus galloprovincialis NORM_MGT_c7059 mRNA sequence	---NA---
Mg_contig_110	Azumapecten farreri beta-catenin mRNA, complete cds	CTNB_URECARecName: Full=Catenin beta; AltName: Full=Beta-catenin	P:GO:0000122; P:GO:0000132; P:GO:0000578; P:GO:0000904; C:GO:0000922; F:GO:0000978; F:GO:0001102; P:GO:0001502; P:GO:0001569; P:GO:0001658; P:GO:0001701; P:GO:0001702; P:GO:0001708; P:GO:0001711; P:GO:0001764; P:GO:0001840; P:GO:0001889; P:GO:0001954; P:GO:0002052; P:GO:0002053; P:GO:0002089; P:GO:0002159; P:GO:0003223; P:GO:0003266; P:GO:0003340; F:GO:0003682; F:GO:0003700; F:GO:0003713; F:GO:00…	P:negative regulation of transcription by RNA polymerase II; P:establishment of mitotic spindle orientation; P:embryonic axis specification; P:cell morphogenesis involved in differentiation; C:spindle pole; F:RNA polymerase II proximal promoter sequence-specific DNA binding; F:RNA polymerase II activating transcription factor binding; P:cartilage condensation; P:branching involved in blood vessel…
Mg_contig_111	TSA: Crassostrea angulata SeqIndex43384.ca mRNA sequence	---NA---
Mg_contig_112	TSA: Haliotis asinina HasCL291Contig1, mRNA sequence	---NA---
Mg_contig_113	---NA---	---NA---
Mg_contig_114	TSA: Mytilus edulis, clone Mytilus_edulis_20100630_35754 length=4809 numreads=758, mRNA sequence	ATNA_DROMERecName: Full=Sodium/potassium-transporting ATPase subunit alpha; Short=Na(+)/K(+) ATPase alpha subunit; AltName: Full=Sodium pump subunit alpha	P:GO:0001504; F:GO:0001540; P:GO:0002026; P:GO:0002028; P:GO:0002087; F:GO:0005524; C:GO:0005634; C:GO:0005768; C:GO:0005783; C:GO:0005794; C:GO:0005890; C:GO:0005901; P:GO:0006883; P:GO:0006940; P:GO:0007613; P:GO:0007630; P:GO:0008217; P:GO:0008340; P:GO:0008542; P:GO:0010248; C:GO:0014069; C:GO:0014704; P:GO:0015988; P:GO:0016311; C:GO:0016323; C:GO:0016324; F:GO:0016791; P:GO:0019229; F:GO:00…	P:neurotransmitter uptake; F:amyloid-beta binding; P:regulation of the force of heart contraction; P:regulation of sodium ion transport; P:regulation of respiratory gaseous exchange by nervous system process; F:ATP binding; C:nucleus; C:endosome; C:endoplasmic reticulum; C:Golgi apparatus; C:sodium:potassium-exchanging ATPase complex; C:caveola; P:cellular sodium ion homeostasis; P:regulation of …	EC:3.6.1.3; EC:3.6.3.12; EC:3.1.3.41; EC:3.6.3.9; EC:3.6.1.15	Adenosinetriphosphatase; Potassium-transporting ATPase; 4-nitrophenylphosphatase; Sodium/potassium-exchanging ATPase; Nucleoside-triphosphate phosphatase
Mg_contig_115	---NA---	---NA---
Mg_contig_116	TSA: Mytilus edulis, clone 20100630_62549 length=2623 numreads=233, mRNA sequence	MPEG1_PONABRecName: Full=Macrophage-expressed gene 1 protein; Short=Macrophage gene 1 protein; Short=Mpg-1; Flags: Precursor	C:GO:0016020; C:GO:0016021	C:membrane; C:integral component of membrane
Mg_contig_117	TSA: Mytilus galloprovincialis NORM_MGT_c5897 mRNA sequence	---NA---
Mg_contig_118	TSA: Mytilus galloprovincialis NORM_MGT_c5897 mRNA sequence	---NA---
Mg_contig_119	TSA: Mytilus galloprovincialis NORM_MGT_c5897 mRNA sequence	---NA---
Mg_contig_120	TSA: Mytilus galloprovincialis NORM_MGT_c5523 mRNA sequence	LSG1_CHICKRecName: Full=Large subunit GTPase 1 homolog	P:GO:0000027; P:GO:0000054; P:GO:0000747; F:GO:0003924; F:GO:0005515; C:GO:0005730; P:GO:0006364; C:GO:0015030; C:GO:0022625; P:GO:0030437; F:GO:0043022; P:GO:0048825; P:GO:0090070; P:GO:2000012	P:ribosomal large subunit assembly; P:ribosomal subunit export from nucleus; P:conjugation with cellular fusion; F:GTPase activity; F:protein binding; C:nucleolus; P:rRNA processing; C:Cajal body; C:cytosolic large ribosomal subunit; P:ascospore formation; F:ribosome binding; P:cotyledon development; P:positive regulation of ribosome biogenesis; P:regulation of auxin polar transport	EC:3.6.1.15	Nucleoside-triphosphate phosphatase
Mg_contig_121	TSA: Mytilus edulis, clone 20100630_3831 length=1303 numreads=289, mRNA sequence	---NA---
Mg_contig_122	Mytilus galloprovincialis MgC1q49 gene for putative C1q domain containing protein MgC1q49	COAA1_CHICKRecName: Full=Collagen alpha-1(X) chain; Flags: Precursor	C:GO:0005576; C:GO:0043235	C:extracellular region; C:receptor complex
Mg_contig_123	TSA: Mytilus edulis, clone 20100630_3831 length=1303 numreads=289, mRNA sequence	CBLN3_BOVINRecName: Full=Cerebellin-3; Flags: Precursor	C:GO:0005576	C:extracellular region
Mg_contig_124	TSA: Mytilus edulis, clone 20100630_3831 length=1303 numreads=289, mRNA sequence	---NA---
Mg_contig_125	TSA: Mytilus galloprovincialis NORM_MGC_c105 mRNA sequence	KDM5C_HUMANRecName: Full=Lysine-specific demethylase 5C; AltName: Full=Histone demethylase JARID1C; AltName: Full=Jumonji/ARID domain-containing protein 1C; AltName: Full=Protein SmcX; AltName: Full=Protein Xe169	P:GO:0000122; F:GO:0001046; F:GO:0001085; C:GO:0001650; P:GO:0002457; F:GO:0003700; F:GO:0003713; F:GO:0003714; C:GO:0005829; P:GO:0007283; P:GO:0007338; P:GO:0007526; F:GO:0008198; F:GO:0008270; P:GO:0008340; P:GO:0008584; P:GO:0009910; P:GO:0010216; C:GO:0019907; P:GO:0030717; F:GO:0031490; F:GO:0032454; P:GO:0032922; C:GO:0032993; P:GO:0033169; P:GO:0033601; F:GO:0034647; F:GO:0034648; P:GO:00…	P:negative regulation of transcription by RNA polymerase II; F:core promoter sequence-specific DNA binding; F:RNA polymerase II transcription factor binding; C:fibrillar center; P:T cell antigen processing and presentation; F:DNA-binding transcription factor activity; F:transcription coactivator activity; F:transcription corepressor activity; C:cytosol; P:spermatogenesis; P:single fertilization; …	EC:2.3.1.48	Histone acetyltransferase
Mg_contig_126	UNVERIFIED: Mytilus trossulus clone BM3 hypothetical protein mRNA, partial cds	---NA---
Mg_contig_127	TSA: Mytilus edulis, clone Mytilus_edulis_20100630_3920 length=1475 numreads=3936, mRNA sequence	CHIT1_HUMANRecName: Full=Chitotriosidase-1; AltName: Full=Chitinase-1; Flags: Precursor	P:GO:0002532; F:GO:0004563; C:GO:0005615; C:GO:0005783; P:GO:0006032; P:GO:0006037; P:GO:0007250; F:GO:0008061; F:GO:0008843; P:GO:0009617; P:GO:0009620; P:GO:0010800; F:GO:0019900; P:GO:0030324; C:GO:0035580; P:GO:0043312; P:GO:0044245; P:GO:0045766; P:GO:0051897; P:GO:0070741; P:GO:0071347; P:GO:0071356; P:GO:0072606; P:GO:0090197; C:GO:1904724	P:production of molecular mediator involved in inflammatory response; F:beta-N-acetylhexosaminidase activity; C:extracellular space; C:endoplasmic reticulum; P:chitin catabolic process; P:cell wall chitin metabolic process; P:activation of NF-kappaB-inducing kinase activity; F:chitin binding; F:endochitinase activity; P:response to bacterium; P:response to fungus; P:positive regulation of peptidy…	EC:3.2.1.52; EC:3.2.1.14	Beta-N-acetylhexosaminidase; Chitinase
Mg_contig_128	Mytilus galloprovincialis HSP70 (HSP70) mRNA, complete cds	HS71L_RATRecName: Full=Heat shock 70 kDa protein 1-like; Short=Heat shock 70 kDa protein 1L; AltName: Full=Heat shock 70 kDa protein 3; Short=HSP70.3	C:GO:0000151; C:GO:0000795; F:GO:0001664; C:GO:0001673; P:GO:0001934; C:GO:0002199; F:GO:0003714; F:GO:0005524; C:GO:0005654; C:GO:0005759; C:GO:0005783; C:GO:0005813; C:GO:0005814; C:GO:0005829; P:GO:0007141; P:GO:0007286; P:GO:0007339; P:GO:0007411; P:GO:0007413; C:GO:0008180; P:GO:0008285; P:GO:0008340; P:GO:0009409; C:GO:0009986; C:GO:0016235; C:GO:0030018; F:GO:0031072; P:GO:0031101; P:GO:00…	C:ubiquitin ligase complex; C:synaptonemal complex; F:G protein-coupled receptor binding; C:male germ cell nucleus; P:positive regulation of protein phosphorylation; C:zona pellucida receptor complex; F:transcription corepressor activity; F:ATP binding; C:nucleoplasm; C:mitochondrial matrix; C:endoplasmic reticulum; C:centrosome; C:centriole; C:cytosol; P:male meiosis I; P:spermatid development; …	EC:3.6.1.3; EC:3.6.1.15	Adenosinetriphosphatase; Nucleoside-triphosphate phosphatase
Mg_contig_129	TSA: Mytilus galloprovincialis NORM_MGT_c12336 mRNA sequence	MPEG1_MOUSERecName: Full=Macrophage-expressed gene 1 protein; Short=Macrophage gene 1 protein; Short=Mpg-1; AltName: Full=Protein MPS1; Flags: Precursor	C:GO:0016020; C:GO:0016021	C:membrane; C:integral component of membrane
Mg_contig_130	Mytilus galloprovincialis MACPF domain-containing protein 6 mRNA, complete cds	MPEG1_PONABRecName: Full=Macrophage-expressed gene 1 protein; Short=Macrophage gene 1 protein; Short=Mpg-1; Flags: Precursor	C:GO:0016020; C:GO:0016021	C:membrane; C:integral component of membrane
Mg_contig_131	TSA: Mytilus galloprovincialis NORM_MGC_c7260 mRNA sequence	---NA---
Mg_contig_132	TSA: Villosa lienosa Contig50627.Vilimmg mRNA sequence	TRAM1_BOVINRecName: Full=Translocating chain-associated membrane protein 1	F:GO:0005515; C:GO:0005789; P:GO:0006616; C:GO:0016021; P:GO:0032964; P:GO:0045048	F:protein binding; C:endoplasmic reticulum membrane; P:SRP-dependent cotranslational protein targeting to membrane, translocation; C:integral component of membrane; P:collagen biosynthetic process; P:protein insertion into ER membrane
Mg_contig_133	Azumapecten farreri translocating chain-associated membrane protein mRNA, complete cds	TRAM1_BOVINRecName: Full=Translocating chain-associated membrane protein 1	F:GO:0005515; C:GO:0005783; P:GO:0006616; C:GO:0016021; P:GO:0032964; P:GO:0045048	F:protein binding; C:endoplasmic reticulum; P:SRP-dependent cotranslational protein targeting to membrane, translocation; C:integral component of membrane; P:collagen biosynthetic process; P:protein insertion into ER membrane
Mg_contig_134	Mytilus galloprovincialis D-octopine dehydrogenase (OcDH) mRNA, complete cds	ODH_HALDHRecName: Full=Opine dehydrogenase	F:GO:0000166; F:GO:0016491; F:GO:0047830; F:GO:0050325; F:GO:0050662; P:GO:0055114	F:nucleotide binding; F:oxidoreductase activity; F:D-octopine dehydrogenase activity; F:tauropine dehydrogenase activity; F:coenzyme binding; P:oxidation-reduction process
Mg_contig_135	Mytilus galloprovincialis D-octopine dehydrogenase (OcDH) mRNA, complete cds	OCDH_MIZYERecName: Full=Octopine dehydrogenase; Short=OcDH	F:GO:0016491	F:oxidoreductase activity
Mg_contig_136	TSA: Mytilus galloprovincialis NORM_MGC_c7912 mRNA sequence	MOT12_XENTRRecName: Full=Monocarboxylate transporter 12; Short=MCT 12; AltName: Full=Solute carrier family 16 member 12	C:GO:0005886; C:GO:0016021; P:GO:0042221; C:GO:0043231; C:GO:0044444; F:GO:0046943; P:GO:1905039	C:plasma membrane; C:integral component of membrane; P:response to chemical; C:intracellular membrane-bounded organelle; C:cytoplasmic part; F:carboxylic acid transmembrane transporter activity; P:carboxylic acid transmembrane transport
Mg_contig_137	TSA: Mytilus galloprovincialis NORM_MGC_c8579 mRNA sequence	PTPRE_HUMANRecName: Full=Receptor-type tyrosine-protein phosphatase epsilon; Short=Protein-tyrosine phosphatase epsilon; Short=R-PTP-epsilon; Flags: Precursor	P:GO:0001764; P:GO:0001914; P:GO:0001933; P:GO:0001937; P:GO:0002711; P:GO:0002891; P:GO:0002923; F:GO:0005001; F:GO:0005088; C:GO:0005615; C:GO:0005634; C:GO:0005887; C:GO:0005913; C:GO:0005925; P:GO:0006977; P:GO:0007185; P:GO:0007283; P:GO:0007369; P:GO:0007412; P:GO:0008045; P:GO:0008544; P:GO:0008594; C:GO:0009925; C:GO:0009986; P:GO:0010172; P:GO:0010596; P:GO:0010842; P:GO:0016525; P:GO:00…	P:neuron migration; P:regulation of T cell mediated cytotoxicity; P:negative regulation of protein phosphorylation; P:negative regulation of endothelial cell proliferation; P:positive regulation of T cell mediated immunity; P:positive regulation of immunoglobulin mediated immune response; P:regulation of humoral immune response mediated by circulating immunoglobulin; F:transmembrane receptor prot…	EC:3.1.3.16; EC:3.1.3.48; EC:3.1.3.41	Protein-serine/threonine phosphatase; Protein-tyrosine-phosphatase; 4-nitrophenylphosphatase
Mg_contig_138	TSA: Mytilus galloprovincialis NORM_MGC_c4148 mRNA sequence	---NA---
Mg_contig_139	TSA: Mytilus galloprovincialis NORM_MGC_c13251 mRNA sequence	---NA---
Mg_contig_140	Mytilus galloprovincialis D-octopine dehydrogenase (OcDH) mRNA, complete cds	OCDH_MIZYERecName: Full=Octopine dehydrogenase; Short=OcDH	F:GO:0000166; F:GO:0016491; F:GO:0047830; F:GO:0050325; F:GO:0050662; P:GO:0055114	F:nucleotide binding; F:oxidoreductase activity; F:D-octopine dehydrogenase activity; F:tauropine dehydrogenase activity; F:coenzyme binding; P:oxidation-reduction process
Mg_contig_142	TSA: Mytilus galloprovincialis NORM_MGT_c4833 mRNA sequence	---NA---
Mg_contig_143	TSA: Mytilus galloprovincialis NORM_MGT_c376 mRNA sequence	ROA1_DROMERecName: Full=Heterogeneous nuclear ribonucleoprotein A1; Short=hnRNP A1; AltName: Full=PEN repeat clone P9; AltName: Full=hnRNP core protein A1-A	P:GO:0000122; P:GO:0000381; C:GO:0000781; C:GO:0000785; F:GO:0001069; P:GO:0001745; F:GO:0003730; C:GO:0005829; P:GO:0006406; F:GO:0008134; P:GO:0008584; P:GO:0010628; C:GO:0015030; C:GO:0016020; P:GO:0016233; C:GO:0016363; P:GO:0019087; F:GO:0019904; P:GO:0030324; P:GO:0031053; P:GO:0032211; P:GO:0032212; F:GO:0033592; F:GO:0035198; P:GO:0035722; P:GO:0035865; P:GO:0036099; F:GO:0036310; P:GO:00…	P:negative regulation of transcription by RNA polymerase II; P:regulation of alternative mRNA splicing, via spliceosome; C:chromosome, telomeric region; C:chromatin; F:regulatory region RNA binding; P:compound eye morphogenesis; F:mRNA 3'-UTR binding; C:cytosol; P:mRNA export from nucleus; F:transcription factor binding; P:male gonad development; P:positive regulation of gene expression; C:Cajal …	EC:3.6.1.15	Nucleoside-triphosphate phosphatase
Mg_contig_144	TSA: Mytilus galloprovincialis NORM_MGC_c6450 mRNA sequence	NAS4_CAEELRecName: Full=Zinc metalloproteinase nas-4; AltName: Full=Nematode astacin 4; Flags: Precursor	P:GO:0001667; F:GO:0004888; F:GO:0005515; C:GO:0005576; C:GO:0005886; P:GO:0007169; P:GO:0007411; P:GO:0007420; P:GO:0009966; C:GO:0012505; C:GO:0031225; P:GO:0031326; C:GO:0031982; P:GO:0040012; C:GO:0043229; P:GO:0044087; C:GO:0044444; P:GO:0045765; P:GO:0048522; P:GO:0048523; P:GO:0048534; P:GO:0051094; P:GO:0051216; P:GO:0051240; P:GO:0051270; P:GO:0051960; P:GO:0065008; F:GO:0070011; P:GO:00…	P:ameboidal-type cell migration; F:transmembrane signaling receptor activity; F:protein binding; C:extracellular region; C:plasma membrane; P:transmembrane receptor protein tyrosine kinase signaling pathway; P:axon guidance; P:brain development; P:regulation of signal transduction; C:endomembrane system; C:anchored component of membrane; P:regulation of cellular biosynthetic process; C:vesicle; P…
Mg_contig_145	TSA: Mytilus galloprovincialis NORM_MGT_c6296 mRNA sequence	ZN511_DANRERecName: Full=Zinc finger protein 511	F:GO:0000182; C:GO:0000439; P:GO:0000717; F:GO:0005515; C:GO:0005669; C:GO:0005730; P:GO:0006283; P:GO:0006293; P:GO:0006294; P:GO:0006295; P:GO:0006296; P:GO:0006355; P:GO:0006361; P:GO:0006362; P:GO:0006363; P:GO:0006364; P:GO:0006367; P:GO:0006368; P:GO:0006370; P:GO:0007275; P:GO:0070911; P:GO:0071480	F:rDNA binding; C:transcription factor TFIIH core complex; P:nucleotide-excision repair, DNA duplex unwinding; F:protein binding; C:transcription factor TFIID complex; C:nucleolus; P:transcription-coupled nucleotide-excision repair; P:nucleotide-excision repair, preincision complex stabilization; P:nucleotide-excision repair, preincision complex assembly; P:nucleotide-excision repair, DNA incisio…
Mg_contig_146	TSA: Mytilus galloprovincialis NORM_MGT_c23468 mRNA sequence	---NA---
Mg_contig_147	TSA: Mytilus galloprovincialis NORM_MGC_c6309 mRNA sequence	FRIS_LYMSTRecName: Full=Soma ferritin	F:GO:0004322; F:GO:0005515; C:GO:0005634; C:GO:0005739; C:GO:0005829; P:GO:0006826; P:GO:0006880; F:GO:0008199; P:GO:0043312; C:GO:0044754; P:GO:0048147; P:GO:0055114; P:GO:0060547; C:GO:0070062; C:GO:1904813	F:ferroxidase activity; F:protein binding; C:nucleus; C:mitochondrion; C:cytosol; P:iron ion transport; P:intracellular sequestering of iron ion; F:ferric iron binding; P:neutrophil degranulation; C:autolysosome; P:negative regulation of fibroblast proliferation; P:oxidation-reduction process; P:negative regulation of necrotic cell death; C:extracellular exosome; C:ficolin-1-rich granule lumen	EC:1.16.3.1; EC:1.16.3	Ferroxidase; Oxidizing metal ions
Mg_contig_148	TSA: Mytilus galloprovincialis NORM_MGT_c507 mRNA sequence	PAXI_MOUSERecName: Full=Paxillin	P:GO:0000187; C:GO:0001725; C:GO:0002102; P:GO:0002119; F:GO:0003713; F:GO:0005178; C:GO:0005829; C:GO:0005875; C:GO:0005886; C:GO:0005925; P:GO:0006366; P:GO:0006935; P:GO:0007162; P:GO:0007172; P:GO:0007229; F:GO:0008013; P:GO:0008285; P:GO:0008360; P:GO:0009408; P:GO:0010718; P:GO:0016331; C:GO:0016607; F:GO:0017166; P:GO:0018108; F:GO:0019901; C:GO:0030027; P:GO:0030032; F:GO:0030159; C:GO:00…	P:activation of MAPK activity; C:stress fiber; C:podosome; P:nematode larval development; F:transcription coactivator activity; F:integrin binding; C:cytosol; C:microtubule associated complex; C:plasma membrane; C:focal adhesion; P:transcription by RNA polymerase II; P:chemotaxis; P:negative regulation of cell adhesion; P:signal complex assembly; P:integrin-mediated signaling pathway; F:beta-cate…
Mg_contig_149	TSA: Mytilus galloprovincialis NORM_MGT_c10950 mRNA sequence	---NA---
Mg_contig_150	TSA: Mytilus edulis, clone Mytilus_edulis_20100630_4669 length=1951 numreads=2259, mRNA sequence	ATPA_HUMANRecName: Full=ATP synthase subunit alpha, mitochondrial; Flags: Precursor	P:GO:0001937; F:GO:0003723; F:GO:0005524; C:GO:0005754; C:GO:0005758; C:GO:0005829; C:GO:0005886; P:GO:0006629; C:GO:0008180; P:GO:0019915; P:GO:0022900; C:GO:0031012; P:GO:0040007; F:GO:0042288; C:GO:0042645; P:GO:0042776; C:GO:0043209; F:GO:0043531; F:GO:0043532; P:GO:0043536; C:GO:0045121; F:GO:0046933; C:GO:0070062; P:GO:0098655; P:GO:1902769	P:negative regulation of endothelial cell proliferation; F:RNA binding; F:ATP binding; C:mitochondrial proton-transporting ATP synthase, catalytic core; C:mitochondrial intermembrane space; C:cytosol; C:plasma membrane; P:lipid metabolic process; C:COP9 signalosome; P:lipid storage; P:electron transport chain; C:extracellular matrix; P:growth; F:MHC class I protein binding; C:mitochondrial nucleo…	EC:3.6.1.3; EC:3.6.1.15	Adenosinetriphosphatase; Nucleoside-triphosphate phosphatase
Mg_contig_151	TSA: Mytilus galloprovincialis NORM_MGT_c23905 mRNA sequence	---NA---
Mg_contig_152	PREDICTED: Crassostrea gigas cleavage and polyadenylation specificity factor subunit 2-like (LOC105319344), mRNA	CPSF2_XENLARecName: Full=Cleavage and polyadenylation specificity factor subunit 2; AltName: Full=Cleavage and polyadenylation specificity factor 100 kDa subunit; Short=CPSF 100 kDa subunit	P:GO:0000398; F:GO:0005515; C:GO:0005847; P:GO:0006369; P:GO:0006378; P:GO:0006398; P:GO:0006406	P:mRNA splicing, via spliceosome; F:protein binding; C:mRNA cleavage and polyadenylation specificity factor complex; P:termination of RNA polymerase II transcription; P:mRNA polyadenylation; P:mRNA 3'-end processing by stem-loop binding and cleavage; P:mRNA export from nucleus
Mg_contig_153	TSA: Mytilus galloprovincialis NORM_MGT_c6665 mRNA sequence	TCPQ_BOVINRecName: Full=T-complex protein 1 subunit theta; Short=TCP-1-theta; AltName: Full=CCT-theta	F:GO:0000166; C:GO:0002199; C:GO:0005654; C:GO:0005813; C:GO:0005832; C:GO:0005874; P:GO:0006458; P:GO:0007339; C:GO:0009506; C:GO:0016020; P:GO:0032212; C:GO:0042995; F:GO:0044183; C:GO:0044297; C:GO:0045111; F:GO:0045296; P:GO:0046931; P:GO:0050821; P:GO:0051050; F:GO:0051082; P:GO:0061077; P:GO:1901998; P:GO:1904851; P:GO:1904871; P:GO:1904874	F:nucleotide binding; C:zona pellucida receptor complex; C:nucleoplasm; C:centrosome; C:chaperonin-containing T-complex; C:microtubule; P:'de novo' protein folding; P:binding of sperm to zona pellucida; C:plasmodesma; C:membrane; P:positive regulation of telomere maintenance via telomerase; C:cell projection; F:protein folding chaperone; C:cell body; C:intermediate filament cytoskeleton; F:cadher…
Mg_contig_154	TSA: Mytilus galloprovincialis NORM_MGC_c243 mRNA sequence	HSP7A_CAEELRecName: Full=Heat shock 70 kDa protein A	P:GO:0000082; C:GO:0000151; P:GO:0000723; C:GO:0000974; F:GO:0001786; P:GO:0001822; P:GO:0001916; C:GO:0001917; C:GO:0002199; F:GO:0003714; F:GO:0003723; F:GO:0005524; C:GO:0005681; C:GO:0005730; C:GO:0005759; C:GO:0005765; C:GO:0005770; C:GO:0005776; C:GO:0005813; C:GO:0005814; C:GO:0005874; C:GO:0005882; C:GO:0005886; C:GO:0005925; P:GO:0006281; P:GO:0006402; P:GO:0006606; P:GO:0006986; P:GO:00…	P:G1/S transition of mitotic cell cycle; C:ubiquitin ligase complex; P:telomere maintenance; C:Prp19 complex; F:phosphatidylserine binding; P:kidney development; P:positive regulation of T cell mediated cytotoxicity; C:photoreceptor inner segment; C:zona pellucida receptor complex; F:transcription corepressor activity; F:RNA binding; F:ATP binding; C:spliceosomal complex; C:nucleolus; C:mitochond…	EC:3.6.1.3; EC:3.6.1.15	Adenosinetriphosphatase; Nucleoside-triphosphate phosphatase
Mg_contig_155	TSA: Mytilus galloprovincialis NORM_MGT_c11403 mRNA sequence	NCS2_CAEELRecName: Full=Neuronal calcium sensor 2; Short=NCS-2	C:GO:0001750; F:GO:0005246; F:GO:0005509; C:GO:0005829; C:GO:0005886; P:GO:0007417; P:GO:0007601; P:GO:0007602; F:GO:0008022; F:GO:0008048; P:GO:0019722; F:GO:0019904; P:GO:0030587; P:GO:0031282; P:GO:0035774; P:GO:0045921; P:GO:0046676	C:photoreceptor outer segment; F:calcium channel regulator activity; F:calcium ion binding; C:cytosol; C:plasma membrane; P:central nervous system development; P:visual perception; P:phototransduction; F:protein C-terminus binding; F:calcium sensitive guanylate cyclase activator activity; P:calcium-mediated signaling; F:protein domain specific binding; P:sorocarp development; P:regulation of guan…
Mg_contig_157	TSA: Mytilus galloprovincialis NORM_MGC_c6303 mRNA sequence	NAS14_CAEELRecName: Full=Zinc metalloproteinase nas-14; AltName: Full=Nematode astacin 14; Flags: Precursor	F:GO:0005515; C:GO:0005783; P:GO:0009566; C:GO:0016020; C:GO:0031410; P:GO:0042632; P:GO:0048731; F:GO:0070011; P:GO:0070858	F:protein binding; C:endoplasmic reticulum; P:fertilization; C:membrane; C:cytoplasmic vesicle; P:cholesterol homeostasis; P:system development; F:peptidase activity, acting on L-amino acid peptides; P:negative regulation of bile acid biosynthetic process
Mg_contig_158	TSA: Mytilus galloprovincialis NORM_MGT_c7901 mRNA sequence	ACT5_DIPDERecName: Full=Actin-5	P:GO:0000281; F:GO:0005200; F:GO:0005524; C:GO:0005865; C:GO:0005884; C:GO:0005886; C:GO:0005925; C:GO:0005938; P:GO:0007111; P:GO:0009792; P:GO:0016573; P:GO:0030866; C:GO:0035267; P:GO:0040011; P:GO:0043486; C:GO:0097433	P:mitotic cytokinesis; F:structural constituent of cytoskeleton; F:ATP binding; C:striated muscle thin filament; C:actin filament; C:plasma membrane; C:focal adhesion; C:cell cortex; P:meiosis II cytokinesis; P:embryo development ending in birth or egg hatching; P:histone acetylation; P:cortical actin cytoskeleton organization; C:NuA4 histone acetyltransferase complex; P:locomotion; P:histone exc…
Mg_contig_159	TSA: Mytilus galloprovincialis NORM_MGT_c7901 mRNA sequence	ACT5_DIPDERecName: Full=Actin-5	P:GO:0000281; F:GO:0005200; F:GO:0005524; C:GO:0005865; C:GO:0005884; C:GO:0005886; C:GO:0005925; C:GO:0005938; P:GO:0007111; P:GO:0009792; P:GO:0030866; C:GO:0035060; P:GO:0040011; C:GO:0097433	P:mitotic cytokinesis; F:structural constituent of cytoskeleton; F:ATP binding; C:striated muscle thin filament; C:actin filament; C:plasma membrane; C:focal adhesion; C:cell cortex; P:meiosis II cytokinesis; P:embryo development ending in birth or egg hatching; P:cortical actin cytoskeleton organization; C:brahma complex; P:locomotion; C:dense body
Mg_contig_160	TSA: Mytilus galloprovincialis NORM_MGC_c4603 mRNA sequence	UB2R2_RABITRecName: Full=Ubiquitin-conjugating enzyme E2 R2; AltName: Full=E2 ubiquitin-conjugating enzyme R2; AltName: Full=Ubiquitin carrier protein R2; AltName: Full=Ubiquitin-conjugating enzyme E2-CDC34B; AltName: Full=Ubiquitin-protein ligase R2	P:GO:0000082; C:GO:0000837; C:GO:0000839; F:GO:0005524; C:GO:0005829; P:GO:0006270; P:GO:0006333; P:GO:0006513; P:GO:0010620; C:GO:0016607; P:GO:0018279; P:GO:0030433; P:GO:0031505; F:GO:0031625; P:GO:0031939; P:GO:0035458; F:GO:0042802; P:GO:0043525; P:GO:0043951; P:GO:0061186; F:GO:0061630; F:GO:0061631; P:GO:0070534; P:GO:0070848; P:GO:0070936; P:GO:0090261; P:GO:1904153	P:G1/S transition of mitotic cell cycle; C:Doa10p ubiquitin ligase complex; C:Hrd1p ubiquitin ligase ERAD-L complex; F:ATP binding; C:cytosol; P:DNA replication initiation; P:chromatin assembly or disassembly; P:protein monoubiquitination; P:negative regulation of transcription by transcription factor catabolism; C:nuclear speck; P:protein N-linked glycosylation via asparagine; P:ubiquitin-depend…
Mg_contig_161	TSA: Mytilus galloprovincialis NORM_MGC_c6303 mRNA sequence	MLRP1_ACRMIRecName: Full=MAM and LDL-receptor class A domain-containing protein 1; AltName: Full=Skeletal organic matrix MAM and LDL-receptor 1; Short=SOM MAM and LDL-receptor 1	F:GO:0005488; C:GO:0005886; P:GO:0006464; P:GO:0007417; C:GO:0012505; C:GO:0031012; C:GO:0031225; C:GO:0031410; C:GO:0043231; P:GO:0048513; P:GO:0048523; P:GO:0048699; P:GO:0051179; P:GO:0065008	F:binding; C:plasma membrane; P:cellular protein modification process; P:central nervous system development; C:endomembrane system; C:extracellular matrix; C:anchored component of membrane; C:cytoplasmic vesicle; C:intracellular membrane-bounded organelle; P:animal organ development; P:negative regulation of cellular process; P:generation of neurons; P:localization; P:regulation of biological qua…
Mg_contig_162	TSA: Mytilus galloprovincialis NORM_MGC_c5963 mRNA sequence	ZN569_MOUSERecName: Full=Zinc finger protein 569; AltName: Full=Mszf21; AltName: Full=Zinc finger protein 74; Short=Zfp-74	F:GO:0000981; P:GO:0006357; P:GO:0006928; P:GO:0010604; P:GO:0010629; P:GO:0010817; P:GO:0030182; P:GO:0031325; P:GO:0031327; P:GO:0040011; P:GO:0042221; C:GO:0043229; F:GO:0044212; P:GO:0048513; P:GO:0050768; P:GO:0051173; P:GO:0051179; P:GO:0051716	F:DNA-binding transcription factor activity, RNA polymerase II-specific; P:regulation of transcription by RNA polymerase II; P:movement of cell or subcellular component; P:positive regulation of macromolecule metabolic process; P:negative regulation of gene expression; P:regulation of hormone levels; P:neuron differentiation; P:positive regulation of cellular metabolic process; P:negative regulat…
Mg_contig_163	TSA: Mytilus galloprovincialis NORM_MGT_c7696 mRNA sequence	ACTS_PLEWARecName: Full=Actin, alpha skeletal muscle	P:GO:0000281; F:GO:0000980; F:GO:0005522; F:GO:0005524; C:GO:0005829; C:GO:0005865; C:GO:0005884; C:GO:0005886; C:GO:0005925; P:GO:0007111; P:GO:0009612; P:GO:0009792; F:GO:0019894; F:GO:0019901; C:GO:0030027; C:GO:0030424; C:GO:0030863; P:GO:0030866; F:GO:0030957; F:GO:0031492; F:GO:0031625; P:GO:0032091; P:GO:0034329; C:GO:0035267; C:GO:0036464; P:GO:0038096; F:GO:0042802; C:GO:0043209; C:GO:00…	P:mitotic cytokinesis; F:RNA polymerase II distal enhancer sequence-specific DNA binding; F:profilin binding; F:ATP binding; C:cytosol; C:striated muscle thin filament; C:actin filament; C:plasma membrane; C:focal adhesion; P:meiosis II cytokinesis; P:response to mechanical stimulus; P:embryo development ending in birth or egg hatching; F:kinesin binding; F:protein kinase binding; C:lamellipodium…
Mg_contig_164	Mytilus edulis fibrinogen-related protein 2 precursor, mRNA, complete cds	FCN2_MOUSERecName: Full=Ficolin-2; AltName: Full=Collagen/fibrinogen domain-containing protein 2; AltName: Full=Ficolin-B; AltName: Full=Ficolin-beta; AltName: Full=L-ficolin; Flags: Precursor	F:GO:0001664; P:GO:0001867; P:GO:0002752; F:GO:0003823; F:GO:0004252; C:GO:0005615; P:GO:0007186; F:GO:0008061; F:GO:0008329; P:GO:0009650; P:GO:0010712; F:GO:0030246; C:GO:0031232; F:GO:0033691; P:GO:0034394; C:GO:0034774; P:GO:0043312; F:GO:0043394; P:GO:0043654; P:GO:0046597; P:GO:0048251; F:GO:0048306; P:GO:0050829; P:GO:0050830; C:GO:0071953; P:GO:0097435; P:GO:0098609; C:GO:1904813; P:GO:20…	F:G protein-coupled receptor binding; P:complement activation, lectin pathway; P:cell surface pattern recognition receptor signaling pathway; F:antigen binding; F:serine-type endopeptidase activity; C:extracellular space; P:G protein-coupled receptor signaling pathway; F:chitin binding; F:signaling pattern recognition receptor activity; P:UV protection; P:regulation of collagen metabolic process;…	EC:3.4.21	Acting on peptide bonds (peptidases)
Mg_contig_165	TSA: Mytilus galloprovincialis NORM_MGT_c5831 mRNA sequence	---NA---
Mg_contig_166	Lottia gigantea hypothetical protein partial mRNA	---NA---
Mg_contig_167	TSA: Mytilus galloprovincialis NORM_MGC_c14648 mRNA sequence	RS17_HUMANRecName: Full=40S ribosomal protein S17; AltName: Full=Small ribosomal subunit protein eS17	P:GO:0000028; P:GO:0000184; P:GO:0002182; F:GO:0003729; F:GO:0003735; C:GO:0005654; C:GO:0005730; C:GO:0005794; C:GO:0005886; C:GO:0005925; P:GO:0006364; P:GO:0006413; P:GO:0006614; P:GO:0019083; C:GO:0022627; C:GO:0031012; P:GO:0034101; C:GO:0070062; C:GO:0098556	P:ribosomal small subunit assembly; P:nuclear-transcribed mRNA catabolic process, nonsense-mediated decay; P:cytoplasmic translational elongation; F:mRNA binding; F:structural constituent of ribosome; C:nucleoplasm; C:nucleolus; C:Golgi apparatus; C:plasma membrane; C:focal adhesion; P:rRNA processing; P:translational initiation; P:SRP-dependent cotranslational protein targeting to membrane; P:vi…
Mg_contig_168	TSA: Mytilus galloprovincialis NORM_MGT_c6891 mRNA sequence	CD63_RATRecName: Full=CD63 antigen; AltName: Full=Mast cell antigen AD1; AltName: CD_antigen=CD63	P:GO:0002092; F:GO:0005515; C:GO:0005764; C:GO:0009986; P:GO:0010633; C:GO:0016021; C:GO:0030054; P:GO:0030855; C:GO:0031226; C:GO:0031904; C:GO:0032585; P:GO:0035646; P:GO:0045321; P:GO:0045595; P:GO:0045785; C:GO:0070062; C:GO:0097487; P:GO:1900746	P:positive regulation of receptor internalization; F:protein binding; C:lysosome; C:cell surface; P:negative regulation of epithelial cell migration; C:integral component of membrane; C:cell junction; P:epithelial cell differentiation; C:intrinsic component of plasma membrane; C:endosome lumen; C:multivesicular body membrane; P:endosome to melanosome transport; P:leukocyte activation; P:regulatio…
Mg_contig_169	Mytilus galloprovincialis transforming growth factor activated kinase-1 mRNA, complete cds	M3K7_RATRecName: Full=Mitogen-activated protein kinase kinase kinase 7	P:GO:0000186; P:GO:0000187; P:GO:0001525; P:GO:0001841; P:GO:0002726; F:GO:0004708; F:GO:0004709; F:GO:0005524; C:GO:0005671; P:GO:0007179; P:GO:0007223; P:GO:0007250; P:GO:0007252; C:GO:0008385; C:GO:0014069; C:GO:0016020; P:GO:0016239; P:GO:0032743; P:GO:0038095; F:GO:0042802; P:GO:0043123; P:GO:0043276; P:GO:0043507; P:GO:0043966; F:GO:0046872; P:GO:0050852; P:GO:0070423; F:GO:0097110; P:GO:19…	P:activation of MAPKK activity; P:activation of MAPK activity; P:angiogenesis; P:neural tube formation; P:positive regulation of T cell cytokine production; F:MAP kinase kinase activity; F:MAP kinase kinase kinase activity; F:ATP binding; C:Ada2/Gcn5/Ada3 transcription activator complex; P:transforming growth factor beta receptor signaling pathway; P:Wnt signaling pathway, calcium modulating path…	EC:2.7.11.25; EC:2.7.11; EC:2.7.12.1	Mitogen-activated protein kinase kinase kinase; Transferring phosphorus-containing groups; Dual-specificity kinase
Mg_contig_170	---NA---	---NA---
Mg_contig_173	TSA: Mytilus galloprovincialis NORM_MGT_c10559 mRNA sequence	---NA---
Mg_contig_174	TSA: Mytilus galloprovincialis NORM_MGT_c22895 mRNA sequence	MKX_PONABRecName: Full=Homeobox protein Mohawk	P:GO:0000122; F:GO:0000978; F:GO:0001085; F:GO:0001227; F:GO:0001228; P:GO:0002932; C:GO:0005667; P:GO:0007517; P:GO:0030199; P:GO:0032967; P:GO:0035990; P:GO:0045662; P:GO:0045944	P:negative regulation of transcription by RNA polymerase II; F:RNA polymerase II proximal promoter sequence-specific DNA binding; F:RNA polymerase II transcription factor binding; F:DNA-binding transcription repressor activity, RNA polymerase II-specific; F:DNA-binding transcription activator activity, RNA polymerase II-specific; P:tendon sheath development; C:transcription factor complex; P:musc…
Mg_contig_175	TSA: Mytilus galloprovincialis NORM_MGT_c11330 mRNA sequence	YH24_CAEELRecName: Full=Putative aminopeptidase W07G4.4	F:GO:0008233	F:peptidase activity
Mg_contig_176	---NA---	---NA---
Mg_contig_177	TSA: Mytilus galloprovincialis NORM_MGC_c9858 mRNA sequence	---NA---
Mg_contig_178	TSA: Mytilus galloprovincialis NORM_MGC_c6379 mRNA sequence	---NA---
Mg_contig_179	Mytilus galloprovincialis mRNA for paramyosin, complete cds	MYSP_MYTGARecName: Full=Paramyosin	F:GO:0000146; C:GO:0001725; P:GO:0002026; P:GO:0002027; F:GO:0005524; C:GO:0005703; C:GO:0005739; C:GO:0005829; C:GO:0005859; P:GO:0007166; P:GO:0007298; P:GO:0007512; P:GO:0007527; P:GO:0007568; F:GO:0008092; F:GO:0008307; P:GO:0009408; P:GO:0014728; P:GO:0014883; P:GO:0014898; F:GO:0017018; F:GO:0019901; C:GO:0030018; P:GO:0030049; P:GO:0030241; F:GO:0030898; F:GO:0030899; P:GO:0031449; C:GO:00…	F:microfilament motor activity; C:stress fiber; P:regulation of the force of heart contraction; P:regulation of heart rate; F:ATP binding; C:polytene chromosome puff; C:mitochondrion; C:cytosol; C:muscle myosin complex; P:cell surface receptor signaling pathway; P:border follicle cell migration; P:adult heart development; P:adult somatic muscle development; P:aging; F:cytoskeletal protein binding…	EC:3.1.3.16; EC:3.6.1.3; EC:3.1.3.41; EC:3.6.1.15	Protein-serine/threonine phosphatase; Adenosinetriphosphatase; 4-nitrophenylphosphatase; Nucleoside-triphosphate phosphatase
Mg_contig_180	PREDICTED: Crassostrea gigas cytochrome b-245 heavy chain-like (LOC105319325), partial mRNA	CY24B_PIGRecName: Full=Cytochrome b-245 heavy chain; AltName: Full=CGD91-phox; AltName: Full=Cytochrome b(558) subunit beta; Short=Cytochrome b558 subunit beta; AltName: Full=Heme-binding membrane glycoprotein gp91phox; AltName: Full=Neutrophil cytochrome b 91 kDa polypeptide; AltName: Full=gp91-1; AltName: Full=gp91-phox; AltName: Full=p22 phagocyte B-cytochrome	P:GO:0000302; P:GO:0001525; P:GO:0001659; P:GO:0002479; P:GO:0003081; C:GO:0005739; C:GO:0005764; C:GO:0005769; C:GO:0005789; P:GO:0006091; P:GO:0006739; P:GO:0006954; P:GO:0007568; P:GO:0007584; F:GO:0009055; P:GO:0009590; P:GO:0009725; P:GO:0009888; P:GO:0010575; P:GO:0014074; F:GO:0016175; P:GO:0016477; F:GO:0020037; C:GO:0030054; P:GO:0030154; F:GO:0030171; P:GO:0030198; C:GO:0030670; P:GO:00…	P:response to reactive oxygen species; P:angiogenesis; P:temperature homeostasis; P:antigen processing and presentation of exogenous peptide antigen via MHC class I, TAP-dependent; P:regulation of systemic arterial blood pressure by renin-angiotensin; C:mitochondrion; C:lysosome; C:early endosome; C:endoplasmic reticulum membrane; P:generation of precursor metabolites and energy; P:NADP metabolic…
Mg_contig_181	TSA: Mytilus galloprovincialis NORM_MGC_c3420 mRNA sequence	---NA---
Mg_contig_182	TSA: Mytilus galloprovincialis NORM_MGC_c9858 mRNA sequence	---NA---
Mg_contig_183	TSA: Mytilus galloprovincialis NORM_MGT_c23503 mRNA sequence	---NA---
Mg_contig_184	---NA---	---NA---
Mg_contig_185	---NA---	---NA---
Mg_contig_186	---NA---	---NA---
Mg_contig_187	---NA---	---NA---
Mg_contig_188	TSA: Mytilus galloprovincialis NORM_MGC_c13176 mRNA sequence	FUCO_BRAFLRecName: Full=Alpha-L-fucosidase; AltName: Full=Alpha-L-fucoside fucohydrolase; Flags: Precursor	C:GO:0002081; F:GO:0005515; P:GO:0006004; P:GO:0006027; P:GO:0007339; P:GO:0016139; P:GO:0019377; F:GO:0033938; C:GO:0035578; P:GO:0042742; F:GO:0042806; C:GO:0043202; P:GO:0043312; P:GO:0043687; C:GO:0070062; C:GO:0097524; P:GO:2000535	C:outer acrosomal membrane; F:protein binding; P:fucose metabolic process; P:glycosaminoglycan catabolic process; P:binding of sperm to zona pellucida; P:glycoside catabolic process; P:glycolipid catabolic process; F:1,6-alpha-L-fucosidase activity; C:azurophil granule lumen; P:defense response to bacterium; F:fucose binding; C:lysosomal lumen; P:neutrophil degranulation; P:post-translational pro…	EC:3.2.1.127; EC:3.2.1.51	1,6-alpha-L-fucosidase; Alpha-L-fucosidase
Mg_contig_189	PREDICTED: Crassostrea gigas E3 ubiquitin-protein ligase TRIP12 (LOC105334523), mRNA	TRIPC_BOVINRecName: Full=E3 ubiquitin-protein ligase TRIP12; AltName: Full=HECT-type E3 ubiquitin transferase TRIP12; AltName: Full=Thyroid receptor-interacting protein 12; Short=TR-interacting protein 12; Short=TRIP-12	C:GO:0000502; P:GO:0001541; P:GO:0001779; P:GO:0001843; P:GO:0003170; P:GO:0003281; F:GO:0003676; F:GO:0003713; C:GO:0005829; C:GO:0005886; P:GO:0006513; F:GO:0008270; P:GO:0010091; P:GO:0010994; C:GO:0012505; P:GO:0014068; C:GO:0016607; P:GO:0030433; P:GO:0030521; P:GO:0031398; P:GO:0032570; F:GO:0034450; P:GO:0035037; P:GO:0035904; P:GO:0042023; P:GO:0042752; P:GO:0045944; P:GO:0045995; F:GO:00…	C:proteasome complex; P:ovarian follicle development; P:natural killer cell differentiation; P:neural tube closure; P:heart valve development; P:ventricular septum development; F:nucleic acid binding; F:transcription coactivator activity; C:cytosol; C:plasma membrane; P:protein monoubiquitination; F:zinc ion binding; P:trichome branching; P:free ubiquitin chain polymerization; C:endomembrane syst…
Mg_contig_190	TSA: Mytilus galloprovincialis NORM_MGC_c6510 mRNA sequence	PABP1_MOUSERecName: Full=Polyadenylate-binding protein 1; Short=PABP-1; Short=Poly(A)-binding protein 1	F:GO:0003730; C:GO:0005829; C:GO:0005844; C:GO:0005925; P:GO:0006378; P:GO:0007112; P:GO:0007289; F:GO:0008022; F:GO:0008143; F:GO:0008266; F:GO:0008494; C:GO:0010494; C:GO:0016020; C:GO:0030425; P:GO:0031047; F:GO:0031370; P:GO:0043009; F:GO:0043621; P:GO:0045070; P:GO:0045314; P:GO:0045727; P:GO:0048096; P:GO:0048255; P:GO:0048599; P:GO:0060212; P:GO:0060213; P:GO:0061515; C:GO:0070062; C:GO:00…	F:mRNA 3'-UTR binding; C:cytosol; C:polysome; C:focal adhesion; P:mRNA polyadenylation; P:male meiosis cytokinesis; P:spermatid nucleus differentiation; F:protein C-terminus binding; F:poly(A) binding; F:poly(U) RNA binding; F:translation activator activity; C:cytoplasmic stress granule; C:membrane; C:dendrite; P:gene silencing by RNA; F:eukaryotic initiation factor 4G binding; P:chordate embryon…
Mg_contig_191	---NA---	---NA---
Mg_contig_192	Mytilus coruscus filamin-like protein-1 mRNA, complete cds	FLNA_HUMANRecName: Full=Filamin-A; Short=FLN-A; AltName: Full=Actin-binding protein 280; Short=ABP-280; AltName: Full=Alpha-filamin; AltName: Full=Endothelial actin-binding protein; AltName: Full=Filamin-1; AltName: Full=Non-muscle filamin	P:GO:0001525; F:GO:0001664; C:GO:0001725; P:GO:0001837; P:GO:0001974; P:GO:0002576; P:GO:0003007; P:GO:0003334; P:GO:0003382; F:GO:0004871; F:GO:0005080; C:GO:0005730; C:GO:0005802; C:GO:0005829; C:GO:0005903; C:GO:0005911; C:GO:0005925; P:GO:0007016; P:GO:0007195; P:GO:0007519; F:GO:0008134; P:GO:0010977; F:GO:0015459; C:GO:0016021; P:GO:0016479; C:GO:0016528; F:GO:0017160; C:GO:0030018; P:GO:00…	P:angiogenesis; F:G protein-coupled receptor binding; C:stress fiber; P:epithelial to mesenchymal transition; P:blood vessel remodeling; P:platelet degranulation; P:heart morphogenesis; P:keratinocyte development; P:epithelial cell morphogenesis; F:obsolete signal transducer activity; F:protein kinase C binding; C:nucleolus; C:trans-Golgi network; C:cytosol; C:brush border; C:cell-cell junction; …
Mg_contig_193	TSA: Mytilus galloprovincialis NORM_MGC_c11166 mRNA sequence	---NA---
Mg_contig_194	TSA: Mytilus galloprovincialis NORM_MGC_c3742 mRNA sequence	---NA---
Mg_contig_195	---NA---	---NA---
Mg_contig_196	Mytilus galloprovincialis apextrin-like protein (apelB) mRNA, complete cds	---NA---
Mg_contig_197	TSA: Mytilus galloprovincialis NORM_MGT_c11273 mRNA sequence	CED3_CAEELRecName: Full=Cell death protein 3; Contains: RecName: Full=Cell death protein 3 subunit 1; Contains: RecName: Full=Cell death protein 3 subunit 2; Flags: Precursor	P:GO:0002376; F:GO:0004197; F:GO:0005515; C:GO:0005634; P:GO:0007166; P:GO:0007399; P:GO:0009605; P:GO:0009628; P:GO:0009719; P:GO:0010035; P:GO:0014070; C:GO:0016020; P:GO:0016043; P:GO:0016485; P:GO:0030216; F:GO:0030234; P:GO:0033554; P:GO:0033993; P:GO:0035556; P:GO:0042493; P:GO:0043065; P:GO:0043085; C:GO:0044444; P:GO:0045862; P:GO:0048477; P:GO:0048523; P:GO:0048872; P:GO:0050793; P:GO:00…	P:immune system process; F:cysteine-type endopeptidase activity; F:protein binding; C:nucleus; P:cell surface receptor signaling pathway; P:nervous system development; P:response to external stimulus; P:response to abiotic stimulus; P:response to endogenous stimulus; P:response to inorganic substance; P:response to organic cyclic compound; C:membrane; P:cellular component organization; P:protein …	EC:3.4.22	Acting on peptide bonds (peptidases)
Mg_contig_198	TSA: Mytilus galloprovincialis NORM_MGC_c16220 mRNA sequence	MCTX1_MILDIRecName: Full=Millepora cytotoxin-1; Short=MCTx-1; Flags: Precursor	C:GO:0044421	C:extracellular region part
Mg_contig_199	TSA: Mytilus galloprovincialis NORM_MGT_c7197 mRNA sequence	RS2_ICTPURecName: Full=40S ribosomal protein S2	P:GO:0000028; P:GO:0000184; P:GO:0001731; F:GO:0003729; F:GO:0003735; C:GO:0005618; C:GO:0005654; C:GO:0005730; C:GO:0005794; C:GO:0005886; C:GO:0005925; P:GO:0006407; P:GO:0006479; P:GO:0006614; C:GO:0009506; C:GO:0009507; F:GO:0017134; P:GO:0019083; F:GO:0019899; C:GO:0022627; P:GO:0031167; C:GO:0032040; C:GO:0042788; F:GO:0045296; P:GO:0045471; P:GO:0045903; P:GO:0048477; P:GO:0051443; C:GO:00…	P:ribosomal small subunit assembly; P:nuclear-transcribed mRNA catabolic process, nonsense-mediated decay; P:formation of translation preinitiation complex; F:mRNA binding; F:structural constituent of ribosome; C:cell wall; C:nucleoplasm; C:nucleolus; C:Golgi apparatus; C:plasma membrane; C:focal adhesion; P:rRNA export from nucleus; P:protein methylation; P:SRP-dependent cotranslational protein …
Mg_contig_200	TSA: Mytilus galloprovincialis NORM_MGC_c10097 mRNA sequence	---NA---
Mg_contig_201	TSA: Mytilus galloprovincialis NORM_MGC_c10097 mRNA sequence	---NA---
Mg_contig_202	TSA: Mytilus galloprovincialis NORM_MGT_c8188 mRNA sequence	---NA---
Mg_contig_203	TSA: Mytilus galloprovincialis NORM_MGT_c8398 mRNA sequence	---NA---
Mg_contig_204	TSA: Mytilus galloprovincialis NORM_MGT_c5825 mRNA sequence	SNX4_MOUSERecName: Full=Sorting nexin-4	F:GO:0005154; F:GO:0005158; C:GO:0005868; C:GO:0005886; P:GO:0006897; P:GO:0006914; P:GO:0015031; P:GO:0016050; C:GO:0019898; C:GO:0031201; C:GO:0031901; P:GO:0032456; F:GO:0035091; P:GO:1903595; F:GO:1990459; F:GO:1990460	F:epidermal growth factor receptor binding; F:insulin receptor binding; C:cytoplasmic dynein complex; C:plasma membrane; P:endocytosis; P:autophagy; P:protein transport; P:vesicle organization; C:extrinsic component of membrane; C:SNARE complex; C:early endosome membrane; P:endocytic recycling; F:phosphatidylinositol binding; P:positive regulation of histamine secretion by mast cell; F:transferri…
Mg_contig_205	Mytilus galloprovincialis CNOT1 mRNA, complete cds	CNOT1_XENTRRecName: Full=CCR4-NOT transcription complex subunit 1; AltName: Full=CCR4-associated factor 1	P:GO:0000122; C:GO:0000932; P:GO:0001829; F:GO:0004535; C:GO:0005634; C:GO:0005829; P:GO:0006977; P:GO:0010606; C:GO:0030015; F:GO:0030331; P:GO:0033147; P:GO:0035195; F:GO:0042974; P:GO:0048387; P:GO:0048589; F:GO:0060090; P:GO:0060213; F:GO:0070016; P:GO:0090503; P:GO:2000036	P:negative regulation of transcription by RNA polymerase II; C:P-body; P:trophectodermal cell differentiation; F:poly(A)-specific ribonuclease activity; C:nucleus; C:cytosol; P:DNA damage response, signal transduction by p53 class mediator resulting in cell cycle arrest; P:positive regulation of cytoplasmic mRNA processing body assembly; C:CCR4-NOT core complex; F:estrogen receptor binding; P:neg…	EC:3.1.13; EC:3.1.15; EC:3.1.13.4	Acting on ester bonds; Acting on ester bonds; Poly(A)-specific ribonuclease
Mg_contig_206	---NA---	THTPA_MOUSERecName: Full=Thiamine-triphosphatase; Short=ThTPase	P:GO:0006725; P:GO:0006790; P:GO:0072527	P:cellular aromatic compound metabolic process; P:sulfur compound metabolic process; P:pyrimidine-containing compound metabolic process
Mg_contig_207	TSA: Mytilus galloprovincialis NORM_MGT_c4196 mRNA sequence	---NA---
Mg_contig_208	TSA: Mytilus galloprovincialis NORM_MGC_c8278 mRNA sequence	---NA---
Mg_contig_209	---NA---	CADH4_CAEELRecName: Full=Cadherin-4; Flags: Precursor	P:GO:0009987	P:cellular process
Mg_contig_210	---NA---	CADH4_CAEELRecName: Full=Cadherin-4; Flags: Precursor	P:GO:0006928; P:GO:0007275; P:GO:0040011	P:movement of cell or subcellular component; P:multicellular organism development; P:locomotion
Mg_contig_211	---NA---	NOTC1_XENLARecName: Full=Neurogenic locus notch homolog protein 1; Short=Notch 1; Short=xOTCH; Contains: RecName: Full=Notch 1 extracellular truncation; Short=NEXT; Contains: RecName: Full=Notch 1 intracellular domain; Short=NICD; Flags: Precursor	P:GO:0001525; P:GO:0001709; P:GO:0001736; P:GO:0001751; P:GO:0001889; P:GO:0002164; P:GO:0003008; P:GO:0003179; P:GO:0003206; P:GO:0003231; F:GO:0005102; P:GO:0006357; P:GO:0006950; P:GO:0006955; P:GO:0007219; P:GO:0007293; P:GO:0007346; P:GO:0007368; P:GO:0007409; P:GO:0007450; P:GO:0007476; P:GO:0007480; P:GO:0007517; P:GO:0008284; P:GO:0008544; P:GO:0009605; P:GO:0009952; P:GO:0009967; P:GO:00…	P:angiogenesis; P:cell fate determination; P:establishment of planar polarity; P:compound eye photoreceptor cell differentiation; P:liver development; P:larval development; P:system process; P:heart valve morphogenesis; P:cardiac chamber morphogenesis; P:cardiac ventricle development; F:signaling receptor binding; P:regulation of transcription by RNA polymerase II; P:response to stress; P:immune …
Mg_contig_212	TSA: Mytilus galloprovincialis NORM_MGT_c6578 mRNA sequence	BIRC2_HUMANRecName: Full=Baculoviral IAP repeat-containing protein 2; AltName: Full=Cellular inhibitor of apoptosis 1; Short=C-IAP1; AltName: Full=IAP homolog B; AltName: Full=Inhibitor of apoptosis protein 2; Short=hIAP-2; Short=hIAP2; AltName: Full=RING finger protein 48; AltName: Full=RING-type E3 ubiquitin transferase BIRC2; AltName: Full=TNFR2-TRAF-signaling complex protein 2	P:GO:0001890; F:GO:0003713; C:GO:0005654; C:GO:0005794; C:GO:0005815; C:GO:0005829; P:GO:0006355; P:GO:0006964; F:GO:0008270; C:GO:0009898; P:GO:0010243; P:GO:0010803; P:GO:0014070; P:GO:0016579; P:GO:0022416; F:GO:0031625; P:GO:0033160; P:GO:0033554; P:GO:0034121; C:GO:0035631; P:GO:0035666; P:GO:0039535; P:GO:0042127; P:GO:0042326; F:GO:0042802; F:GO:0043027; P:GO:0043123; F:GO:0043130; P:GO:00…	P:placenta development; F:transcription coactivator activity; C:nucleoplasm; C:Golgi apparatus; C:microtubule organizing center; C:cytosol; P:regulation of transcription, DNA-templated; P:positive regulation of biosynthetic process of antibacterial peptides active against Gram-negative bacteria; F:zinc ion binding; C:cytoplasmic side of plasma membrane; P:response to organonitrogen compound; P:re…
Mg_contig_213	TSA: Mytilus galloprovincialis NORM_MGT_c6578 mRNA sequence	BIR7A_XENLARecName: Full=Baculoviral IAP repeat-containing protein 7-A; AltName: Full=E3 ubiquitin-protein ligase EIAP-A; AltName: Full=Embryonic/Egg IAP; Short=xEIAP/XLX; AltName: Full=Inhibitor of apoptosis-like protein; Short=IAP-like protein; AltName: Full=RING-type E3 ubiquitin transferase EIAP-A; AltName: Full=XIAP homolog XLX; Short=XLX	F:GO:0002020; P:GO:0003006; F:GO:0004869; C:GO:0005634; P:GO:0007276; P:GO:0009967; P:GO:0010033; P:GO:0016043; F:GO:0019787; P:GO:0042325; P:GO:0043154; C:GO:0044444; C:GO:0044459; P:GO:0045088; P:GO:0048513; P:GO:0060546; P:GO:0097340; P:GO:1902531; P:GO:1902916; P:GO:2000377	F:protease binding; P:developmental process involved in reproduction; F:cysteine-type endopeptidase inhibitor activity; C:nucleus; P:gamete generation; P:positive regulation of signal transduction; P:response to organic substance; P:cellular component organization; F:ubiquitin-like protein transferase activity; P:regulation of phosphorylation; P:negative regulation of cysteine-type endopeptidase …
Mg_contig_214	TSA: Mytilus galloprovincialis NORM_MGT_c8432 mRNA sequence	AOSL_PLEHORecName: Full=Allene oxide synthase-lipoxygenase protein; Includes: RecName: Full=Allene oxide synthase; AltName: Full=Hydroperoxidehydrase; Includes: RecName: Full=Arachidonate 8-lipoxygenase	P:GO:0003008; C:GO:0005635; C:GO:0005737; C:GO:0005886; P:GO:0006691; P:GO:0006954; P:GO:0009967; P:GO:0010942; F:GO:0016702; P:GO:0030155; P:GO:0030856; P:GO:0032270; P:GO:0042127; P:GO:0042759; P:GO:0042981; P:GO:0045597; F:GO:0046872; P:GO:0048513; P:GO:0048523; P:GO:0050878; P:GO:0051049; P:GO:0051240; C:GO:0070013; P:GO:0071310; P:GO:0090066; P:GO:2001301	P:system process; C:nuclear envelope; C:cytoplasm; C:plasma membrane; P:leukotriene metabolic process; P:inflammatory response; P:positive regulation of signal transduction; P:positive regulation of cell death; F:oxidoreductase activity, acting on single donors with incorporation of molecular oxygen, incorporation of two atoms of oxygen; P:regulation of cell adhesion; P:regulation of epithelial c…	EC:1.13.11	Acting on single donors with incorporation of molecular oxygen (oxygenases). The oxygen incorporated need not be derived from O(2)
Mg_contig_215	TSA: Mytilus galloprovincialis NORM_MGT_c7748 mRNA sequence	PROF_HELCRRecName: Full=Profilin	F:GO:0003785; C:GO:0005938; C:GO:0015629; P:GO:0042989	F:actin monomer binding; C:cell cortex; C:actin cytoskeleton; P:sequestering of actin monomers
Mg_contig_216	PREDICTED: Crassostrea gigas lysine-specific demethylase 6A-like (LOC105317220), transcript variant X1, mRNA	KDM6A_MOUSERecName: Full=Lysine-specific demethylase 6A; AltName: Full=Histone demethylase UTX; AltName: Full=Ubiquitously transcribed TPR protein on the X chromosome; AltName: Full=Ubiquitously transcribed X chromosome tetratricopeptide repeat protein	F:GO:0000978; P:GO:0001701; P:GO:0001843; P:GO:0003007; P:GO:0003016; P:GO:0006338; F:GO:0008013; F:GO:0031490; P:GO:0031935; P:GO:0032525; P:GO:0035264; F:GO:0042802; C:GO:0044666; P:GO:0045165; P:GO:0045184; P:GO:0045446; P:GO:0045944; P:GO:0048333; P:GO:0048570; P:GO:0051568; F:GO:0051864; P:GO:0055007; P:GO:0060070; P:GO:0070301; P:GO:0071557; F:GO:0071558; P:GO:0072358; P:GO:0086003	F:RNA polymerase II proximal promoter sequence-specific DNA binding; P:in utero embryonic development; P:neural tube closure; P:heart morphogenesis; P:respiratory system process; P:chromatin remodeling; F:beta-catenin binding; F:chromatin DNA binding; P:regulation of chromatin silencing; P:somite rostral/caudal axis specification; P:multicellular organism growth; F:identical protein binding; C:ML…	EC:1.14.11.27; EC:1.14.11	[Histone H3]-lysine-36 demethylase; Acting on paired donors, with incorporation or reduction of molecular oxygen. The oxygen incorporated need not be derived from O(2)
Mg_contig_217	TSA: Mytilus galloprovincialis NORM_MGT_c382 mRNA sequence	FAS2_DROMERecName: Full=Fasciclin-2; AltName: Full=Fasciclin II; Short=FAS II; Flags: Precursor	F:GO:0005515; C:GO:0005737; P:GO:0007411; P:GO:0009887; P:GO:0010035; C:GO:0030424; P:GO:0030900; P:GO:0032879; P:GO:0035239; P:GO:0040012; P:GO:0042127; C:GO:0043227; C:GO:0044421; C:GO:0044459; P:GO:0045664; P:GO:0048523; P:GO:0050877; P:GO:0051093; P:GO:0051128; P:GO:0051241; P:GO:0060429; P:GO:0072359; P:GO:0098609; P:GO:1902533	F:protein binding; C:cytoplasm; P:axon guidance; P:animal organ morphogenesis; P:response to inorganic substance; C:axon; P:forebrain development; P:regulation of localization; P:tube morphogenesis; P:regulation of locomotion; P:regulation of cell population proliferation; C:membrane-bounded organelle; C:extracellular region part; C:plasma membrane part; P:regulation of neuron differentiation; P:…
Mg_contig_218	TSA: Mytilus galloprovincialis NORM_MGT_c6061 mRNA sequence	RUNX1_HUMANRecName: Full=Runt-related transcription factor 1; AltName: Full=Acute myeloid leukemia 1 protein; AltName: Full=Core-binding factor subunit alpha-2; Short=CBF-alpha-2; AltName: Full=Oncogene AML-1; AltName: Full=Polyomavirus enhancer-binding protein 2 alpha B subunit; Short=PEA2-alpha B; Short=PEBP2-alpha B; AltName: Full=SL3-3 enhancer factor 1 alpha B subunit; AltName: Full=SL3/AKV …	P:GO:0000122; C:GO:0000790; F:GO:0000978; F:GO:0000981; F:GO:0001047; F:GO:0001228; P:GO:0001701; P:GO:0001889; P:GO:0001958; P:GO:0001959; P:GO:0002051; P:GO:0002063; P:GO:0002076; P:GO:0002318; P:GO:0002667; F:GO:0005509; F:GO:0005524; C:GO:0005604; C:GO:0005654; C:GO:0005667; C:GO:0005730; C:GO:0005829; P:GO:0006367; P:GO:0006468; P:GO:0007366; P:GO:0007367; P:GO:0007377; P:GO:0007400; P:GO:00…	P:negative regulation of transcription by RNA polymerase II; C:nuclear chromatin; F:RNA polymerase II proximal promoter sequence-specific DNA binding; F:DNA-binding transcription factor activity, RNA polymerase II-specific; F:core promoter binding; F:DNA-binding transcription activator activity, RNA polymerase II-specific; P:in utero embryonic development; P:liver development; P:endochondral ossi…
Mg_contig_219	---NA---	BIR7B_XENLARecName: Full=Baculoviral IAP repeat-containing protein 7-B; AltName: Full=E3 ubiquitin-protein ligase EIAP-B; AltName: Full=Embryonic/Egg IAP-B; Short=EIAP/XLX-B; AltName: Full=RING-type E3 ubiquitin transferase EIAP-B	P:GO:0001666; C:GO:0001741; P:GO:0001890; F:GO:0003713; C:GO:0005654; C:GO:0005794; C:GO:0005815; C:GO:0005829; P:GO:0006355; P:GO:0006964; P:GO:0007283; F:GO:0008270; C:GO:0009898; P:GO:0010803; P:GO:0016579; P:GO:0022416; F:GO:0031625; P:GO:0033160; P:GO:0034121; C:GO:0035631; P:GO:0035666; P:GO:0039535; P:GO:0042127; P:GO:0042326; F:GO:0042802; F:GO:0043027; P:GO:0043123; F:GO:0043130; P:GO:00…	P:response to hypoxia; C:XY body; P:placenta development; F:transcription coactivator activity; C:nucleoplasm; C:Golgi apparatus; C:microtubule organizing center; C:cytosol; P:regulation of transcription, DNA-templated; P:positive regulation of biosynthetic process of antibacterial peptides active against Gram-negative bacteria; P:spermatogenesis; F:zinc ion binding; C:cytoplasmic side of plasma …
Mg_contig_220	TSA: Mytilus galloprovincialis NORM_MGT_c7548 mRNA sequence	RL5_STYCLRecName: Full=60S ribosomal protein L5	P:GO:0000027; P:GO:0002181; F:GO:0003730; F:GO:0003735; C:GO:0005654; C:GO:0005730; C:GO:0005783; C:GO:0005925; P:GO:0006364; P:GO:0006614; F:GO:0008097; P:GO:0010922; C:GO:0016020; C:GO:0017101; C:GO:0022625; F:GO:0031625; P:GO:0045727; F:GO:0048027; P:GO:0050821; C:GO:0070062; P:GO:0071241; P:GO:1901796; P:GO:1904667; P:GO:1905017; P:GO:1905020; P:GO:1905023; F:GO:1990948; P:GO:2000059; P:GO:20…	P:ribosomal large subunit assembly; P:cytoplasmic translation; F:mRNA 3'-UTR binding; F:structural constituent of ribosome; C:nucleoplasm; C:nucleolus; C:endoplasmic reticulum; C:focal adhesion; P:rRNA processing; P:SRP-dependent cotranslational protein targeting to membrane; F:5S rRNA binding; P:positive regulation of phosphatase activity; C:membrane; C:aminoacyl-tRNA synthetase multienzyme comp…
Mg_contig_221	TSA: Mytilus galloprovincialis NORM_MGT_c1139 mRNA sequence	HS90A_CHICKRecName: Full=Heat shock protein HSP 90-alpha	P:GO:0001764; P:GO:0001890; F:GO:0002134; F:GO:0002135; P:GO:0003009; F:GO:0003725; F:GO:0003729; F:GO:0004713; F:GO:0005524; F:GO:0005525; C:GO:0005739; C:GO:0005765; C:GO:0005829; P:GO:0006898; P:GO:0006986; P:GO:0007004; P:GO:0007517; F:GO:0008022; C:GO:0008180; P:GO:0008284; P:GO:0009408; P:GO:0009409; P:GO:0009651; C:GO:0009986; P:GO:0010038; P:GO:0010592; P:GO:0010659; C:GO:0016234; C:GO:00…	P:neuron migration; P:placenta development; F:UTP binding; F:CTP binding; P:skeletal muscle contraction; F:double-stranded RNA binding; F:mRNA binding; F:protein tyrosine kinase activity; F:ATP binding; F:GTP binding; C:mitochondrion; C:lysosomal membrane; C:cytosol; P:receptor-mediated endocytosis; P:response to unfolded protein; P:telomere maintenance via telomerase; P:muscle organ development;…	EC:2.7.10; EC:3.6.1.3; EC:3.6.1.15	Transferring phosphorus-containing groups; Adenosinetriphosphatase; Nucleoside-triphosphate phosphatase
Mg_contig_222	TSA: Mytilus edulis, clone 20100630_4571 length=2295 numreads=42, mRNA sequence	DDX58_HUMANRecName: Full=Probable ATP-dependent RNA helicase DDX58; AltName: Full=DEAD box protein 58; AltName: Full=RIG-I-like receptor 1; Short=RLR-1; AltName: Full=Retinoic acid-inducible gene 1 protein; Short=RIG-1; AltName: Full=Retinoic acid-inducible gene I protein; Short=RIG-I	F:GO:0003690; F:GO:0003725; F:GO:0003727; F:GO:0004519; F:GO:0005515; C:GO:0005654; C:GO:0005737; C:GO:0005856; C:GO:0005886; P:GO:0006259; P:GO:0006355; P:GO:0007399; P:GO:0009616; P:GO:0010628; P:GO:0016043; P:GO:0022414; C:GO:0030054; P:GO:0030422; P:GO:0032480; P:GO:0032727; P:GO:0032728; P:GO:0032755; C:GO:0032991; P:GO:0035196; P:GO:0039536; C:GO:0042995; P:GO:0043330; P:GO:0045824; F:GO:00…	F:double-stranded DNA binding; F:double-stranded RNA binding; F:single-stranded RNA binding; F:endonuclease activity; F:protein binding; C:nucleoplasm; C:cytoplasm; C:cytoskeleton; C:plasma membrane; P:DNA metabolic process; P:regulation of transcription, DNA-templated; P:nervous system development; P:virus induced gene silencing; P:positive regulation of gene expression; P:cellular component org…
Mg_contig_223	---NA---	---NA---
Mg_contig_224	TSA: Mytilus galloprovincialis NORM_MGC_c733 mRNA sequence	ADT_NEUCRRecName: Full=ADP,ATP carrier protein; AltName: Full=ADP/ATP translocase; AltName: Full=Adenine nucleotide translocator; Short=ANT	F:GO:0005471; F:GO:0005507; C:GO:0005618; C:GO:0005730; C:GO:0005743; C:GO:0005774; C:GO:0005783; C:GO:0005886; P:GO:0006783; P:GO:0006915; P:GO:0006950; P:GO:0009060; P:GO:0009061; P:GO:0009628; C:GO:0009941; P:GO:0015886; C:GO:0016021; F:GO:0042802; P:GO:0048731; P:GO:0140021; P:GO:1990544	F:ATP:ADP antiporter activity; F:copper ion binding; C:cell wall; C:nucleolus; C:mitochondrial inner membrane; C:vacuolar membrane; C:endoplasmic reticulum; C:plasma membrane; P:heme biosynthetic process; P:apoptotic process; P:response to stress; P:aerobic respiration; P:anaerobic respiration; P:response to abiotic stimulus; C:chloroplast envelope; P:heme transport; C:integral component of membr…
Mg_contig_225	TSA: Mytilus galloprovincialis NORM_MGT_c11140 mRNA sequence	SDCB1_MOUSERecName: Full=Syntenin-1; AltName: Full=Scaffold protein Pbp1; AltName: Full=Syndecan-binding protein 1	P:GO:0002091; F:GO:0005109; F:GO:0005137; F:GO:0005546; C:GO:0005730; C:GO:0005789; C:GO:0005794; C:GO:0005829; C:GO:0005856; C:GO:0005895; C:GO:0005925; P:GO:0006836; P:GO:0007265; P:GO:0007268; P:GO:0007346; P:GO:0007399; F:GO:0008022; P:GO:0008284; P:GO:0010718; P:GO:0010862; C:GO:0016607; F:GO:0019838; P:GO:0030036; P:GO:0030307; P:GO:0030335; P:GO:0030511; C:GO:0031965; P:GO:0032435; P:GO:00…	P:negative regulation of receptor internalization; F:frizzled binding; F:interleukin-5 receptor binding; F:phosphatidylinositol-4,5-bisphosphate binding; C:nucleolus; C:endoplasmic reticulum membrane; C:Golgi apparatus; C:cytosol; C:cytoskeleton; C:interleukin-5 receptor complex; C:focal adhesion; P:neurotransmitter transport; P:Ras protein signal transduction; P:chemical synaptic transmission; P…
Mg_contig_226	TSA: Mytilus galloprovincialis NORM_MGC_c1219 mRNA sequence	CC170_HUMANRecName: Full=Coiled-coil domain-containing protein 170	F:GO:0005515	F:protein binding
Mg_contig_227	TSA: Mytilus galloprovincialis NORM_MGT_c10481 mRNA sequence	---NA---
Mg_contig_228	---NA---	---NA---
Mg_contig_229	---NA---	---NA---
Mg_contig_230	TSA: Mytilus galloprovincialis NORM_MGT_c10546 mRNA sequence	---NA---
Mg_contig_231	TSA: Mytilus galloprovincialis NORM_MGC_c9898 mRNA sequence	---NA---
Mg_contig_232	TSA: Mytilus edulis, clone 20100630_33686 length=549 numreads=3, mRNA sequence	TLR1_HUMANRecName: Full=Toll-like receptor 1; AltName: Full=Toll/interleukin-1 receptor-like protein; Short=TIL; AltName: CD_antigen=CD281; Flags: Precursor	P:GO:0001505; P:GO:0001775; P:GO:0002718; P:GO:0006355; P:GO:0007166; P:GO:0007417; C:GO:0009986; P:GO:0010628; C:GO:0012505; P:GO:0021782; C:GO:0031224; C:GO:0031410; P:GO:0032494; P:GO:0032735; P:GO:0032755; P:GO:0032757; P:GO:0032760; P:GO:0034123; P:GO:0034135; F:GO:0035325; F:GO:0038023; P:GO:0042108; P:GO:0042493; P:GO:0042742; P:GO:0043254; P:GO:0043410; P:GO:0043900; P:GO:0050710; P:GO:00…	P:regulation of neurotransmitter levels; P:cell activation; P:regulation of cytokine production involved in immune response; P:regulation of transcription, DNA-templated; P:cell surface receptor signaling pathway; P:central nervous system development; C:cell surface; P:positive regulation of gene expression; C:endomembrane system; P:glial cell development; C:intrinsic component of membrane; C:cyt…
Mg_contig_233	TSA: Mytilus galloprovincialis NORM_MGT_c4946 mRNA sequence	---NA---
Mg_contig_234	TSA: Mytilus edulis, clone 20100630_74144 length=2082 numreads=340, mRNA sequence	JUN_CHICKRecName: Full=Transcription factor AP-1; AltName: Full=Proto-oncogene c-Jun	F:GO:0000980; F:GO:0000981; F:GO:0001102; F:GO:0001228; P:GO:0001525; P:GO:0001701; P:GO:0001774; P:GO:0001836; P:GO:0001889; P:GO:0001890; P:GO:0001938; P:GO:0002009; P:GO:0002076; P:GO:0003151; F:GO:0003682; F:GO:0003713; F:GO:0005096; C:GO:0005654; C:GO:0005719; C:GO:0005829; P:GO:0007179; P:GO:0007265; P:GO:0007306; P:GO:0007565; P:GO:0007568; P:GO:0007612; P:GO:0007623; P:GO:0008285; P:GO:00…	F:RNA polymerase II distal enhancer sequence-specific DNA binding; F:DNA-binding transcription factor activity, RNA polymerase II-specific; F:RNA polymerase II activating transcription factor binding; F:DNA-binding transcription activator activity, RNA polymerase II-specific; P:angiogenesis; P:in utero embryonic development; P:microglial cell activation; P:release of cytochrome c from mitochondri…
Mg_contig_235	TSA: Mytilus galloprovincialis NORM_MGT_c8623 mRNA sequence	---NA---
Mg_contig_236	---NA---	---NA---
Mg_contig_237	---NA---	---NA---
Mg_contig_238	TSA: Mytilus galloprovincialis NORM_MGC_c3709 mRNA sequence	---NA---
Mg_contig_239	---NA---	---NA---
Mg_contig_240	TSA: Mytilus galloprovincialis NORM_MGT_c14379 mRNA sequence	---NA---
Mg_contig_241	TSA: Ruditapes philippinarum Locus_3908.Ruphgonad mRNA sequence	ALDH2_BOVINRecName: Full=Aldehyde dehydrogenase, mitochondrial; AltName: Full=ALDH class 2; AltName: Full=ALDH-E2; AltName: Full=ALDHI; Flags: Precursor	P:GO:0001568; F:GO:0001758; P:GO:0001822; P:GO:0001889; P:GO:0001936; P:GO:0001947; F:GO:0004028; F:GO:0004030; F:GO:0004745; C:GO:0005654; C:GO:0005759; C:GO:0005829; P:GO:0005975; P:GO:0006068; P:GO:0006069; P:GO:0006776; P:GO:0007494; P:GO:0008284; P:GO:0008285; F:GO:0009055; P:GO:0009952; P:GO:0009954; P:GO:0010628; P:GO:0014032; P:GO:0016331; F:GO:0016918; F:GO:0018479; P:GO:0021522; P:GO:00…	P:blood vessel development; F:retinal dehydrogenase activity; P:kidney development; P:liver development; P:regulation of endothelial cell proliferation; P:heart looping; F:3-chloroallyl aldehyde dehydrogenase activity; F:aldehyde dehydrogenase [NAD(P)+] activity; F:retinol dehydrogenase activity; C:nucleoplasm; C:mitochondrial matrix; C:cytosol; P:carbohydrate metabolic process; P:ethanol catabol…	EC:1.2.1.36; EC:1.1.1.105; EC:1.2.1.5; EC:1.2.1.3; EC:1.2.1.28	Retinal dehydrogenase; All-trans-retinol dehydrogenase (NAD(+)); Aldehyde dehydrogenase (NAD(P)(+)); Aldehyde dehydrogenase (NAD(+)); Benzaldehyde dehydrogenase (NAD(+))
Mg_contig_242	TSA: Placopecten magellanicus Pmagell_eye_g00524t00002 mRNA sequence	RL15_NEUCRRecName: Full=60S ribosomal protein L15	P:GO:0002181; F:GO:0003729; F:GO:0003735; C:GO:0005730; C:GO:0005774; C:GO:0005794; C:GO:0005886; P:GO:0016236; C:GO:0022625; C:GO:0042788	P:cytoplasmic translation; F:mRNA binding; F:structural constituent of ribosome; C:nucleolus; C:vacuolar membrane; C:Golgi apparatus; C:plasma membrane; P:macroautophagy; C:cytosolic large ribosomal subunit; C:polysomal ribosome
Mg_contig_243	TSA: Ruditapes philippinarum Locus_2910.Ruphgonad mRNA sequence	PFKAM_RABITRecName: Full=ATP-dependent 6-phosphofructokinase, muscle type; Short=ATP-PFK; Short=PFK-M; AltName: Full=6-phosphofructokinase type A; AltName: Full=Phosphofructo-1-kinase isozyme A; Short=PFK-A; AltName: Full=Phosphohexokinase	P:GO:0001678; F:GO:0003872; F:GO:0004331; F:GO:0005524; C:GO:0005634; C:GO:0005945; P:GO:0005980; P:GO:0006002; F:GO:0008022; P:GO:0009749; F:GO:0016208; P:GO:0016311; C:GO:0016324; F:GO:0019900; P:GO:0030388; C:GO:0031012; P:GO:0032024; F:GO:0042803; F:GO:0045296; P:GO:0045944; P:GO:0046676; P:GO:0046716; P:GO:0046835; F:GO:0046872; P:GO:0051289; P:GO:0061621; F:GO:0070061; C:GO:0070062; F:GO:00…	P:cellular glucose homeostasis; F:6-phosphofructokinase activity; F:fructose-2,6-bisphosphate 2-phosphatase activity; F:ATP binding; C:nucleus; C:6-phosphofructokinase complex; P:glycogen catabolic process; P:fructose 6-phosphate metabolic process; F:protein C-terminus binding; P:response to glucose; F:AMP binding; P:dephosphorylation; C:apical plasma membrane; F:kinase binding; P:fructose 1,6-bi…	EC:3.1.3.23; EC:3.1.3.46; EC:3.1.3.41; EC:2.7.1.11	Sugar-phosphatase; Fructose-2,6-bisphosphate 2-phosphatase; 4-nitrophenylphosphatase; 6-phosphofructokinase
Mg_contig_244	TSA: Ruditapes philippinarum Locus_2910.Ruphgonad mRNA sequence	PFKAM_RABITRecName: Full=ATP-dependent 6-phosphofructokinase, muscle type; Short=ATP-PFK; Short=PFK-M; AltName: Full=6-phosphofructokinase type A; AltName: Full=Phosphofructo-1-kinase isozyme A; Short=PFK-A; AltName: Full=Phosphohexokinase	P:GO:0001678; F:GO:0003872; F:GO:0004331; F:GO:0005524; C:GO:0005634; C:GO:0005945; P:GO:0005980; P:GO:0006002; F:GO:0008022; P:GO:0009749; F:GO:0016208; P:GO:0016311; C:GO:0016324; F:GO:0019900; P:GO:0030388; C:GO:0031012; P:GO:0032024; F:GO:0042803; F:GO:0045296; P:GO:0045944; P:GO:0046676; P:GO:0046716; P:GO:0046835; F:GO:0046872; P:GO:0051289; P:GO:0061621; F:GO:0070061; C:GO:0070062; F:GO:00…	P:cellular glucose homeostasis; F:6-phosphofructokinase activity; F:fructose-2,6-bisphosphate 2-phosphatase activity; F:ATP binding; C:nucleus; C:6-phosphofructokinase complex; P:glycogen catabolic process; P:fructose 6-phosphate metabolic process; F:protein C-terminus binding; P:response to glucose; F:AMP binding; P:dephosphorylation; C:apical plasma membrane; F:kinase binding; P:fructose 1,6-bi…	EC:3.1.3.23; EC:3.1.3.46; EC:3.1.3.41; EC:2.7.1.11	Sugar-phosphatase; Fructose-2,6-bisphosphate 2-phosphatase; 4-nitrophenylphosphatase; 6-phosphofructokinase
Mg_contig_245	---NA---	---NA---
Mg_contig_246	---NA---	---NA---
Mg_contig_247	TSA: Mytilus galloprovincialis NORM_MGT_c10398 mRNA sequence	YR811_MIMIVRecName: Full=Putative ariadne-like RING finger protein R811	F:GO:0004842; P:GO:0016567; F:GO:0046872	F:ubiquitin-protein transferase activity; P:protein ubiquitination; F:metal ion binding
Mg_contig_248	TSA: Mytilus galloprovincialis NORM_MGT_c10398 mRNA sequence	---NA---
Mg_contig_249	PREDICTED: Crassostrea gigas RNA binding protein fox-1 homolog 2 (LOC105332195), transcript variant X1, mRNA	---NA---
Mg_contig_250	TSA: Mytilus galloprovincialis NORM_MGT_c23223 mRNA sequence	---NA---
Mg_contig_251	TSA: Mytilus galloprovincialis NORM_MGC_c602 mRNA sequence	ITM2B_CHICKRecName: Full=Integral membrane protein 2B; AltName: Full=Transmembrane protein E3-16	F:GO:0005515; F:GO:0005524; C:GO:0005764; C:GO:0005794; C:GO:0031982; C:GO:0044446; P:GO:0048523; P:GO:0048699; P:GO:0097192; C:GO:0098588	F:protein binding; F:ATP binding; C:lysosome; C:Golgi apparatus; C:vesicle; C:intracellular organelle part; P:negative regulation of cellular process; P:generation of neurons; P:extrinsic apoptotic signaling pathway in absence of ligand; C:bounding membrane of organelle
Mg_contig_252	TSA: Mytilus galloprovincialis NORM_MGC_c5935 mRNA sequence	EFHC2_DANRERecName: Full=EF-hand domain-containing family member C2	P:GO:0000281; C:GO:0000922; C:GO:0005813; C:GO:0005930; P:GO:0007052; F:GO:0008022; P:GO:0021795; F:GO:0043014; C:GO:0043025; P:GO:0051302; C:GO:0072686; P:GO:1990830	P:mitotic cytokinesis; C:spindle pole; C:centrosome; C:axoneme; P:mitotic spindle organization; F:protein C-terminus binding; P:cerebral cortex cell migration; F:alpha-tubulin binding; C:neuronal cell body; P:regulation of cell division; C:mitotic spindle; P:cellular response to leukemia inhibitory factor
Mg_contig_253	TSA: Villosa lienosa Contig31413.Vilimmg mRNA sequence	EFHC2_DANRERecName: Full=EF-hand domain-containing family member C2	P:GO:0000281; C:GO:0000922; C:GO:0005813; C:GO:0005930; P:GO:0007052; F:GO:0008022; P:GO:0021795; F:GO:0043014; C:GO:0043025; P:GO:0051302; C:GO:0072686; P:GO:1990830	P:mitotic cytokinesis; C:spindle pole; C:centrosome; C:axoneme; P:mitotic spindle organization; F:protein C-terminus binding; P:cerebral cortex cell migration; F:alpha-tubulin binding; C:neuronal cell body; P:regulation of cell division; C:mitotic spindle; P:cellular response to leukemia inhibitory factor
Mg_contig_254	---NA---	---NA---
Mg_contig_255	TSA: Haliotis asinina HasCL142Contig1, mRNA sequence	RL37A_CRYSTRecName: Full=60S ribosomal protein L37a	P:GO:0002181; F:GO:0003735; F:GO:0005515; C:GO:0005634; C:GO:0005925; P:GO:0006614; C:GO:0022625; F:GO:0046872; C:GO:0070062; F:GO:0070180	P:cytoplasmic translation; F:structural constituent of ribosome; F:protein binding; C:nucleus; C:focal adhesion; P:SRP-dependent cotranslational protein targeting to membrane; C:cytosolic large ribosomal subunit; F:metal ion binding; C:extracellular exosome; F:large ribosomal subunit rRNA binding
Mg_contig_256	TSA: Mytilus galloprovincialis NORM_MGT_c8139 mRNA sequence	---NA---
Mg_contig_257	TSA: Mytilus galloprovincialis NORM_MGT_c21294 mRNA sequence	XP4_XENLARecName: Full=Putative gastrointestinal growth factor xP4; AltName: Full=TFF p4.1; Flags: Precursor	F:GO:0005102; C:GO:0005615; P:GO:0005975; P:GO:0009966; P:GO:0010033; P:GO:0032879; P:GO:0042127; P:GO:0048522; P:GO:0048523	F:signaling receptor binding; C:extracellular space; P:carbohydrate metabolic process; P:regulation of signal transduction; P:response to organic substance; P:regulation of localization; P:regulation of cell population proliferation; P:positive regulation of cellular process; P:negative regulation of cellular process
Mg_contig_258	TSA: Mytilus galloprovincialis NORM_MGT_c8058 mRNA sequence	VAS1_HUMANRecName: Full=V-type proton ATPase subunit S1; Short=V-ATPase subunit S1; AltName: Full=Protein XAP-3; AltName: Full=V-ATPase Ac45 subunit; AltName: Full=V-ATPase S1 accessory protein; AltName: Full=Vacuolar proton pump subunit S1; Flags: Precursor	P:GO:0006811; C:GO:0043227; C:GO:0043229; C:GO:0044425; C:GO:0044444; P:GO:0048522	P:ion transport; C:membrane-bounded organelle; C:intracellular organelle; C:membrane part; C:cytoplasmic part; P:positive regulation of cellular process
Mg_contig_259	TSA: Mytilus edulis, clone 20100630_2277 length=838 numreads=20708, mRNA sequence	MYTB_MYTEDRecName: Full=Mytilin-B	C:GO:0005576; P:GO:0042742; P:GO:0045087; P:GO:0050688	C:extracellular region; P:defense response to bacterium; P:innate immune response; P:regulation of defense response to virus
Mg_contig_260	Bathymodiolus azoricus clone mussel_rep_c23576 mRNA sequence	PLCL_MYTGARecName: Full=Perlucin-like protein; Flags: Precursor	P:GO:0006024; P:GO:0009628; P:GO:0010033; P:GO:0030166; P:GO:0030198; C:GO:0031012; F:GO:0043167; P:GO:0043436; P:GO:0044272; C:GO:0044464; P:GO:0051216; P:GO:1903510	P:glycosaminoglycan biosynthetic process; P:response to abiotic stimulus; P:response to organic substance; P:proteoglycan biosynthetic process; P:extracellular matrix organization; C:extracellular matrix; F:ion binding; P:oxoacid metabolic process; P:sulfur compound biosynthetic process; C:cell part; P:cartilage development; P:mucopolysaccharide metabolic process
Mg_contig_261	Bathymodiolus azoricus clone mussel_lrc83347 mRNA sequence	NCAN_PANTRRecName: Full=Neurocan core protein; AltName: Full=Chondroitin sulfate proteoglycan 3; Flags: Precursor	P:GO:0002252; F:GO:0005515; P:GO:0006952; P:GO:0006955; P:GO:0009605; P:GO:0009628; P:GO:0010033; C:GO:0016020; P:GO:0019538; F:GO:0030246; C:GO:0031012; F:GO:0043167; P:GO:0043933; C:GO:0044464; P:GO:0048518; P:GO:0050794; P:GO:0051216	P:immune effector process; F:protein binding; P:defense response; P:immune response; P:response to external stimulus; P:response to abiotic stimulus; P:response to organic substance; C:membrane; P:protein metabolic process; F:carbohydrate binding; C:extracellular matrix; F:ion binding; P:protein-containing complex subunit organization; C:cell part; P:positive regulation of biological process; P:r…
Mg_contig_262	---NA---	PLC_HALLARecName: Full=Perlucin	F:GO:0005515; P:GO:0006955; P:GO:0007166; P:GO:0009100; C:GO:0012505; C:GO:0016020; P:GO:0042742; C:GO:0043231; C:GO:0044444; C:GO:0044446; P:GO:0048513; P:GO:0065008	F:protein binding; P:immune response; P:cell surface receptor signaling pathway; P:glycoprotein metabolic process; C:endomembrane system; C:membrane; P:defense response to bacterium; C:intracellular membrane-bounded organelle; C:cytoplasmic part; C:intracellular organelle part; P:animal organ development; P:regulation of biological quality
Mg_contig_263	TSA: Mytilus galloprovincialis NORM_MGT_c8635 mRNA sequence	---NA---
Mg_contig_264	TSA: Mytilus galloprovincialis NORM_MGC_c6599 mRNA sequence	ACT_HYDVURecName: Full=Actin, non-muscle 6.2	C:GO:0001725; F:GO:0005524; C:GO:0005829; C:GO:0005925; P:GO:0010628; F:GO:0016887; F:GO:0017022; C:GO:0030027; P:GO:0030049; C:GO:0030175; P:GO:0030240; C:GO:0031674; C:GO:0042643; P:GO:0043066; C:GO:0044297; P:GO:0045471; P:GO:0055003; P:GO:0055008; P:GO:0060048; C:GO:0070062; P:GO:0072144; C:GO:0072562; P:GO:0090131	C:stress fiber; F:ATP binding; C:cytosol; C:focal adhesion; P:positive regulation of gene expression; F:ATPase activity; F:myosin binding; C:lamellipodium; P:muscle filament sliding; C:filopodium; P:skeletal muscle thin filament assembly; C:I band; C:actomyosin, actin portion; P:negative regulation of apoptotic process; C:cell body; P:response to ethanol; P:cardiac myofibril assembly; P:cardiac m…	EC:3.6.1.3; EC:3.6.1.15	Adenosinetriphosphatase; Nucleoside-triphosphate phosphatase
Mg_contig_265	TSA: Mytilus galloprovincialis NORM_MGT_c18626 mRNA sequence	---NA---
Mg_contig_266	TSA: Mytilus galloprovincialis NORM_MGT_c18626 mRNA sequence	---NA---
Mg_contig_267	TSA: Mytilus galloprovincialis NORM_MGT_c18626 mRNA sequence	---NA---
Mg_contig_268	---NA---	---NA---
Mg_contig_269	---NA---	---NA---
Mg_contig_270	TSA: Mytilus galloprovincialis NORM_MGC_c3335 mRNA sequence	---NA---
Mg_contig_271	TSA: Mytilus galloprovincialis NORM_MGT_c7885 mRNA sequence	PABP1_HUMANRecName: Full=Polyadenylate-binding protein 1; Short=PABP-1; Short=Poly(A)-binding protein 1	F:GO:0003730; C:GO:0005829; C:GO:0005844; C:GO:0005925; P:GO:0006378; P:GO:0006406; P:GO:0007112; P:GO:0007289; F:GO:0008022; F:GO:0008143; F:GO:0008266; P:GO:0008380; F:GO:0008494; C:GO:0010494; C:GO:0016020; C:GO:0030425; P:GO:0031047; F:GO:0031370; P:GO:0043009; F:GO:0043621; P:GO:0045070; P:GO:0045314; P:GO:0045727; P:GO:0048096; P:GO:0048255; P:GO:0048599; P:GO:0060212; P:GO:0060213; P:GO:00…	F:mRNA 3'-UTR binding; C:cytosol; C:polysome; C:focal adhesion; P:mRNA polyadenylation; P:mRNA export from nucleus; P:male meiosis cytokinesis; P:spermatid nucleus differentiation; F:protein C-terminus binding; F:poly(A) binding; F:poly(U) RNA binding; P:RNA splicing; F:translation activator activity; C:cytoplasmic stress granule; C:membrane; C:dendrite; P:gene silencing by RNA; F:eukaryotic init…
Mg_contig_272	---NA---	---NA---
Mg_contig_273	---NA---	---NA---
Mg_contig_275	TSA: Mytilus galloprovincialis NORM_MGC_c8892 mRNA sequence	RUXF_XENLARecName: Full=Small nuclear ribonucleoprotein F; Short=snRNP-F; AltName: Full=Sm protein F; Short=Sm-F; Short=SmF	P:GO:0000387; F:GO:0003723; F:GO:0005515; C:GO:0005654; C:GO:0005682; C:GO:0005683; C:GO:0005685; C:GO:0005687; C:GO:0005689; C:GO:0005732; C:GO:0005829; P:GO:0006369; P:GO:0008334; C:GO:0034709; C:GO:0034715; C:GO:0034719; C:GO:0046540; P:GO:0051170; C:GO:0071007	P:spliceosomal snRNP assembly; F:RNA binding; F:protein binding; C:nucleoplasm; C:U5 snRNP; C:U7 snRNP; C:U1 snRNP; C:U4 snRNP; C:U12-type spliceosomal complex; C:small nucleolar ribonucleoprotein complex; C:cytosol; P:termination of RNA polymerase II transcription; P:histone mRNA metabolic process; C:methylosome; C:pICln-Sm protein complex; C:SMN-Sm protein complex; C:U4/U6 x U5 tri-snRNP comple…
Mg_contig_276	UNVERIFIED: Mytilus trossulus clone BM31 beta-actin mRNA, partial cds	ACT4_CAEELRecName: Full=Actin-4; Flags: Precursor	P:GO:0000281; F:GO:0000980; F:GO:0005522; F:GO:0005524; C:GO:0005829; C:GO:0005865; C:GO:0005884; C:GO:0005886; C:GO:0005925; P:GO:0006338; P:GO:0007111; P:GO:0007291; P:GO:0009612; P:GO:0009792; F:GO:0019894; F:GO:0019901; C:GO:0030027; C:GO:0030424; C:GO:0030863; P:GO:0030866; F:GO:0030957; C:GO:0031011; F:GO:0031492; F:GO:0031625; P:GO:0032091; P:GO:0032507; P:GO:0034329; C:GO:0035060; P:GO:00…	P:mitotic cytokinesis; F:RNA polymerase II distal enhancer sequence-specific DNA binding; F:profilin binding; F:ATP binding; C:cytosol; C:striated muscle thin filament; C:actin filament; C:plasma membrane; C:focal adhesion; P:chromatin remodeling; P:meiosis II cytokinesis; P:sperm individualization; P:response to mechanical stimulus; P:embryo development ending in birth or egg hatching; F:kinesin…
Mg_contig_277	PREDICTED: Crassostrea gigas dual oxidase maturation factor 1 (LOC105318698), transcript variant X1, mRNA	DOXA1_HUMANRecName: Full=Dual oxidase maturation factor 1; AltName: Full=Dual oxidase activator 1; AltName: Full=Numb-interacting protein	C:GO:0016020; P:GO:0031323; C:GO:0044464; P:GO:0048522	C:membrane; P:regulation of cellular metabolic process; C:cell part; P:positive regulation of cellular process
Mg_contig_278	TSA: Mytilus galloprovincialis NORM_MGT_c5991 mRNA sequence	ATF4_RATRecName: Full=Cyclic AMP-dependent transcription factor ATF-4; Short=cAMP-dependent transcription factor ATF-4; AltName: Full=Activating transcription factor 4; Short=rATF-4	F:GO:0000978; F:GO:0001046; F:GO:0001085; F:GO:0001228; F:GO:0003682; F:GO:0003714; C:GO:0005654; C:GO:0005813; C:GO:0005829; P:GO:0006094; P:GO:0007214; F:GO:0008022; P:GO:0008285; P:GO:0010575; F:GO:0015631; F:GO:0019901; P:GO:0021988; C:GO:0032590; P:GO:0032922; P:GO:0034198; C:GO:0034399; P:GO:0036091; P:GO:0036499; P:GO:0042149; P:GO:0042789; P:GO:0043066; P:GO:0043267; F:GO:0043522; P:GO:00…	F:RNA polymerase II proximal promoter sequence-specific DNA binding; F:core promoter sequence-specific DNA binding; F:RNA polymerase II transcription factor binding; F:DNA-binding transcription activator activity, RNA polymerase II-specific; F:chromatin binding; F:transcription corepressor activity; C:nucleoplasm; C:centrosome; C:cytosol; P:gluconeogenesis; P:gamma-aminobutyric acid signaling pat…
Mg_contig_279	TSA: Mytilus galloprovincialis NORM_MGT_c5989 mRNA sequence	---NA---
Mg_contig_280	---NA---	---NA---
Mg_contig_281	---NA---	---NA---
Mg_contig_282	---NA---	---NA---
Mg_contig_283	TSA: Mytilus galloprovincialis NORM_MGC_c5104 mRNA sequence	MMP17_MOUSERecName: Full=Matrix metalloproteinase-17; Short=MMP-17; AltName: Full=Membrane-type matrix metalloproteinase 4; Short=MT-MMP 4; Short=MTMMP4; AltName: Full=Membrane-type-4 matrix metalloproteinase; Short=MT4-MMP; Short=MT4MMP; Flags: Precursor	P:GO:0001525; P:GO:0001541; P:GO:0001666; P:GO:0001822; P:GO:0001935; P:GO:0001958; P:GO:0002684; F:GO:0004222; F:GO:0005178; C:GO:0005615; C:GO:0005887; P:GO:0006979; F:GO:0008270; P:GO:0008584; P:GO:0009612; P:GO:0009725; P:GO:0010001; P:GO:0014070; P:GO:0016485; F:GO:0016504; P:GO:0030335; P:GO:0030574; P:GO:0031323; C:GO:0032588; P:GO:0035987; P:GO:0035988; P:GO:0042756; P:GO:0043615; P:GO:00…	P:angiogenesis; P:ovarian follicle development; P:response to hypoxia; P:kidney development; P:endothelial cell proliferation; P:endochondral ossification; P:positive regulation of immune system process; F:metalloendopeptidase activity; F:integrin binding; C:extracellular space; C:integral component of plasma membrane; P:response to oxidative stress; F:zinc ion binding; P:male gonad development; …	EC:3.4.11; EC:3.4.24	Acting on peptide bonds (peptidases); Acting on peptide bonds (peptidases)
Mg_contig_284	TSA: Mytilus galloprovincialis NORM_MGT_c7659 mRNA sequence	T22D1_MACFARecName: Full=TSC22 domain family protein 1	P:GO:0000122; F:GO:0000978; F:GO:0001228; P:GO:0002052; C:GO:0005634; C:GO:0005829; P:GO:0006970; P:GO:0007297; P:GO:0007422; P:GO:0007589; P:GO:0008340; P:GO:0009996; P:GO:0016319; P:GO:0030307; P:GO:0030509; P:GO:0034220; P:GO:0035282; P:GO:0036335; P:GO:0042246; F:GO:0042803; P:GO:0043065; F:GO:0043426; P:GO:0045746; P:GO:0045944; P:GO:0046843; P:GO:0048642; P:GO:0070236	P:negative regulation of transcription by RNA polymerase II; F:RNA polymerase II proximal promoter sequence-specific DNA binding; F:DNA-binding transcription activator activity, RNA polymerase II-specific; P:positive regulation of neuroblast proliferation; C:nucleus; C:cytosol; P:response to osmotic stress; P:ovarian follicle cell migration; P:peripheral nervous system development; P:body fluid s…
Mg_contig_285	TSA: Mytilus galloprovincialis NORM_MGC_c6665 mRNA sequence	RO60_HUMANRecName: Full=60 kDa SS-A/Ro ribonucleoprotein; Short=60 kDa Ro protein; Short=60 kDa ribonucleoprotein Ro; Short=RoRNP; AltName: Full=Ro 60 kDa autoantigen; AltName: Full=Sjoegren syndrome antigen A2; AltName: Full=Sjoegren syndrome type A antigen; Short=SS-A; AltName: Full=TROVE domain family member 2	P:GO:0002520; F:GO:0005515; C:GO:0005654; C:GO:0005829; P:GO:0006383; P:GO:0007224; P:GO:0009411; F:GO:0030620; F:GO:0034336; P:GO:0060271; C:GO:1990904	P:immune system development; F:protein binding; C:nucleoplasm; C:cytosol; P:transcription by RNA polymerase III; P:smoothened signaling pathway; P:response to UV; F:U2 snRNA binding; F:misfolded RNA binding; P:cilium assembly; C:ribonucleoprotein complex
Mg_contig_286	Mytilus galloprovincialis CuZn superoxide dismutase mRNA, complete cds	SODC_SCHMARecName: Full=Superoxide dismutase	P:GO:0001306; P:GO:0001817; F:GO:0004784; F:GO:0005507; C:GO:0005739; C:GO:0005829; P:GO:0006882; P:GO:0008015; F:GO:0008270; P:GO:0016043; P:GO:0019430; P:GO:0031325; C:GO:0032839; C:GO:0032991; P:GO:0040028; P:GO:0042493; F:GO:0042803; P:GO:0042981; C:GO:0043025; P:GO:0043085; P:GO:0044419; P:GO:0045454; P:GO:0048523; P:GO:0048869; P:GO:0051171; P:GO:0051770; P:GO:0051881; P:GO:0055114; P:GO:00…	P:age-dependent response to oxidative stress; P:regulation of cytokine production; F:superoxide dismutase activity; F:copper ion binding; C:mitochondrion; C:cytosol; P:cellular zinc ion homeostasis; P:blood circulation; F:zinc ion binding; P:cellular component organization; P:removal of superoxide radicals; P:positive regulation of cellular metabolic process; C:dendrite cytoplasm; C:protein-conta…	EC:1.15.1.1	Superoxide dismutase
Mg_contig_287	TSA: Villosa lienosa Contig40852.Vilimmg mRNA sequence	SYMC_XENLARecName: Full=Methionine--tRNA ligase, cytoplasmic; AltName: Full=Methionyl-tRNA synthetase; Short=MetRS	F:GO:0000166; F:GO:0003723; F:GO:0004825; F:GO:0005515; C:GO:0005730; C:GO:0005739; C:GO:0005829; P:GO:0006431; P:GO:0009267; C:GO:0017101; C:GO:0017102; P:GO:0032869; P:GO:0036120; F:GO:0043167; P:GO:0046686; P:GO:0071364; P:GO:1901838	F:nucleotide binding; F:RNA binding; F:methionine-tRNA ligase activity; F:protein binding; C:nucleolus; C:mitochondrion; C:cytosol; P:methionyl-tRNA aminoacylation; P:cellular response to starvation; C:aminoacyl-tRNA synthetase multienzyme complex; C:methionyl glutamyl tRNA synthetase complex; P:cellular response to insulin stimulus; P:cellular response to platelet-derived growth factor stimulus;…	EC:6.1.1.10	Methionine--tRNA ligase
Mg_contig_288	Mytilus galloprovincialis isolate Mg1_IDH_RACE isocitrate dehydrogenase mRNA, complete cds	IDHP_MACFARecName: Full=Isocitrate dehydrogenase	F:GO:0000287; F:GO:0004450; F:GO:0005102; F:GO:0005507; C:GO:0005743; C:GO:0005759; C:GO:0005782; C:GO:0005829; C:GO:0005886; P:GO:0006097; P:GO:0006099; P:GO:0006102; P:GO:0006103; P:GO:0006740; P:GO:0006741; P:GO:0006749; P:GO:0006979; P:GO:0007005; P:GO:0008585; C:GO:0009506; C:GO:0009570; P:GO:0009651; P:GO:0010043; C:GO:0034774; P:GO:0042742; F:GO:0042803; P:GO:0043312; F:GO:0045296; P:GO:00…	F:magnesium ion binding; F:isocitrate dehydrogenase (NADP+) activity; F:signaling receptor binding; F:copper ion binding; C:mitochondrial inner membrane; C:mitochondrial matrix; C:peroxisomal matrix; C:cytosol; C:plasma membrane; P:glyoxylate cycle; P:tricarboxylic acid cycle; P:isocitrate metabolic process; P:2-oxoglutarate metabolic process; P:NADPH regeneration; P:NADP biosynthetic process; P:…	EC:1.1.1.42	Isocitrate dehydrogenase (NADP(+))
Mg_contig_289	TSA: Mytilus galloprovincialis NORM_MGT_c7170 mRNA sequence	OGA_MOUSERecName: Full=Protein O-GlcNAcase; Short=OGA; AltName: Full=Beta-N-acetylhexosaminidase; AltName: Full=Beta-hexosaminidase; AltName: Full=Bifunctional protein NCOAT; AltName: Full=Meningioma-expressed antigen 5; AltName: Full=N-acetyl-beta-D-glucosaminidase; AltName: Full=N-acetyl-beta-glucosaminidase	F:GO:0004402; F:GO:0004415; F:GO:0005515; C:GO:0005739; C:GO:0005829; P:GO:0006044; P:GO:0006516; P:GO:0006517; P:GO:0006612; P:GO:0007568; P:GO:0010524; P:GO:0010616; F:GO:0016231; P:GO:0031343; P:GO:0032024; P:GO:0043243; P:GO:0045862; P:GO:0046060; P:GO:0046326; P:GO:0048545; P:GO:0051054; P:GO:0051901; P:GO:0060051; P:GO:0060124; P:GO:0070265	F:histone acetyltransferase activity; F:hyalurononglucosaminidase activity; F:protein binding; C:mitochondrion; C:cytosol; P:N-acetylglucosamine metabolic process; P:glycoprotein catabolic process; P:protein deglycosylation; P:protein targeting to membrane; P:aging; P:positive regulation of calcium ion transport into cytosol; P:negative regulation of cardiac muscle adaptation; F:beta-N-acetylgluc…	EC:3.2.1.52; EC:3.2.1.35; EC:2.3.1.48	Beta-N-acetylhexosaminidase; Hyaluronoglucosaminidase; Histone acetyltransferase
Mg_contig_290	TSA: Mytilus galloprovincialis NORM_MGT_c8383 mRNA sequence	G3P_PELSIRecName: Full=Glyceraldehyde-3-phosphate dehydrogenase; Short=GAPDH; AltName: Full=Peptidyl-cysteine S-nitrosylase GAPDH	P:GO:0000226; P:GO:0000740; F:GO:0004365; C:GO:0005811; C:GO:0005829; C:GO:0005886; P:GO:0006094; P:GO:0006096; F:GO:0008017; P:GO:0009408; P:GO:0010951; C:GO:0015630; P:GO:0017148; F:GO:0019828; C:GO:0031965; P:GO:0034059; F:GO:0035605; P:GO:0035606; F:GO:0042301; F:GO:0042802; P:GO:0043066; F:GO:0050661; P:GO:0050715; P:GO:0050821; P:GO:0050832; P:GO:0051402; P:GO:0051873; P:GO:0052501; P:GO:00…	P:microtubule cytoskeleton organization; P:nuclear membrane fusion; F:glyceraldehyde-3-phosphate dehydrogenase (NAD+) (phosphorylating) activity; C:lipid droplet; C:cytosol; C:plasma membrane; P:gluconeogenesis; P:glycolytic process; F:microtubule binding; P:response to heat; P:negative regulation of endopeptidase activity; C:microtubule cytoskeleton; P:negative regulation of translation; F:aspar…	EC:1.2.1.59; EC:1.2.1.12	Glyceraldehyde-3-phosphate dehydrogenase (NAD(P)(+)) (phosphorylating); Glyceraldehyde-3-phosphate dehydrogenase (phosphorylating)
Mg_contig_291	TSA: Mytilus edulis, clone 20100630_5453 length=880 numreads=70, mRNA sequence	HIP_MYTEDRecName: Full=Heavy metal-binding protein HIP	F:GO:0005515; C:GO:0005615; C:GO:0005886; P:GO:0009967; P:GO:0010811; C:GO:0012505; P:GO:0016043; C:GO:0031012; P:GO:0032755; C:GO:0043227; C:GO:0043229; C:GO:0043235; C:GO:0044444; P:GO:0048593; P:GO:0050673; P:GO:0050715	F:protein binding; C:extracellular space; C:plasma membrane; P:positive regulation of signal transduction; P:positive regulation of cell-substrate adhesion; C:endomembrane system; P:cellular component organization; C:extracellular matrix; P:positive regulation of interleukin-6 production; C:membrane-bounded organelle; C:intracellular organelle; C:receptor complex; C:cytoplasmic part; P:camera-typ…
Mg_contig_292	TSA: Mytilus galloprovincialis NORM_MGC_c4629 mRNA sequence	GRHPR_HUMANRecName: Full=Glyoxylate reductase/hydroxypyruvate reductase	C:GO:0005782; P:GO:0007588; F:GO:0008465; F:GO:0016618; F:GO:0030267; P:GO:0034641; F:GO:0042803; P:GO:0046487; P:GO:0051259; F:GO:0051287; P:GO:0055114; F:GO:0070402	C:peroxisomal matrix; P:excretion; F:glycerate dehydrogenase activity; F:hydroxypyruvate reductase activity; F:glyoxylate reductase (NADP) activity; P:cellular nitrogen compound metabolic process; F:protein homodimerization activity; P:glyoxylate metabolic process; P:protein complex oligomerization; F:NAD binding; P:oxidation-reduction process; F:NADPH binding	EC:1.1.1.79; EC:1.1.1.29; EC:1.1.1.81	Glyoxylate reductase (NADP(+)); Glycerate dehydrogenase; Hydroxypyruvate reductase
Mg_contig_293	Mytilus galloprovincialis isolate Mg2_IDH_a isocitrate dehydrogenase mRNA, complete cds	IDHP_HUMANRecName: Full=Isocitrate dehydrogenase	F:GO:0000287; F:GO:0004450; F:GO:0005102; C:GO:0005743; C:GO:0005759; C:GO:0005782; C:GO:0005829; P:GO:0006097; P:GO:0006099; P:GO:0006102; P:GO:0006103; P:GO:0006740; P:GO:0006741; P:GO:0006749; P:GO:0006979; P:GO:0007005; P:GO:0008585; C:GO:0009507; C:GO:0034774; F:GO:0042803; P:GO:0043312; F:GO:0045296; P:GO:0048545; F:GO:0050661; F:GO:0051287; F:GO:0051990; P:GO:0060253; P:GO:0060696; C:GO:00…	F:magnesium ion binding; F:isocitrate dehydrogenase (NADP+) activity; F:signaling receptor binding; C:mitochondrial inner membrane; C:mitochondrial matrix; C:peroxisomal matrix; C:cytosol; P:glyoxylate cycle; P:tricarboxylic acid cycle; P:isocitrate metabolic process; P:2-oxoglutarate metabolic process; P:NADPH regeneration; P:NADP biosynthetic process; P:glutathione metabolic process; P:response…	EC:1.1.1.42	Isocitrate dehydrogenase (NADP(+))
Mg_contig_294	---NA---	---NA---
Mg_contig_295	---NA---	---NA---
Mg_contig_296	---NA---	---NA---
Mg_contig_297	---NA---	---NA---
Mg_contig_298	---NA---	---NA---
Mg_contig_299	---NA---	---NA---
Mg_contig_300	TSA: Mytilus galloprovincialis NORM_MGT_c4921 mRNA sequence	DDX31_MOUSERecName: Full=Probable ATP-dependent RNA helicase DDX31; AltName: Full=DEAD box protein 31	F:GO:0005515; P:GO:0016070; F:GO:0016787; P:GO:0042254; C:GO:0043231; F:GO:0097159; F:GO:1901363	F:protein binding; P:RNA metabolic process; F:hydrolase activity; P:ribosome biogenesis; C:intracellular membrane-bounded organelle; F:organic cyclic compound binding; F:heterocyclic compound binding
Mg_contig_301	TSA: Villosa lienosa Contig37660.Vilimmg mRNA sequence	---NA---
Mg_contig_302	---NA---	---NA---
Mg_contig_303	---NA---	---NA---
Mg_contig_304	TSA: Mytilus galloprovincialis NORM_MGC_c1936 mRNA sequence	IDH3B_RATRecName: Full=Isocitrate dehydrogenase	F:GO:0000287; F:GO:0004449; C:GO:0005654; C:GO:0005730; C:GO:0005962; P:GO:0005975; P:GO:0006099; P:GO:0006102; P:GO:0006103; P:GO:0006734; F:GO:0008270; F:GO:0009055; P:GO:0022900; P:GO:0045926; F:GO:0051287	F:magnesium ion binding; F:isocitrate dehydrogenase (NAD+) activity; C:nucleoplasm; C:nucleolus; C:mitochondrial isocitrate dehydrogenase complex (NAD+); P:carbohydrate metabolic process; P:tricarboxylic acid cycle; P:isocitrate metabolic process; P:2-oxoglutarate metabolic process; P:NADH metabolic process; F:zinc ion binding; F:electron transfer activity; P:electron transport chain; P:negative …	EC:1.1.1.41	Isocitrate dehydrogenase (NAD(+))
Mg_contig_306	Mytilus coruscus shell protein-5 mRNA, complete cds	---NA---
Mg_contig_307	TSA: Mytilus edulis, clone Mytilus_edulis_20100630_73275 length=1823 numreads=343, mRNA sequence	SDHB_XENLARecName: Full=Succinate dehydrogenase	C:GO:0000329; F:GO:0005515; C:GO:0005654; C:GO:0005749; C:GO:0005886; P:GO:0006099; P:GO:0006105; P:GO:0006121; F:GO:0008177; F:GO:0009055; F:GO:0046872; F:GO:0048039; F:GO:0051537; F:GO:0051538; F:GO:0051539; C:GO:0070062	C:fungal-type vacuole membrane; F:protein binding; C:nucleoplasm; C:mitochondrial respiratory chain complex II, succinate dehydrogenase complex (ubiquinone); C:plasma membrane; P:tricarboxylic acid cycle; P:succinate metabolic process; P:mitochondrial electron transport, succinate to ubiquinone; F:succinate dehydrogenase (ubiquinone) activity; F:electron transfer activity; F:metal ion binding; F:…	EC:1.3.99.1; EC:1.3.5.1	Deleted entry; Succinate dehydrogenase (quinone)
Mg_contig_308	TSA: Mytilus galloprovincialis NORM_MGC_c5530 mRNA sequence	TEKT3_HUMANRecName: Full=Tektin-3	C:GO:0002080; F:GO:0005515; C:GO:0015630; P:GO:0030317; P:GO:0060271; P:GO:0060294; P:GO:0060378; C:GO:0097225; C:GO:0097228	C:acrosomal membrane; F:protein binding; C:microtubule cytoskeleton; P:flagellated sperm motility; P:cilium assembly; P:cilium movement involved in cell motility; P:regulation of brood size; C:sperm midpiece; C:sperm principal piece
Mg_contig_309	TSA: Mytilus galloprovincialis NORM_MGT_c15037 mRNA sequence	---NA---
Mg_contig_310	UNVERIFIED: Mytilus trossulus clone BM73 hypothetical protein mRNA, partial cds	---NA---
Mg_contig_311	Lottia gigantea hypothetical protein partial mRNA	E2AK3_HUMANRecName: Full=Eukaryotic translation initiation factor 2-alpha kinase 3; AltName: Full=PRKR-like endoplasmic reticulum kinase; AltName: Full=Pancreatic eIF2-alpha kinase; Short=HsPEK; Flags: Precursor	F:GO:0000049; F:GO:0000166; P:GO:0001300; P:GO:0001525; P:GO:0002063; P:GO:0002230; P:GO:0002286; P:GO:0002821; F:GO:0003725; F:GO:0004686; F:GO:0004694; C:GO:0005634; C:GO:0005789; P:GO:0006919; P:GO:0006983; P:GO:0007029; P:GO:0007595; P:GO:0007612; P:GO:0007616; P:GO:0008285; P:GO:0009612; P:GO:0010389; P:GO:0010575; C:GO:0015934; C:GO:0015935; C:GO:0016021; P:GO:0016239; P:GO:0018105; P:GO:00…	F:tRNA binding; F:nucleotide binding; P:chronological cell aging; P:angiogenesis; P:chondrocyte development; P:positive regulation of defense response to virus by host; P:T cell activation involved in immune response; P:positive regulation of adaptive immune response; F:double-stranded RNA binding; F:elongation factor-2 kinase activity; F:eukaryotic translation initiation factor 2alpha kinase act…	EC:2.7.11; EC:2.7.11.17; EC:2.7.11.20	Transferring phosphorus-containing groups; Calcium/calmodulin-dependent protein kinase; [Elongation factor 2] kinase
Mg_contig_312	TSA: Ruditapes philippinarum Locus_11347.Ruphgonad mRNA sequence	ARPC3_MOUSERecName: Full=Actin-related protein 2/3 complex subunit 3; AltName: Full=Arp2/3 complex 21 kDa subunit; Short=p21-ARC	F:GO:0005200; C:GO:0005739; C:GO:0005829; C:GO:0005885; C:GO:0005905; P:GO:0006887; C:GO:0030027; C:GO:0030175; C:GO:0030670; C:GO:0030864; C:GO:0031143; P:GO:0034314; P:GO:0038096; P:GO:0048013; F:GO:0051015; P:GO:0051654; P:GO:0061024; P:GO:0070358	F:structural constituent of cytoskeleton; C:mitochondrion; C:cytosol; C:Arp2/3 protein complex; C:clathrin-coated pit; P:exocytosis; C:lamellipodium; C:filopodium; C:phagocytic vesicle membrane; C:cortical actin cytoskeleton; C:pseudopodium; P:Arp2/3 complex-mediated actin nucleation; P:Fc-gamma receptor signaling pathway involved in phagocytosis; P:ephrin receptor signaling pathway; F:actin fila…
Mg_contig_313	TSA: Mytilus galloprovincialis NORM_MGC_c2239 mRNA sequence	---NA---
Mg_contig_314	TSA: Mytilus galloprovincialis NORM_MGT_c10290 mRNA sequence	---NA---
Mg_contig_315	---NA---	---NA---
Mg_contig_316	TSA: Mytilus galloprovincialis NORM_MGT_c11680 mRNA sequence	TBB_PARLIRecName: Full=Tubulin beta chain; AltName: Full=Beta-tubulin	F:GO:0003725; F:GO:0003924; F:GO:0005200; F:GO:0005509; F:GO:0005525; C:GO:0005641; C:GO:0005829; C:GO:0005874; C:GO:0005930; P:GO:0010389; F:GO:0019904; P:GO:0030705; C:GO:0031012; P:GO:0031115; F:GO:0031625; F:GO:0032794; C:GO:0033269; C:GO:0035578; C:GO:0036464; P:GO:0042267; F:GO:0042288; C:GO:0043025; C:GO:0043209; P:GO:0043312; C:GO:0045121; C:GO:0045298; F:GO:0046982; F:GO:0051082; P:GO:00…	F:double-stranded RNA binding; F:GTPase activity; F:structural constituent of cytoskeleton; F:calcium ion binding; F:GTP binding; C:nuclear envelope lumen; C:cytosol; C:microtubule; C:axoneme; P:regulation of G2/M transition of mitotic cell cycle; F:protein domain specific binding; P:cytoskeleton-dependent intracellular transport; C:extracellular matrix; P:negative regulation of microtubule polym…	EC:3.6.1.15	Nucleoside-triphosphate phosphatase
Mg_contig_317	TSA: Mytilus galloprovincialis NORM_MGC_c8025 mRNA sequence	TBA1_DROMERecName: Full=Tubulin alpha-1 chain	P:GO:0000226; P:GO:0000281; F:GO:0003725; F:GO:0003924; F:GO:0005200; F:GO:0005525; C:GO:0005634; C:GO:0005819; C:GO:0005829; C:GO:0005881; P:GO:0007094; P:GO:0010389; F:GO:0017022; P:GO:0018410; F:GO:0019904; P:GO:0030705; F:GO:0031625; C:GO:0036464; C:GO:0043209; C:GO:0045121; F:GO:0046982; C:GO:0048471; C:GO:0055037; C:GO:0070062; P:GO:0071353; P:GO:0097711	P:microtubule cytoskeleton organization; P:mitotic cytokinesis; F:double-stranded RNA binding; F:GTPase activity; F:structural constituent of cytoskeleton; F:GTP binding; C:nucleus; C:spindle; C:cytosol; C:cytoplasmic microtubule; P:mitotic spindle assembly checkpoint; P:regulation of G2/M transition of mitotic cell cycle; F:myosin binding; P:C-terminal protein amino acid modification; F:protein …	EC:3.6.1.15	Nucleoside-triphosphate phosphatase
Mg_contig_318	---NA---	HSP70_ONCMYRecName: Full=Heat shock cognate 70 kDa protein; Short=HSP70	P:GO:0000082; C:GO:0000151; P:GO:0000723; C:GO:0000974; F:GO:0001786; P:GO:0001822; P:GO:0001916; C:GO:0001917; C:GO:0002199; F:GO:0003714; F:GO:0003723; F:GO:0005524; C:GO:0005759; C:GO:0005765; C:GO:0005770; C:GO:0005776; C:GO:0005783; C:GO:0005813; C:GO:0005814; C:GO:0005874; C:GO:0005882; C:GO:0005925; P:GO:0006281; P:GO:0006402; P:GO:0006606; P:GO:0006986; P:GO:0007339; P:GO:0007369; P:GO:00…	P:G1/S transition of mitotic cell cycle; C:ubiquitin ligase complex; P:telomere maintenance; C:Prp19 complex; F:phosphatidylserine binding; P:kidney development; P:positive regulation of T cell mediated cytotoxicity; C:photoreceptor inner segment; C:zona pellucida receptor complex; F:transcription corepressor activity; F:RNA binding; F:ATP binding; C:mitochondrial matrix; C:lysosomal membrane; C:…	EC:3.6.1.3; EC:3.6.1.15	Adenosinetriphosphatase; Nucleoside-triphosphate phosphatase
Mg_contig_319	---NA---	---NA---
Mg_contig_320	TSA: Mytilus galloprovincialis NORM_MGT_c16333 mRNA sequence	---NA---
Mg_contig_321	TSA: Mytilus galloprovincialis NORM_MGC_c6432 mRNA sequence	PSMD1_CHICKRecName: Full=26S proteasome non-ATPase regulatory subunit 1; AltName: Full=26S proteasome regulatory subunit RPN2; AltName: Full=26S proteasome regulatory subunit S1	P:GO:0000165; P:GO:0000209; P:GO:0002223; P:GO:0002479; F:GO:0004175; F:GO:0005080; C:GO:0005654; C:GO:0005886; C:GO:0005938; P:GO:0006521; P:GO:0007623; P:GO:0008063; F:GO:0008270; C:GO:0008540; P:GO:0010972; P:GO:0016579; F:GO:0030234; F:GO:0030674; P:GO:0031145; P:GO:0031146; C:GO:0031965; P:GO:0033209; C:GO:0034515; C:GO:0035578; P:GO:0038061; P:GO:0038095; P:GO:0042176; P:GO:0043248; P:GO:00…	P:MAPK cascade; P:protein polyubiquitination; P:stimulatory C-type lectin receptor signaling pathway; P:antigen processing and presentation of exogenous peptide antigen via MHC class I, TAP-dependent; F:endopeptidase activity; F:protein kinase C binding; C:nucleoplasm; C:plasma membrane; C:cell cortex; P:regulation of cellular amino acid metabolic process; P:circadian rhythm; P:Toll signaling pat…
Mg_contig_322	TSA: Mytilus galloprovincialis NORM_MGT_c10253 mRNA sequence	---NA---
Mg_contig_323	TSA: Mytilus galloprovincialis NORM_MGT_c10253 mRNA sequence	---NA---
Mg_contig_324	TSA: Mytilus galloprovincialis NORM_MGT_c10253 mRNA sequence	---NA---
Mg_contig_325	TSA: Mytilus galloprovincialis NORM_MGT_c24606 mRNA sequence	---NA---
Mg_contig_326	TSA: Mytilus galloprovincialis NORM_MGT_c1485 mRNA sequence	ATPB_HEMPURecName: Full=ATP synthase subunit beta, mitochondrial; Flags: Precursor	P:GO:0001525; P:GO:0001649; F:GO:0005507; F:GO:0005509; F:GO:0005524; C:GO:0005730; C:GO:0005747; C:GO:0005754; C:GO:0005794; C:GO:0005829; C:GO:0005886; P:GO:0006629; P:GO:0006898; P:GO:0006933; P:GO:0007610; F:GO:0008266; P:GO:0008406; C:GO:0009941; C:GO:0009986; F:GO:0019904; F:GO:0030228; P:GO:0030421; C:GO:0031012; P:GO:0040024; F:GO:0042288; C:GO:0042645; P:GO:0042776; C:GO:0043209; F:GO:00…	P:angiogenesis; P:osteoblast differentiation; F:copper ion binding; F:calcium ion binding; F:ATP binding; C:nucleolus; C:mitochondrial respiratory chain complex I; C:mitochondrial proton-transporting ATP synthase, catalytic core; C:Golgi apparatus; C:cytosol; C:plasma membrane; P:lipid metabolic process; P:receptor-mediated endocytosis; P:negative regulation of cell adhesion involved in substrate…	EC:3.6.1.3; EC:3.6.1.15	Adenosinetriphosphatase; Nucleoside-triphosphate phosphatase
Mg_contig_327	TSA: Mytilus galloprovincialis NORM_MGC_c15660 mRNA sequence	---NA---
Mg_contig_328	TSA: Mytilus galloprovincialis NORM_MGC_c2126 mRNA sequence	---NA---
Mg_contig_329	TSA: Mytilus galloprovincialis NORM_MGC_c15660 mRNA sequence	---NA---
Mg_contig_330	---NA---	ANNU_SCHAMRecName: Full=Annulin; AltName: Full=Protein-glutamine gamma-glutamyltransferase; AltName: Full=Transglutaminase	C:GO:0001533; F:GO:0003810; F:GO:0005515; C:GO:0005575; C:GO:0005576; C:GO:0005737; C:GO:0005794; C:GO:0005829; C:GO:0005886; C:GO:0005913; P:GO:0006464; P:GO:0009887; P:GO:0010838; C:GO:0016020; F:GO:0016740; F:GO:0016746; P:GO:0018149; P:GO:0019538; P:GO:0030216; C:GO:0031012; C:GO:0031224; C:GO:0031225; P:GO:0031424; P:GO:0042628; P:GO:0043163; P:GO:0045787; F:GO:0046872; C:GO:0070062; P:GO:00…	C:cornified envelope; F:protein-glutamine gamma-glutamyltransferase activity; F:protein binding; C:cellular_component; C:extracellular region; C:cytoplasm; C:Golgi apparatus; C:cytosol; C:plasma membrane; C:cell-cell adherens junction; P:cellular protein modification process; P:animal organ morphogenesis; P:positive regulation of keratinocyte proliferation; C:membrane; F:transferase activity; F:t…
Mg_contig_331	---NA---	---NA---
Mg_contig_332	Lottia gigantea hypothetical protein partial mRNA	---NA---
Mg_contig_333	---NA---	---NA---
Mg_contig_335	Mytilus galloprovincialis CNOT2 mRNA, complete cds	CNOT2_MOUSERecName: Full=CCR4-NOT transcription complex subunit 2; AltName: Full=CCR4-associated factor 2	P:GO:0000122; P:GO:0000289; C:GO:0000932; F:GO:0001226; P:GO:0001829; F:GO:0003712; F:GO:0004535; C:GO:0005634; C:GO:0005829; C:GO:0005886; P:GO:0006977; P:GO:0010606; P:GO:0015074; P:GO:0017148; C:GO:0030015; P:GO:0031047; P:GO:0033147; P:GO:0090503; P:GO:2000036	P:negative regulation of transcription by RNA polymerase II; P:nuclear-transcribed mRNA poly(A) tail shortening; C:P-body; F:RNA polymerase II transcription corepressor binding; P:trophectodermal cell differentiation; F:transcription coregulator activity; F:poly(A)-specific ribonuclease activity; C:nucleus; C:cytosol; C:plasma membrane; P:DNA damage response, signal transduction by p53 class medi…	EC:3.1.13; EC:3.1.15; EC:3.1.13.4	Acting on ester bonds; Acting on ester bonds; Poly(A)-specific ribonuclease
Mg_contig_337	---NA---	GXN_ACRMIRecName: Full=Galaxin; Flags: Precursor	C:GO:0005576	C:extracellular region
Mg_contig_338	PREDICTED: Crassostrea gigas hippocampus abundant transcript 1 protein-like (LOC105348842), mRNA	MF14A_MOUSERecName: Full=Hippocampus abundant transcript 1 protein; AltName: Full=Major facilitator superfamily domain-containing 14A	F:GO:0005215; C:GO:0016021; P:GO:0055085	F:transporter activity; C:integral component of membrane; P:transmembrane transport
Mg_contig_339	Mytilus galloprovincialis apextrin-like protein (apelB) mRNA, complete cds	---NA---
Mg_contig_340	TSA: Mytilus galloprovincialis NORM_MGC_c529 mRNA sequence	BGH3_BOVINRecName: Full=Transforming growth factor-beta-induced protein ig-h3; Short=Beta ig-h3; AltName: Full=MP70; AltName: Full=MP78; Flags: Precursor	F:GO:0005488; C:GO:0005615; C:GO:0005737; P:GO:0009888; P:GO:0016043; C:GO:0031012; C:GO:0043227; P:GO:0048731; P:GO:0050794; P:GO:0070887	F:binding; C:extracellular space; C:cytoplasm; P:tissue development; P:cellular component organization; C:extracellular matrix; C:membrane-bounded organelle; P:system development; P:regulation of cellular process; P:cellular response to chemical stimulus
Mg_contig_341	---NA---	SMG5_MOUSERecName: Full=Protein SMG5; AltName: Full=EST1-like protein B; AltName: Full=SMG-5 homolog	C:GO:0005634; C:GO:0005737; P:GO:0010468; P:GO:0016070; F:GO:0031625; P:GO:0032204; P:GO:0035303; F:GO:0042162; F:GO:0042826; F:GO:0051721; F:GO:0070182	C:nucleus; C:cytoplasm; P:regulation of gene expression; P:RNA metabolic process; F:ubiquitin protein ligase binding; P:regulation of telomere maintenance; P:regulation of dephosphorylation; F:telomeric DNA binding; F:histone deacetylase binding; F:protein phosphatase 2A binding; F:DNA polymerase binding
Mg_contig_344	---NA---	GXN_ACRMIRecName: Full=Galaxin; Flags: Precursor	C:GO:0005576	C:extracellular region
Mg_contig_345	TSA: Mytilus galloprovincialis NORM_MGT_c5988 mRNA sequence	EPDR1_BOVINRecName: Full=Mammalian ependymin-related protein 1; Short=MERP-1; Flags: Precursor	F:GO:0005509; C:GO:0005576; C:GO:0005615; C:GO:0005764; P:GO:0007160	F:calcium ion binding; C:extracellular region; C:extracellular space; C:lysosome; P:cell-matrix adhesion
Mg_contig_346	---NA---	---NA---
Mg_contig_347	PREDICTED: Crassostrea gigas transportin-1 (LOC105318490), transcript variant X4, mRNA	TNPO1_MOUSERecName: Full=Transportin-1; AltName: Full=Importin beta-2; AltName: Full=Karyopherin beta-2	P:GO:0000060; C:GO:0005829; C:GO:0005934; C:GO:0005935; P:GO:0006607; P:GO:0006610; F:GO:0008139; F:GO:0008536; F:GO:0008565; P:GO:0010458; P:GO:0016032; C:GO:0031965; C:GO:0032991; C:GO:0034399; P:GO:0035280; P:GO:0035735; P:GO:0043488; P:GO:0051148	P:obsolete protein import into nucleus, translocation; C:cytosol; C:cellular bud tip; C:cellular bud neck; P:NLS-bearing protein import into nucleus; P:ribosomal protein import into nucleus; F:nuclear localization sequence binding; F:Ran GTPase binding; F:obsolete protein transporter activity; P:exit from mitosis; P:viral process; C:nuclear membrane; C:protein-containing complex; C:nuclear periph…
Mg_contig_348	TSA: Mytilus galloprovincialis NORM_MGT_c19767 mRNA sequence	---NA---
Mg_contig_349	TSA: Mytilus galloprovincialis NORM_MGT_c19767 mRNA sequence	---NA---
Mg_contig_350	TSA: Mytilus galloprovincialis NORM_MGT_c6355 mRNA sequence	---NA---
Mg_contig_351	Mytilus coruscus HSP90 (HSP90) mRNA, complete cds	HSP83_DROMIRecName: Full=Heat shock protein 83; AltName: Full=HSP 82	P:GO:0001764; F:GO:0002134; F:GO:0002135; P:GO:0003009; F:GO:0003729; F:GO:0004713; F:GO:0005524; F:GO:0005525; C:GO:0005634; C:GO:0005705; C:GO:0005765; C:GO:0005813; C:GO:0005829; P:GO:0006607; P:GO:0006898; P:GO:0006986; P:GO:0007004; P:GO:0007098; P:GO:0007517; F:GO:0008022; P:GO:0008284; P:GO:0008285; P:GO:0009408; P:GO:0009631; P:GO:0009651; C:GO:0009986; P:GO:0010038; P:GO:0010529; P:GO:00…	P:neuron migration; F:UTP binding; F:CTP binding; P:skeletal muscle contraction; F:mRNA binding; F:protein tyrosine kinase activity; F:ATP binding; F:GTP binding; C:nucleus; C:polytene chromosome interband; C:lysosomal membrane; C:centrosome; C:cytosol; P:NLS-bearing protein import into nucleus; P:receptor-mediated endocytosis; P:response to unfolded protein; P:telomere maintenance via telomerase…	EC:2.7.10; EC:3.6.1.3; EC:3.6.1.15	Transferring phosphorus-containing groups; Adenosinetriphosphatase; Nucleoside-triphosphate phosphatase
Mg_contig_352	---NA---	---NA---
Mg_contig_353	TSA: Mytilus galloprovincialis NORM_MGC_c2301 mRNA sequence	---NA---
Mg_contig_354	TSA: Mytilus galloprovincialis NORM_MGT_c19767 mRNA sequence	---NA---
Mg_contig_355	TSA: Mytilus galloprovincialis NORM_MGC_c7803 mRNA sequence	---NA---
Mg_contig_356	TSA: Mytilus galloprovincialis NORM_MGT_c7139 mRNA sequence	---NA---
Mg_contig_357	Lottia gigantea hypothetical protein mRNA	HR96_DROMERecName: Full=Nuclear hormone receptor HR96; Short=dHR96; AltName: Full=Nuclear receptor subfamily 1 group J member 1	C:GO:0000792; F:GO:0000977; F:GO:0000989; P:GO:0003006; P:GO:0003143; F:GO:0004879; F:GO:0005499; C:GO:0005654; P:GO:0006357; P:GO:0006810; F:GO:0008134; F:GO:0008144; P:GO:0008285; P:GO:0009755; P:GO:0030522; P:GO:0030879; C:GO:0032991; F:GO:0038023; F:GO:0042562; P:GO:0042594; P:GO:0042632; P:GO:0043010; F:GO:0043167; C:GO:0044444; C:GO:0044459; P:GO:0045892; P:GO:0045893; P:GO:0048666; P:GO:00…	C:heterochromatin; F:RNA polymerase II regulatory region sequence-specific DNA binding; F:obsolete transcription factor activity, transcription factor binding; P:developmental process involved in reproduction; P:embryonic heart tube morphogenesis; F:nuclear receptor activity; F:vitamin D binding; C:nucleoplasm; P:regulation of transcription by RNA polymerase II; P:transport; F:transcription facto…
Mg_contig_358	TSA: Mytilus galloprovincialis NORM_MGT_c1820 mRNA sequence	VPS29_HUMANRecName: Full=Vacuolar protein sorting-associated protein 29; Short=hVPS29; AltName: Full=PEP11 homolog; AltName: Full=Vesicle protein sorting 29	P:GO:0001881; F:GO:0004647; F:GO:0005515; C:GO:0005769; C:GO:0005771; C:GO:0005794; C:GO:0005829; P:GO:0006623; P:GO:0006896; F:GO:0008270; F:GO:0008565; P:GO:0010506; P:GO:0016055; P:GO:0016311; C:GO:0030906; C:GO:0031902; P:GO:0042147; C:GO:0070062; P:GO:1990126	P:receptor recycling; F:phosphoserine phosphatase activity; F:protein binding; C:early endosome; C:multivesicular body; C:Golgi apparatus; C:cytosol; P:protein targeting to vacuole; P:Golgi to vacuole transport; F:zinc ion binding; F:obsolete protein transporter activity; P:regulation of autophagy; P:Wnt signaling pathway; P:dephosphorylation; C:retromer, cargo-selective complex; C:late endosome …	EC:3.1.3.3; EC:3.1.3.41	Phosphoserine phosphatase; 4-nitrophenylphosphatase
Mg_contig_359	---NA---	VPS29_PONABRecName: Full=Vacuolar protein sorting-associated protein 29; AltName: Full=Vesicle protein sorting 29	P:GO:0001881; F:GO:0005515; C:GO:0005769; C:GO:0005771; C:GO:0005829; P:GO:0006623; P:GO:0006896; F:GO:0008270; F:GO:0008565; C:GO:0010008; P:GO:0010506; P:GO:0016055; C:GO:0030906; P:GO:0042147; C:GO:0043231; C:GO:0070062; P:GO:1990126	P:receptor recycling; F:protein binding; C:early endosome; C:multivesicular body; C:cytosol; P:protein targeting to vacuole; P:Golgi to vacuole transport; F:zinc ion binding; F:obsolete protein transporter activity; C:endosome membrane; P:regulation of autophagy; P:Wnt signaling pathway; C:retromer, cargo-selective complex; P:retrograde transport, endosome to Golgi; C:intracellular membrane-bound…
Mg_contig_360	TSA: Mytilus galloprovincialis NORM_MGT_c7874 mRNA sequence	---NA---
Mg_contig_361	---NA---	---NA---
Mg_contig_362	TSA: Mytilus galloprovincialis NORM_MGC_c4389 mRNA sequence	RS19_ARGIRRecName: Full=40S ribosomal protein S19	P:GO:0000028; P:GO:0000462; P:GO:0002181; P:GO:0002548; F:GO:0003729; F:GO:0003735; C:GO:0005618; C:GO:0005654; C:GO:0005730; C:GO:0005925; P:GO:0006413; P:GO:0007000; P:GO:0007219; C:GO:0009506; P:GO:0009991; C:GO:0016020; F:GO:0017134; P:GO:0019083; F:GO:0019901; C:GO:0022627; P:GO:0030218; C:GO:0031012; F:GO:0031369; P:GO:0031640; C:GO:0042788; F:GO:0042803; P:GO:0050829; P:GO:0051262; P:GO:00…	P:ribosomal small subunit assembly; P:maturation of SSU-rRNA from tricistronic rRNA transcript (SSU-rRNA, 5.8S rRNA, LSU-rRNA); P:cytoplasmic translation; P:monocyte chemotaxis; F:mRNA binding; F:structural constituent of ribosome; C:cell wall; C:nucleoplasm; C:nucleolus; C:focal adhesion; P:translational initiation; P:nucleolus organization; P:Notch signaling pathway; C:plasmodesma; P:response t…
Mg_contig_363	TSA: Mytilus galloprovincialis NORM_MGC_c10641 mRNA sequence	---NA---
Mg_contig_364	---NA---	---NA---
Mg_contig_365	---NA---	---NA---
Mg_contig_366	TSA: Mytilus galloprovincialis NORM_MGT_c1768 mRNA sequence	GP139_RATRecName: Full=Probable G-protein coupled receptor 139; AltName: Full=G(q)-coupled orphan receptor GPRg1	F:GO:0004871; P:GO:0007186; C:GO:0016020	F:obsolete signal transducer activity; P:G protein-coupled receptor signaling pathway; C:membrane
Mg_contig_367	TSA: Mytilus galloprovincialis NORM_MGT_c2549 mRNA sequence	SLC31_RATRecName: Full=Neutral and basic amino acid transport protein rBAT; AltName: Full=D2; AltName: Full=Solute carrier family 3 member 1; AltName: Full=b(0,+)-type amino acid transport protein; Short=NAA-TR	F:GO:0005515; P:GO:0005975; P:GO:0006865; C:GO:0016021; C:GO:0031090; C:GO:0043231; P:GO:0044237; C:GO:0044444; C:GO:0044446; C:GO:0044459; F:GO:0090599	F:protein binding; P:carbohydrate metabolic process; P:amino acid transport; C:integral component of membrane; C:organelle membrane; C:intracellular membrane-bounded organelle; P:cellular metabolic process; C:cytoplasmic part; C:intracellular organelle part; C:plasma membrane part; F:alpha-glucosidase activity	EC:3.2.1.20	Alpha-glucosidase
Mg_contig_368	---NA---	---NA---
Mg_contig_370	TSA: Mytilus galloprovincialis NORM_MGT_c7781 mRNA sequence	---NA---
Mg_contig_371	TSA: Mytilus galloprovincialis NORM_MGT_c7306 mRNA sequence	ANR17_MOUSERecName: Full=Ankyrin repeat domain-containing protein 17; AltName: Full=Ankyrin repeat domain-containing protein FOE; AltName: Full=Gene trap ankyrin repeat protein	C:GO:0000785; P:GO:0001751; P:GO:0001955; P:GO:0002027; F:GO:0003682; F:GO:0003723; C:GO:0005856; C:GO:0005911; P:GO:0006275; P:GO:0006935; P:GO:0007009; P:GO:0007010; P:GO:0007492; F:GO:0008092; P:GO:0010882; P:GO:0016032; C:GO:0016323; P:GO:0019730; F:GO:0019899; C:GO:0030018; F:GO:0030674; C:GO:0031430; P:GO:0031647; C:GO:0031965; P:GO:0032414; P:GO:0032989; P:GO:0033365; C:GO:0042383; P:GO:00…	C:chromatin; P:compound eye photoreceptor cell differentiation; P:blood vessel maturation; P:regulation of heart rate; F:chromatin binding; F:RNA binding; C:cytoskeleton; C:cell-cell junction; P:regulation of DNA replication; P:chemotaxis; P:plasma membrane organization; P:cytoskeleton organization; P:endoderm development; F:cytoskeletal protein binding; P:regulation of cardiac muscle contraction…
Mg_contig_372	TSA: Mytilus galloprovincialis NORM_MGC_c1751 mRNA sequence	RPB1_MOUSERecName: Full=DNA-directed RNA polymerase II subunit RPB1; Short=RNA polymerase II subunit B1; AltName: Full=DNA-directed RNA polymerase II subunit A; AltName: Full=DNA-directed RNA polymerase III largest subunit	P:GO:0000398; C:GO:0000974; F:GO:0001047; F:GO:0001055; P:GO:0001172; F:GO:0003968; C:GO:0005665; C:GO:0005703; C:GO:0005719; C:GO:0005730; C:GO:0005773; P:GO:0006283; P:GO:0006353; P:GO:0006367; P:GO:0006368; P:GO:0006370; P:GO:0006383; P:GO:0008543; C:GO:0009506; C:GO:0009507; P:GO:0009792; C:GO:0010494; P:GO:0014070; P:GO:0019985; F:GO:0031625; P:GO:0033120; P:GO:0035019; C:GO:0035327; P:GO:00…	P:mRNA splicing, via spliceosome; C:Prp19 complex; F:core promoter binding; F:RNA polymerase II activity; P:transcription, RNA-templated; F:RNA-directed 5'-3' RNA polymerase activity; C:RNA polymerase II, core complex; C:polytene chromosome puff; C:nuclear euchromatin; C:nucleolus; C:vacuole; P:transcription-coupled nucleotide-excision repair; P:DNA-templated transcription, termination; P:transcr…	EC:2.7.7.48; EC:2.7.7.6	RNA-directed RNA polymerase; DNA-directed RNA polymerase
Mg_contig_373	---NA---	FABP_ACASIRecName: Full=Fatty acid-binding protein; AltName: Allergen=Aca s 13	C:GO:0001669; P:GO:0001675; F:GO:0005504; F:GO:0005515; C:GO:0005737; C:GO:0005829; F:GO:0008289; F:GO:0015485; P:GO:0019433; C:GO:0043209; P:GO:0061024; C:GO:0070062	C:acrosomal vesicle; P:acrosome assembly; F:fatty acid binding; F:protein binding; C:cytoplasm; C:cytosol; F:lipid binding; F:cholesterol binding; P:triglyceride catabolic process; C:myelin sheath; P:membrane organization; C:extracellular exosome
Mg_contig_374	---NA---	---NA---
Mg_contig_375	Lottia gigantea hypothetical protein mRNA	FABP_ACASIRecName: Full=Fatty acid-binding protein; AltName: Allergen=Aca s 13	F:GO:0005504; C:GO:0005634; C:GO:0048471	F:fatty acid binding; C:nucleus; C:perinuclear region of cytoplasm
Mg_contig_376	TSA: Mytilus galloprovincialis NORM_MGT_c23395 mRNA sequence	---NA---
Mg_contig_377	Mytilus galloprovincialis mRNA for calponin-like protein, complete cds	UNC87_CAEELRecName: Full=Protein unc-87; AltName: Full=Uncoordinated protein 87	C:GO:0001725; C:GO:0005576; C:GO:0005865; C:GO:0005913; F:GO:0008017; P:GO:0010628; C:GO:0014069; F:GO:0017022; P:GO:0030097; P:GO:0030336; P:GO:0031032; P:GO:0031034; C:GO:0031674; C:GO:0031982; P:GO:0032780; P:GO:0042060; P:GO:0042127; C:GO:0042642; C:GO:0042643; C:GO:0043025; C:GO:0043197; P:GO:0050765; F:GO:0051015; P:GO:0051017; F:GO:0098641; P:GO:1904111; P:GO:1904113	C:stress fiber; C:extracellular region; C:striated muscle thin filament; C:cell-cell adherens junction; F:microtubule binding; P:positive regulation of gene expression; C:postsynaptic density; F:myosin binding; P:hemopoiesis; P:negative regulation of cell migration; P:actomyosin structure organization; P:myosin filament assembly; C:I band; C:vesicle; P:negative regulation of ATPase activity; P:wo…
Mg_contig_378	---NA---	PDIA6_MESAURecName: Full=Protein disulfide-isomerase A6; AltName: Full=Protein disulfide isomerase P5; Flags: Precursor	P:GO:0003006; F:GO:0003756; F:GO:0005509; F:GO:0005515; C:GO:0005615; C:GO:0005773; C:GO:0005788; C:GO:0005790; C:GO:0005793; C:GO:0005794; C:GO:0005829; C:GO:0005886; P:GO:0006457; P:GO:0007275; C:GO:0009505; F:GO:0015037; C:GO:0034663; P:GO:0034976; P:GO:0042221; C:GO:0042470; P:GO:0044267; P:GO:0051704; P:GO:0070527; P:GO:2000427	P:developmental process involved in reproduction; F:protein disulfide isomerase activity; F:calcium ion binding; F:protein binding; C:extracellular space; C:vacuole; C:endoplasmic reticulum lumen; C:smooth endoplasmic reticulum; C:endoplasmic reticulum-Golgi intermediate compartment; C:Golgi apparatus; C:cytosol; C:plasma membrane; P:protein folding; P:multicellular organism development; C:plant-…	EC:5.3.4.1	Protein disulfide-isomerase
Mg_contig_379	TSA: Lymnaea stagnalis mRNA, contig: LymstCNS_TSA_5504, mRNA sequence	GELS2_LUMTERecName: Full=Gelsolin-like protein 2; AltName: Full=Actin-modulator; Short=EWAM-P2	P:GO:0001558; C:GO:0001726; P:GO:0001951; F:GO:0005509; C:GO:0005615; C:GO:0005829; C:GO:0005886; C:GO:0005902; C:GO:0005903; C:GO:0005925; P:GO:0006911; P:GO:0007568; P:GO:0009630; P:GO:0014003; P:GO:0014891; P:GO:0022617; C:GO:0030027; P:GO:0030033; P:GO:0030043; P:GO:0030155; C:GO:0032432; C:GO:0032433; P:GO:0032532; P:GO:0035729; P:GO:0040018; P:GO:0042246; P:GO:0042981; P:GO:0042989; F:GO:00…	P:regulation of cell growth; C:ruffle; P:intestinal D-glucose absorption; F:calcium ion binding; C:extracellular space; C:cytosol; C:plasma membrane; C:microvillus; C:brush border; C:focal adhesion; P:phagocytosis, engulfment; P:aging; P:gravitropism; P:oligodendrocyte development; P:striated muscle atrophy; P:extracellular matrix disassembly; C:lamellipodium; P:microvillus assembly; P:actin fila…
Mg_contig_380	TSA: Mytilus galloprovincialis NORM_MGT_c9343 mRNA sequence	POSTN_HUMANRecName: Full=Periostin; Short=PN; AltName: Full=Osteoblast-specific factor 2; Short=OSF-2; Flags: Precursor	F:GO:0005515; F:GO:0005540; C:GO:0005615; C:GO:0005794; P:GO:0006897; P:GO:0006950; P:GO:0007162; P:GO:0008152; P:GO:0009653; P:GO:0009888; C:GO:0009897; P:GO:0016043; C:GO:0031012; C:GO:0044446; F:GO:0044877; P:GO:0048731; P:GO:0052572; P:GO:0070887	F:protein binding; F:hyaluronic acid binding; C:extracellular space; C:Golgi apparatus; P:endocytosis; P:response to stress; P:negative regulation of cell adhesion; P:metabolic process; P:anatomical structure morphogenesis; P:tissue development; C:external side of plasma membrane; P:cellular component organization; C:extracellular matrix; C:intracellular organelle part; F:protein-containing compl…
Mg_contig_381	Lottia gigantea hypothetical protein partial mRNA	STT3A_BOVINRecName: Full=Dolichyl-diphosphooligosaccharide--protein glycosyltransferase subunit STT3A; Short=Oligosaccharyl transferase subunit STT3A; Short=STT3-A	F:GO:0004579; F:GO:0005515; C:GO:0005886; P:GO:0006516; P:GO:0006986; C:GO:0008250; P:GO:0009651; C:GO:0016021; P:GO:0018279; P:GO:0030433; P:GO:0043686; P:GO:0043687; F:GO:0046872; P:GO:0047484	F:dolichyl-diphosphooligosaccharide-protein glycotransferase activity; F:protein binding; C:plasma membrane; P:glycoprotein catabolic process; P:response to unfolded protein; C:oligosaccharyltransferase complex; P:response to salt stress; C:integral component of membrane; P:protein N-linked glycosylation via asparagine; P:ubiquitin-dependent ERAD pathway; P:co-translational protein modification; …	EC:2.4.1.119	Glycosyltransferases
Mg_contig_382	TSA: Mytilus galloprovincialis NORM_MGT_c12111 mRNA sequence	1433E_HUMANRecName: Full=14-3-3 protein epsilon; Short=14-3-3E	P:GO:0000165; P:GO:0000226; P:GO:0001764; F:GO:0003723; F:GO:0005246; F:GO:0005524; C:GO:0005618; C:GO:0005634; C:GO:0005739; C:GO:0005774; C:GO:0005794; C:GO:0005813; C:GO:0005829; C:GO:0005871; C:GO:0005886; C:GO:0005925; C:GO:0005938; P:GO:0006605; P:GO:0006995; P:GO:0007280; P:GO:0007411; P:GO:0007623; P:GO:0008340; F:GO:0008426; P:GO:0009411; C:GO:0009506; C:GO:0009507; P:GO:0009631; P:GO:00…	P:MAPK cascade; P:microtubule cytoskeleton organization; P:neuron migration; F:RNA binding; F:calcium channel regulator activity; F:ATP binding; C:cell wall; C:nucleus; C:mitochondrion; C:vacuolar membrane; C:Golgi apparatus; C:centrosome; C:cytosol; C:kinesin complex; C:plasma membrane; C:focal adhesion; C:cell cortex; P:protein targeting; P:cellular response to nitrogen starvation; P:pole cell …
Mg_contig_383	Lottia gigantea hypothetical protein partial mRNA	CO4A2_ASCSURecName: Full=Collagen alpha-2(IV) chain; Flags: Precursor	P:GO:0001569; P:GO:0002119; F:GO:0005178; F:GO:0005201; C:GO:0005587; C:GO:0005604; C:GO:0005615; C:GO:0005788; P:GO:0006351; P:GO:0006919; P:GO:0007517; P:GO:0007605; P:GO:0008015; P:GO:0008285; P:GO:0009792; P:GO:0016525; P:GO:0030574; P:GO:0032836; P:GO:0035848; P:GO:0038063; F:GO:0048407; P:GO:0048598; P:GO:0048621; P:GO:0048680; P:GO:0050714; P:GO:0055013; P:GO:0060729; P:GO:0061304; P:GO:00…	P:branching involved in blood vessel morphogenesis; P:nematode larval development; F:integrin binding; F:extracellular matrix structural constituent; C:collagen type IV trimer; C:basement membrane; C:extracellular space; C:endoplasmic reticulum lumen; P:transcription, DNA-templated; P:activation of cysteine-type endopeptidase activity involved in apoptotic process; P:muscle organ development; P:s…
Mg_contig_384	TSA: Mytilus galloprovincialis NORM_MGT_c10372 mRNA sequence	CBX7_RATRecName: Full=Chromobox protein homolog 7	P:GO:0000122; C:GO:0000791; C:GO:0000793; F:GO:0003682; F:GO:0003696; F:GO:0003714; F:GO:0003727; C:GO:0005703; C:GO:0005704; C:GO:0005705; C:GO:0005721; C:GO:0005725; C:GO:0005730; C:GO:0005829; P:GO:0006342; P:GO:0007385; P:GO:0016322; P:GO:0016574; C:GO:0016604; P:GO:0016925; F:GO:0019789; F:GO:0030674; F:GO:0032183; P:GO:0032968; P:GO:0033554; P:GO:0033697; P:GO:0034773; F:GO:0035064; C:GO:00…	P:negative regulation of transcription by RNA polymerase II; C:euchromatin; C:condensed chromosome; F:chromatin binding; F:satellite DNA binding; F:transcription corepressor activity; F:single-stranded RNA binding; C:polytene chromosome puff; C:polytene chromosome band; C:polytene chromosome interband; C:pericentric heterochromatin; C:intercalary heterochromatin; C:nucleolus; C:cytosol; P:chromat…
Mg_contig_385	TSA: Mytilus edulis, clone 20100630_35299 length=2173 numreads=121, mRNA sequence	PV21_POMCARecName: Full=Perivitellin-2 67 kDa subunit; Short=PcPV2 67 kDa subunit; Short=PcPV2-67; AltName: Full=PV2 MACPF subunit; Flags: Precursor	P:GO:0009405; F:GO:0045735; F:GO:0090729	P:pathogenesis; F:nutrient reservoir activity; F:toxin activity
Mg_contig_386	TSA: Mytilus galloprovincialis NORM_MGT_c9197 mRNA sequence	PPIA_BLAGERecName: Full=Peptidyl-prolyl cis-trans isomerase; Short=PPIase; AltName: Full=Cyclophilin; AltName: Full=Cyclosporin A-binding protein; AltName: Full=Rotamase	P:GO:0000413; P:GO:0001932; P:GO:0002931; F:GO:0003723; F:GO:0003755; F:GO:0005515; C:GO:0005634; C:GO:0005753; C:GO:0005757; C:GO:0005759; C:GO:0005774; C:GO:0005794; C:GO:0005829; C:GO:0005886; C:GO:0005925; P:GO:0006457; C:GO:0009506; C:GO:0009507; P:GO:0009585; P:GO:0009626; P:GO:0009704; P:GO:0009735; P:GO:0009742; P:GO:0009785; P:GO:0010849; P:GO:0010939; F:GO:0016018; P:GO:0019068; P:GO:00…	P:protein peptidyl-prolyl isomerization; P:regulation of protein phosphorylation; P:response to ischemia; F:RNA binding; F:peptidyl-prolyl cis-trans isomerase activity; F:protein binding; C:nucleus; C:mitochondrial proton-transporting ATP synthase complex; C:mitochondrial permeability transition pore complex; C:mitochondrial matrix; C:vacuolar membrane; C:Golgi apparatus; C:cytosol; C:plasma memb…	EC:5.2.1.8	Peptidylprolyl isomerase
Mg_contig_387	PREDICTED: Crassostrea gigas sodium-coupled monocarboxylate transporter 1 (LOC105317404), mRNA	SC5A6_HUMANRecName: Full=Sodium-dependent multivitamin transporter; Short=Na(+)-dependent multivitamin transporter; AltName: Full=Solute carrier family 5 member 6	P:GO:0006575; P:GO:0006732; P:GO:0006767; P:GO:0006814; F:GO:0008507; F:GO:0008523; C:GO:0012506; F:GO:0015129; F:GO:0015355; P:GO:0015705; P:GO:0015878; P:GO:0015887; C:GO:0016021; C:GO:0031526; P:GO:0032787; P:GO:0043603; P:GO:0071320; P:GO:1901360	P:cellular modified amino acid metabolic process; P:coenzyme metabolic process; P:water-soluble vitamin metabolic process; P:sodium ion transport; F:sodium:iodide symporter activity; F:sodium-dependent multivitamin transmembrane transporter activity; C:vesicle membrane; F:lactate transmembrane transporter activity; F:secondary active monocarboxylate transmembrane transporter activity; P:iodide tr…
Mg_contig_388	TSA: Mytilus galloprovincialis NORM_MGC_c11091 mRNA sequence	---NA---
Mg_contig_389	TSA: Mytilus galloprovincialis NORM_MGC_c11091 mRNA sequence	---NA---
Mg_contig_390	TSA: Villosa lienosa Contig43901.Vilimmg mRNA sequence	DMTF1_HUMANRecName: Full=Cyclin-D-binding Myb-like transcription factor 1; Short=hDMTF1; AltName: Full=Cyclin-D-interacting Myb-like protein 1; Short=hDMP1	F:GO:0000978; F:GO:0001135; F:GO:0001228; C:GO:0005654; C:GO:0005829; P:GO:0007049; P:GO:0030154; P:GO:0045944	F:RNA polymerase II proximal promoter sequence-specific DNA binding; F:RNA polymerase II transcription regulator recruiting activity; F:DNA-binding transcription activator activity, RNA polymerase II-specific; C:nucleoplasm; C:cytosol; P:cell cycle; P:cell differentiation; P:positive regulation of transcription by RNA polymerase II
Mg_contig_391	TSA: Mytilus galloprovincialis NORM_MGT_c9628 mRNA sequence	TBA1_DROMERecName: Full=Tubulin alpha-1 chain	P:GO:0000226; P:GO:0000281; F:GO:0003725; F:GO:0003924; F:GO:0005200; F:GO:0005525; C:GO:0005634; C:GO:0005819; C:GO:0005829; C:GO:0005881; P:GO:0007094; P:GO:0010389; F:GO:0017022; P:GO:0018410; F:GO:0019904; P:GO:0030705; F:GO:0031625; C:GO:0036464; C:GO:0043209; C:GO:0045121; F:GO:0046982; C:GO:0048471; C:GO:0055037; C:GO:0070062; P:GO:0071353; P:GO:0097711	P:microtubule cytoskeleton organization; P:mitotic cytokinesis; F:double-stranded RNA binding; F:GTPase activity; F:structural constituent of cytoskeleton; F:GTP binding; C:nucleus; C:spindle; C:cytosol; C:cytoplasmic microtubule; P:mitotic spindle assembly checkpoint; P:regulation of G2/M transition of mitotic cell cycle; F:myosin binding; P:C-terminal protein amino acid modification; F:protein …	EC:3.6.1.15	Nucleoside-triphosphate phosphatase
Mg_contig_392	Mytilus galloprovincialis apextrin-like protein (apelP) mRNA, complete cds	---NA---
Mg_contig_393	TSA: Mytilus galloprovincialis NORM_MGT_c766 mRNA sequence	SIK2_MOUSERecName: Full=Serine/threonine-protein kinase SIK2; AltName: Full=Salt-inducible kinase 2; Short=SIK-2; AltName: Full=Serine/threonine-protein kinase SNF1-like kinase 2	P:GO:0000122; P:GO:0000165; F:GO:0000287; C:GO:0000930; P:GO:0001578; P:GO:0001764; P:GO:0001958; P:GO:0002028; F:GO:0003723; F:GO:0004674; F:GO:0005524; C:GO:0005654; C:GO:0005813; C:GO:0005829; C:GO:0005874; C:GO:0005884; P:GO:0007346; F:GO:0008017; F:GO:0008140; P:GO:0008284; P:GO:0009880; P:GO:0009949; P:GO:0010830; P:GO:0010868; P:GO:0010976; C:GO:0016328; P:GO:0018105; F:GO:0019901; P:GO:00…	P:negative regulation of transcription by RNA polymerase II; P:MAPK cascade; F:magnesium ion binding; C:gamma-tubulin complex; P:microtubule bundle formation; P:neuron migration; P:endochondral ossification; P:regulation of sodium ion transport; F:RNA binding; F:protein serine/threonine kinase activity; F:ATP binding; C:nucleoplasm; C:centrosome; C:cytosol; C:microtubule; C:actin filament; P:regu…	EC:2.7.11; EC:2.7.11.26	Transferring phosphorus-containing groups; [Tau protein] kinase
Mg_contig_394	TSA: Mytilus galloprovincialis NORM_MGT_c4857 mRNA sequence	PYGM_MOUSERecName: Full=Glycogen phosphorylase, muscle form; AltName: Full=Myophosphorylase	P:GO:0001666; F:GO:0002060; F:GO:0005524; F:GO:0005536; P:GO:0006015; P:GO:0006874; F:GO:0008184; P:GO:0008340; C:GO:0016020; F:GO:0016208; C:GO:0016529; C:GO:0030018; F:GO:0030170; C:GO:0030424; F:GO:0032052; C:GO:0032991; P:GO:0042593; F:GO:0042803; P:GO:0045819; P:GO:0051591; C:GO:0070062; P:GO:0070266; C:GO:0098723; F:GO:0102250; F:GO:0102499	P:response to hypoxia; F:purine nucleobase binding; F:ATP binding; F:glucose binding; P:5-phosphoribose 1-diphosphate biosynthetic process; P:cellular calcium ion homeostasis; F:glycogen phosphorylase activity; P:determination of adult lifespan; C:membrane; F:AMP binding; C:sarcoplasmic reticulum; C:Z disc; F:pyridoxal phosphate binding; C:axon; F:bile acid binding; C:protein-containing complex; …	EC:2.4.1.1	Glycogen phosphorylase
Mg_contig_395	TSA: Mytilus galloprovincialis NORM_MGT_c2950 mRNA sequence	---NA---
Mg_contig_396	Crassostrea gigas clone CG_12, mRNA sequence	AOX_TRYBBRecName: Full=Alternative oxidase, mitochondrial; Flags: Precursor	F:GO:0005515; C:GO:0005739; F:GO:0008199; F:GO:0009916; C:GO:0016020	F:protein binding; C:mitochondrion; F:ferric iron binding; F:alternative oxidase activity; C:membrane	EC:1.10.3	Acting on diphenols and related substances as donors
Mg_contig_397	TSA: Mytilus galloprovincialis NORM_MGT_c9484 mRNA sequence	CACT_DROYARecName: Full=NF-kappa-B inhibitor cactus	P:GO:0000060; P:GO:0000122; F:GO:0000980; F:GO:0001227; F:GO:0001228; P:GO:0001818; P:GO:0002027; P:GO:0002429; C:GO:0005654; C:GO:0005739; C:GO:0005829; C:GO:0005911; P:GO:0006464; P:GO:0006508; P:GO:0007009; P:GO:0007249; P:GO:0007253; P:GO:0007399; F:GO:0008139; P:GO:0009950; P:GO:0010038; P:GO:0010745; P:GO:0010875; P:GO:0010882; P:GO:0010888; P:GO:0010956; C:GO:0012505; P:GO:0016192; C:GO:00…	P:obsolete protein import into nucleus, translocation; P:negative regulation of transcription by RNA polymerase II; F:RNA polymerase II distal enhancer sequence-specific DNA binding; F:DNA-binding transcription repressor activity, RNA polymerase II-specific; F:DNA-binding transcription activator activity, RNA polymerase II-specific; P:negative regulation of cytokine production; P:regulation of he…
Mg_contig_398	TSA: Mytilus galloprovincialis NORM_MGT_c8982 mRNA sequence	---NA---
Mg_contig_399	TSA: Mytilus galloprovincialis NORM_MGT_c12742 mRNA sequence	DYHC1_HUMANRecName: Full=Cytoplasmic dynein 1 heavy chain 1; AltName: Full=Cytoplasmic dynein heavy chain 1; AltName: Full=Dynein heavy chain, cytosolic	C:GO:0000776; C:GO:0000922; C:GO:0002177; P:GO:0003341; F:GO:0003723; F:GO:0005524; C:GO:0005635; C:GO:0005794; C:GO:0005813; C:GO:0005829; C:GO:0005868; C:GO:0005874; C:GO:0005938; P:GO:0006886; P:GO:0006888; P:GO:0007062; P:GO:0007279; P:GO:0007282; P:GO:0007286; P:GO:0007294; P:GO:0007298; P:GO:0007312; P:GO:0007405; F:GO:0008017; P:GO:0008298; F:GO:0008569; P:GO:0010389; P:GO:0016319; P:GO:00…	C:kinetochore; C:spindle pole; C:manchette; P:cilium movement; F:RNA binding; F:ATP binding; C:nuclear envelope; C:Golgi apparatus; C:centrosome; C:cytosol; C:cytoplasmic dynein complex; C:microtubule; C:cell cortex; P:intracellular protein transport; P:endoplasmic reticulum to Golgi vesicle-mediated transport; P:sister chromatid cohesion; P:pole cell formation; P:cystoblast division; P:spermatid…	EC:3.6.1.3; EC:3.6.4.5; EC:3.6.1.15	Adenosinetriphosphatase; Minus-end-directed kinesin ATPase; Nucleoside-triphosphate phosphatase
Mg_contig_400	---NA---	WDR24_MOUSERecName: Full=GATOR complex protein WDR24; AltName: Full=WD repeat-containing protein 24	F:GO:0003674; F:GO:0005515; C:GO:0005764; C:GO:0005765; P:GO:0006914; P:GO:0010506; C:GO:0016020; P:GO:0032008; P:GO:0034198; C:GO:0061700	F:molecular_function; F:protein binding; C:lysosome; C:lysosomal membrane; P:autophagy; P:regulation of autophagy; C:membrane; P:positive regulation of TOR signaling; P:cellular response to amino acid starvation; C:GATOR2 complex
Mg_contig_401	PREDICTED: Octopus bimaculoides WD repeat-containing protein 24-like (LOC106871041), mRNA	WDR24_MOUSERecName: Full=GATOR complex protein WDR24; AltName: Full=WD repeat-containing protein 24	F:GO:0003674; F:GO:0005515; C:GO:0005764; C:GO:0005765; P:GO:0006914; P:GO:0010506; C:GO:0016020; P:GO:0032008; P:GO:0034198; C:GO:0061700	F:molecular_function; F:protein binding; C:lysosome; C:lysosomal membrane; P:autophagy; P:regulation of autophagy; C:membrane; P:positive regulation of TOR signaling; P:cellular response to amino acid starvation; C:GATOR2 complex
Mg_contig_402	---NA---	BETA_PSEE4RecName: Full=Oxygen-dependent choline dehydrogenase; Short=CDH; Short=CHD; AltName: Full=Betaine aldehyde dehydrogenase; Short=BADH	F:GO:0016491	F:oxidoreductase activity
Mg_contig_403	TSA: Mytilus galloprovincialis NORM_MGC_c12369 mRNA sequence	TBA3_MOUSERecName: Full=Tubulin alpha-3 chain; AltName: Full=Alpha-tubulin 3/7; AltName: Full=Alpha-tubulin isotype M-alpha-3/7; AltName: Full=Tubulin alpha-3/alpha-7 chain; Contains: RecName: Full=Detyrosinated tubulin alpha-3 chain	P:GO:0000226; P:GO:0000281; F:GO:0003725; F:GO:0003924; F:GO:0005200; F:GO:0005525; C:GO:0005634; C:GO:0005819; C:GO:0005829; C:GO:0005881; P:GO:0010389; F:GO:0017022; P:GO:0018410; F:GO:0019904; P:GO:0030705; F:GO:0031625; C:GO:0036464; C:GO:0043209; C:GO:0045121; F:GO:0046982; C:GO:0048471; C:GO:0055037; C:GO:0070062; P:GO:0071353; P:GO:0097711	P:microtubule cytoskeleton organization; P:mitotic cytokinesis; F:double-stranded RNA binding; F:GTPase activity; F:structural constituent of cytoskeleton; F:GTP binding; C:nucleus; C:spindle; C:cytosol; C:cytoplasmic microtubule; P:regulation of G2/M transition of mitotic cell cycle; F:myosin binding; P:C-terminal protein amino acid modification; F:protein domain specific binding; P:cytoskeleton…	EC:3.6.1.15	Nucleoside-triphosphate phosphatase
Mg_contig_404	Mytilus galloprovincialis cytosolic malate dehydrogenase mRNA, complete cds	MDHC_HUMANRecName: Full=Malate dehydrogenase, cytoplasmic; AltName: Full=Cytosolic malate dehydrogenase; AltName: Full=Diiodophenylpyruvate reductase	F:GO:0004470; C:GO:0005739; C:GO:0005829; P:GO:0006094; P:GO:0006099; P:GO:0006107; P:GO:0006108; P:GO:0006734; F:GO:0030060; F:GO:0042803; C:GO:0043209; F:GO:0051287; C:GO:0070062	F:malic enzyme activity; C:mitochondrion; C:cytosol; P:gluconeogenesis; P:tricarboxylic acid cycle; P:oxaloacetate metabolic process; P:malate metabolic process; P:NADH metabolic process; F:L-malate dehydrogenase activity; F:protein homodimerization activity; C:myelin sheath; F:NAD binding; C:extracellular exosome	EC:1.1.1.37	Malate dehydrogenase
Mg_contig_405	Mytilus coruscus RS-rich protein-1 mRNA, complete cds	---NA---
Mg_contig_406	---NA---	---NA---
Mg_contig_407	TSA: Mytilus galloprovincialis NORM_MGT_c22381 mRNA sequence	---NA---
Mg_contig_408	TSA: Mytilus galloprovincialis NORM_MGT_c22381 mRNA sequence	---NA---
Mg_contig_409	TSA: Mytilus galloprovincialis NORM_MGT_c22381 mRNA sequence	---NA---
Mg_contig_410	TSA: Mytilus galloprovincialis NORM_MGC_c10522 mRNA sequence	MCF2L_MOUSERecName: Full=Guanine nucleotide exchange factor DBS; AltName: Full=DBL's big sister; AltName: Full=MCF2-transforming sequence-like protein	F:GO:0005089; F:GO:0005545; C:GO:0005615; C:GO:0005829; C:GO:0005856; P:GO:0007186; C:GO:0012505; C:GO:0030027; C:GO:0031234; P:GO:0035025; P:GO:0043065; P:GO:0045944; P:GO:0050771	F:Rho guanyl-nucleotide exchange factor activity; F:1-phosphatidylinositol binding; C:extracellular space; C:cytosol; C:cytoskeleton; P:G protein-coupled receptor signaling pathway; C:endomembrane system; C:lamellipodium; C:extrinsic component of cytoplasmic side of plasma membrane; P:positive regulation of Rho protein signal transduction; P:positive regulation of apoptotic process; P:positive re…
Mg_contig_411	TSA: Mytilus galloprovincialis NORM_MGT_c6656 mRNA sequence	---NA---
Mg_contig_412	TSA: Ruditapes philippinarum isotig25853_isogroup14320 mRNA sequence	RS29_IXOSCRecName: Full=40S ribosomal protein S29	P:GO:0000184; P:GO:0002181; F:GO:0003735; P:GO:0006413; P:GO:0006614; F:GO:0008270; P:GO:0019083; C:GO:0022627; C:GO:0042788; P:GO:0043065; C:GO:0070062; C:GO:0098556	P:nuclear-transcribed mRNA catabolic process, nonsense-mediated decay; P:cytoplasmic translation; F:structural constituent of ribosome; P:translational initiation; P:SRP-dependent cotranslational protein targeting to membrane; F:zinc ion binding; P:viral transcription; C:cytosolic small ribosomal subunit; C:polysomal ribosome; P:positive regulation of apoptotic process; C:extracellular exosome; C…
Mg_contig_413	TSA: Octopus vulgaris NODE_14737_length_787_cov_71.878021 mRNA sequence	PLD3B_MACFARecName: Full=PRELI domain containing protein 3B; AltName: Full=Protein slowmo homolog 2	F:GO:0005515; C:GO:0005758; P:GO:0007283; P:GO:0008345; P:GO:0015914; P:GO:0030432; P:GO:0030706; C:GO:0031314; P:GO:0032048; P:GO:0042407; P:GO:0046337; P:GO:1903955; F:GO:1990050; P:GO:2001246	F:protein binding; C:mitochondrial intermembrane space; P:spermatogenesis; P:larval locomotory behavior; P:phospholipid transport; P:peristalsis; P:germarium-derived oocyte differentiation; C:extrinsic component of mitochondrial inner membrane; P:cardiolipin metabolic process; P:cristae formation; P:phosphatidylethanolamine metabolic process; P:positive regulation of protein targeting to mitochon…
Mg_contig_414	TSA: Mytilus galloprovincialis NORM_MGC_c13806 mRNA sequence	---NA---
Mg_contig_416	TSA: Villosa lienosa Contig34472.Vilimmg mRNA sequence	TGM1_HUMANRecName: Full=Protein-glutamine gamma-glutamyltransferase K; AltName: Full=Epidermal TGase; AltName: Full=Transglutaminase K; Short=TG(K); Short=TGK; Short=TGase K; AltName: Full=Transglutaminase-1; Short=TGase-1	C:GO:0001533; P:GO:0002576; F:GO:0003810; F:GO:0005509; F:GO:0005515; C:GO:0005829; C:GO:0005913; P:GO:0009887; P:GO:0010838; P:GO:0018149; P:GO:0019221; C:GO:0031093; C:GO:0031224; P:GO:0042628; P:GO:0043163; P:GO:0045787; P:GO:0070268; P:GO:0072378; C:GO:0072562	C:cornified envelope; P:platelet degranulation; F:protein-glutamine gamma-glutamyltransferase activity; F:calcium ion binding; F:protein binding; C:cytosol; C:cell-cell adherens junction; P:animal organ morphogenesis; P:positive regulation of keratinocyte proliferation; P:peptide cross-linking; P:cytokine-mediated signaling pathway; C:platelet alpha granule lumen; C:intrinsic component of membran…	EC:2.3.2.13	Protein-glutamine gamma-glutamyltransferase
Mg_contig_417	TSA: Villosa lienosa Contig34472.Vilimmg mRNA sequence	TGM4_HUMANRecName: Full=Protein-glutamine gamma-glutamyltransferase 4; AltName: Full=Fibrinoligase; AltName: Full=Prostate transglutaminase; AltName: Full=Prostate-specific transglutaminase; AltName: Full=Transglutaminase P; Short=TG(P); Short=TGP; Short=TGase P; AltName: Full=Transglutaminase-4; Short=TGase-4	C:GO:0001533; P:GO:0002576; F:GO:0003810; F:GO:0005509; C:GO:0005829; C:GO:0005913; P:GO:0009887; P:GO:0010838; P:GO:0018149; P:GO:0019221; C:GO:0031093; C:GO:0031224; P:GO:0042628; P:GO:0043163; P:GO:0045787; C:GO:0070062; P:GO:0070268; P:GO:0072378; C:GO:0072562	C:cornified envelope; P:platelet degranulation; F:protein-glutamine gamma-glutamyltransferase activity; F:calcium ion binding; C:cytosol; C:cell-cell adherens junction; P:animal organ morphogenesis; P:positive regulation of keratinocyte proliferation; P:peptide cross-linking; P:cytokine-mediated signaling pathway; C:platelet alpha granule lumen; C:intrinsic component of membrane; P:mating plug fo…	EC:2.3.2.13	Protein-glutamine gamma-glutamyltransferase
Mg_contig_418	---NA---	---NA---
Mg_contig_419	TSA: Mytilus galloprovincialis NORM_MGC_c140 mRNA sequence	---NA---
Mg_contig_420	TSA: Mytilus galloprovincialis NORM_MGT_c6319 mRNA sequence	---NA---
Mg_contig_421	TSA: Mytilus galloprovincialis NORM_MGC_c10807 mRNA sequence	---NA---
Mg_contig_422	---NA---	---NA---
Mg_contig_423	TSA: Mytilus galloprovincialis NORM_MGC_c829 mRNA sequence	DAB2P_MOUSERecName: Full=Disabled homolog 2-interacting protein; Short=DAB2-interacting protein; AltName: Full=ASK-interacting protein 1; AltName: Full=DOC-2/DAB-2 interactive protein	P:GO:0000122; C:GO:0000131; P:GO:0000185; F:GO:0001784; P:GO:0001953; F:GO:0005096; F:GO:0005123; C:GO:0005634; C:GO:0005829; C:GO:0005935; P:GO:0006987; P:GO:0007120; P:GO:0007121; P:GO:0007252; P:GO:0007257; P:GO:0007389; P:GO:0007614; P:GO:0007616; P:GO:0008542; P:GO:0008625; P:GO:0010596; P:GO:0010719; P:GO:0010976; P:GO:0014037; P:GO:0014067; C:GO:0014069; P:GO:0016525; F:GO:0017124; P:GO:00…	P:negative regulation of transcription by RNA polymerase II; C:incipient cellular bud site; P:activation of MAPKKK activity; F:phosphotyrosine residue binding; P:negative regulation of cell-matrix adhesion; F:GTPase activator activity; F:death receptor binding; C:nucleus; C:cytosol; C:cellular bud neck; P:obsolete activation of signaling protein activity involved in unfolded protein response; P:a…
Mg_contig_424	TSA: Mytilus edulis, clone 20100630_69181 length=1466 numreads=38, mRNA sequence	---NA---
Mg_contig_425	TSA: Mytilus edulis, clone 20100630_69181 length=1466 numreads=38, mRNA sequence	---NA---
Mg_contig_426	TSA: Mytilus galloprovincialis NORM_MGC_c9352 mRNA sequence	CHERP_MOUSERecName: Full=Calcium homeostasis endoplasmic reticulum protein; AltName: Full=SR-related CTD-associated factor 6	F:GO:0003723; C:GO:0005783; P:GO:0006396; P:GO:0008285; F:GO:0044325; C:GO:0048471; P:GO:0051209	F:RNA binding; C:endoplasmic reticulum; P:RNA processing; P:negative regulation of cell population proliferation; F:ion channel binding; C:perinuclear region of cytoplasm; P:release of sequestered calcium ion into cytosol
Mg_contig_427	---NA---	EBF1_ARATHRecName: Full=EIN3-binding F-box protein 1; AltName: Full=F-box/LRR-repeat protein 6	P:GO:0009723; P:GO:0009987	P:response to ethylene; P:cellular process
Mg_contig_428	TSA: Mytilus galloprovincialis NORM_MGT_c12848 mRNA sequence	---NA---
Mg_contig_429	---NA---	TLL2_HUMANRecName: Full=Tolloid-like protein 2; Flags: Precursor	P:GO:0003014; C:GO:0005764; C:GO:0005768; C:GO:0005903; P:GO:0006898; F:GO:0008144; P:GO:0009235; P:GO:0009888; P:GO:0009953; P:GO:0009966; P:GO:0010468; P:GO:0015031; C:GO:0030139; P:GO:0030154; P:GO:0042221; F:GO:0042802; P:GO:0044238; C:GO:0044421; C:GO:0044433; C:GO:0044437; C:GO:0045177; P:GO:0048513; P:GO:0048598; P:GO:0051181; P:GO:0065003; F:GO:0070011; C:GO:0098588; C:GO:0098590; C:GO:00…	P:renal system process; C:lysosome; C:endosome; C:brush border; P:receptor-mediated endocytosis; F:drug binding; P:cobalamin metabolic process; P:tissue development; P:dorsal/ventral pattern formation; P:regulation of signal transduction; P:regulation of gene expression; P:protein transport; C:endocytic vesicle; P:cell differentiation; P:response to chemical; F:identical protein binding; P:primar…
Mg_contig_430	TSA: Mytilus galloprovincialis NORM_MGT_c19526 mRNA sequence	---NA---
Mg_contig_431	TSA: Mytilus galloprovincialis NORM_MGT_c19526 mRNA sequence	---NA---
Mg_contig_432	TSA: Mytilus galloprovincialis NORM_MGT_c2191 mRNA sequence	BIRC2_MOUSERecName: Full=Baculoviral IAP repeat-containing protein 2; AltName: Full=Cellular inhibitor of apoptosis 1; Short=C-IAP1; AltName: Full=Inhibitor of apoptosis protein 2; Short=mIAP2; AltName: Full=RING-type E3 ubiquitin transferase BIRC2	P:GO:0001890; F:GO:0003713; C:GO:0005654; C:GO:0005794; C:GO:0005815; C:GO:0005829; P:GO:0006964; P:GO:0006974; F:GO:0008270; C:GO:0009898; P:GO:0010803; P:GO:0016579; P:GO:0022416; P:GO:0030510; F:GO:0031625; P:GO:0033160; P:GO:0034121; C:GO:0035631; P:GO:0035666; P:GO:0039535; P:GO:0042127; P:GO:0042326; F:GO:0042802; F:GO:0043027; P:GO:0043123; F:GO:0043130; P:GO:0043161; P:GO:0045595; F:GO:00…	P:placenta development; F:transcription coactivator activity; C:nucleoplasm; C:Golgi apparatus; C:microtubule organizing center; C:cytosol; P:positive regulation of biosynthetic process of antibacterial peptides active against Gram-negative bacteria; P:cellular response to DNA damage stimulus; F:zinc ion binding; C:cytoplasmic side of plasma membrane; P:regulation of tumor necrosis factor-mediate…
Mg_contig_433	TSA: Mytilus galloprovincialis NORM_MGT_c2191 mRNA sequence	---NA---
Mg_contig_434	TSA: Mytilus galloprovincialis NORM_MGC_c5094 mRNA sequence	BIRC2_HUMANRecName: Full=Baculoviral IAP repeat-containing protein 2; AltName: Full=Cellular inhibitor of apoptosis 1; Short=C-IAP1; AltName: Full=IAP homolog B; AltName: Full=Inhibitor of apoptosis protein 2; Short=hIAP-2; Short=hIAP2; AltName: Full=RING finger protein 48; AltName: Full=RING-type E3 ubiquitin transferase BIRC2; AltName: Full=TNFR2-TRAF-signaling complex protein 2	P:GO:0001890; F:GO:0003713; F:GO:0004842; C:GO:0005634; C:GO:0005829; F:GO:0008270; C:GO:0009898; P:GO:0010803; P:GO:0016579; P:GO:0034121; C:GO:0035631; P:GO:0035666; P:GO:0039535; P:GO:0042127; F:GO:0042802; F:GO:0043027; P:GO:0043123; F:GO:0043130; P:GO:0043161; P:GO:0045595; F:GO:0047485; P:GO:0050727; F:GO:0051087; P:GO:0051726; P:GO:0070424; P:GO:0090307; P:GO:0097194; F:GO:0098770; P:GO:19…	P:placenta development; F:transcription coactivator activity; F:ubiquitin-protein transferase activity; C:nucleus; C:cytosol; F:zinc ion binding; C:cytoplasmic side of plasma membrane; P:regulation of tumor necrosis factor-mediated signaling pathway; P:protein deubiquitination; P:regulation of toll-like receptor signaling pathway; C:CD40 receptor complex; P:TRIF-dependent toll-like receptor signa…
Mg_contig_435	TSA: Mytilus galloprovincialis NORM_MGT_c11393 mRNA sequence	---NA---
Mg_contig_436	TSA: Mytilus galloprovincialis NORM_MGT_c7205 mRNA sequence	IF4A1_PONABRecName: Full=Eukaryotic initiation factor 4A-I; Short=eIF-4A-I; Short=eIF4A-I; AltName: Full=ATP-dependent RNA helicase eIF4A-1	P:GO:0000289; F:GO:0000339; P:GO:0002183; F:GO:0003724; F:GO:0003725; F:GO:0003743; F:GO:0005515; F:GO:0005524; C:GO:0005730; C:GO:0005829; P:GO:0006446; P:GO:0010501; P:GO:0016032; C:GO:0016281; C:GO:0048471; P:GO:1900260; P:GO:1990830	P:nuclear-transcribed mRNA poly(A) tail shortening; F:RNA cap binding; P:cytoplasmic translational initiation; F:RNA helicase activity; F:double-stranded RNA binding; F:translation initiation factor activity; F:protein binding; F:ATP binding; C:nucleolus; C:cytosol; P:regulation of translational initiation; P:RNA secondary structure unwinding; P:viral process; C:eukaryotic translation initiation …	EC:3.6.1.3; EC:3.6.1.15	Adenosinetriphosphatase; Nucleoside-triphosphate phosphatase
Mg_contig_437	Mytilus edulis catalase mRNA, partial cds	CATA_PONABRecName: Full=Catalase	P:GO:0001649; P:GO:0001657; P:GO:0001666; P:GO:0003007; F:GO:0004046; F:GO:0004096; F:GO:0005102; C:GO:0005758; C:GO:0005764; C:GO:0005778; C:GO:0005782; C:GO:0005783; C:GO:0005794; C:GO:0005829; C:GO:0005886; C:GO:0005925; P:GO:0006641; P:GO:0007031; P:GO:0008203; P:GO:0008340; P:GO:0009060; P:GO:0009267; C:GO:0009277; P:GO:0009405; P:GO:0009642; P:GO:0009650; P:GO:0010193; P:GO:0010288; P:GO:00…	P:osteoblast differentiation; P:ureteric bud development; P:response to hypoxia; P:heart morphogenesis; F:aminoacylase activity; F:catalase activity; F:signaling receptor binding; C:mitochondrial intermembrane space; C:lysosome; C:peroxisomal membrane; C:peroxisomal matrix; C:endoplasmic reticulum; C:Golgi apparatus; C:cytosol; C:plasma membrane; C:focal adhesion; P:triglyceride metabolic process…	EC:3.5.1.14; EC:1.3.1.38; EC:1.11.1.7; EC:1.11.1.6	N-acyl-aliphatic-L-amino acid amidohydrolase; Trans-2-enoyl-CoA reductase (NADPH); Peroxidase; Catalase
Mg_contig_438	---NA---	---NA---
Mg_contig_439	TSA: Mytilus galloprovincialis NORM_MGT_c22477 mRNA sequence	---NA---
Mg_contig_440	---NA---	---NA---
Mg_contig_441	---NA---	GDIB_HUMANRecName: Full=Rab GDP dissociation inhibitor beta; Short=Rab GDI beta; AltName: Full=Guanosine diphosphate dissociation inhibitor 2; Short=GDI-2	F:GO:0003723; F:GO:0005093; F:GO:0005096; C:GO:0005794; C:GO:0005829; C:GO:0005925; C:GO:0009506; C:GO:0016020; F:GO:0017137; C:GO:0030424; C:GO:0030496; P:GO:0032482; C:GO:0035578; C:GO:0043025; C:GO:0043209; P:GO:0043312; P:GO:0043547; P:GO:0045773; C:GO:0048046; P:GO:0050771; P:GO:0051056; P:GO:0051592; C:GO:0070062; P:GO:0090315	F:RNA binding; F:Rab GDP-dissociation inhibitor activity; F:GTPase activator activity; C:Golgi apparatus; C:cytosol; C:focal adhesion; C:plasmodesma; C:membrane; F:Rab GTPase binding; C:axon; C:midbody; P:Rab protein signal transduction; C:azurophil granule lumen; C:neuronal cell body; C:myelin sheath; P:neutrophil degranulation; P:positive regulation of GTPase activity; P:positive regulation of …
Mg_contig_442	TSA: Mytilus galloprovincialis NORM_MGC_c3580 mRNA sequence	---NA---
Mg_contig_443	TSA: Mytilus galloprovincialis NORM_MGC_c215 mRNA sequence	---NA---
Mg_contig_444	TSA: Mytilus galloprovincialis NORM_MGT_c19526 mRNA sequence	---NA---
Mg_contig_445	TSA: Villosa lienosa Contig17817.Vilimmg mRNA sequence	NPSR1_HUMANRecName: Full=Neuropeptide S receptor; AltName: Full=G-protein coupled receptor 154; AltName: Full=G-protein coupled receptor PGR14; AltName: Full=G-protein coupled receptor for asthma susceptibility	C:GO:0001750; P:GO:0001764; F:GO:0004871; F:GO:0004930; F:GO:0004946; F:GO:0004951; F:GO:0004989; F:GO:0004993; F:GO:0005000; F:GO:0005502; C:GO:0005737; C:GO:0005886; C:GO:0005887; P:GO:0006939; P:GO:0007165; P:GO:0007186; P:GO:0007193; P:GO:0007204; P:GO:0007218; P:GO:0007268; P:GO:0007409; P:GO:0007601; P:GO:0007602; P:GO:0007623; P:GO:0007631; F:GO:0008020; F:GO:0008188; P:GO:0008284; F:GO:00…	C:photoreceptor outer segment; P:neuron migration; F:obsolete signal transducer activity; F:G protein-coupled receptor activity; F:bombesin receptor activity; F:cholecystokinin receptor activity; F:octopamine receptor activity; F:G protein-coupled serotonin receptor activity; F:vasopressin receptor activity; F:11-cis retinal binding; C:cytoplasm; C:plasma membrane; C:integral component of plasma …
Mg_contig_446	TSA: Mytilus galloprovincialis NORM_MGT_c11361 mRNA sequence	RL7A_TAKRURecName: Full=60S ribosomal protein L7a; AltName: Full=Surfeit locus protein 3	P:GO:0000184; P:GO:0000470; P:GO:0002181; F:GO:0003723; F:GO:0003735; F:GO:0005516; C:GO:0005730; C:GO:0005774; C:GO:0005794; C:GO:0005925; P:GO:0006413; P:GO:0006614; C:GO:0009506; C:GO:0009507; P:GO:0019083; C:GO:0022625; C:GO:0042788; F:GO:0045296; P:GO:1904401	P:nuclear-transcribed mRNA catabolic process, nonsense-mediated decay; P:maturation of LSU-rRNA; P:cytoplasmic translation; F:RNA binding; F:structural constituent of ribosome; F:calmodulin binding; C:nucleolus; C:vacuolar membrane; C:Golgi apparatus; C:focal adhesion; P:translational initiation; P:SRP-dependent cotranslational protein targeting to membrane; C:plasmodesma; C:chloroplast; P:viral …
Mg_contig_447	TSA: Mytilus galloprovincialis NORM_MGT_c22181 mRNA sequence	RS23_DERVARecName: Full=40S ribosomal protein S23	P:GO:0002181; F:GO:0003723; F:GO:0003735; F:GO:0005515; C:GO:0005654; C:GO:0005730; C:GO:0005794; P:GO:0006413; P:GO:0006417; C:GO:0022627; P:GO:0034063; C:GO:0042788; C:GO:0098556; P:GO:1990145; P:GO:2000640	P:cytoplasmic translation; F:RNA binding; F:structural constituent of ribosome; F:protein binding; C:nucleoplasm; C:nucleolus; C:Golgi apparatus; P:translational initiation; P:regulation of translation; C:cytosolic small ribosomal subunit; P:stress granule assembly; C:polysomal ribosome; C:cytoplasmic side of rough endoplasmic reticulum membrane; P:maintenance of translational fidelity; P:positiv…
Mg_contig_448	---NA---	CDC42_YEASTRecName: Full=Cell division control protein 42; AltName: Full=Suppressor of RHO3 protein 2; Flags: Precursor	C:GO:0000131; P:GO:0000132; C:GO:0000139; C:GO:0000242; C:GO:0000329; P:GO:0000750; P:GO:0000920; P:GO:0001403; P:GO:0001764; C:GO:0001891; P:GO:0002093; P:GO:0002118; P:GO:0002119; P:GO:0002551; P:GO:0003382; F:GO:0003924; F:GO:0004674; F:GO:0005525; C:GO:0005789; C:GO:0005802; C:GO:0005819; C:GO:0005829; C:GO:0005884; C:GO:0005925; C:GO:0005934; C:GO:0005935; C:GO:0005940; P:GO:0006954; P:GO:00…	C:incipient cellular bud site; P:establishment of mitotic spindle orientation; C:Golgi membrane; C:pericentriolar material; C:fungal-type vacuole membrane; P:pheromone-dependent signal transduction involved in conjugation with cellular fusion; P:septum digestion after cytokinesis; P:invasive growth in response to glucose limitation; P:neuron migration; C:phagocytic cup; P:auditory receptor cell m…	EC:2.7.11; EC:3.6.1.15	Transferring phosphorus-containing groups; Nucleoside-triphosphate phosphatase
Mg_contig_449	---NA---	IAP_GVCPMRecName: Full=Apoptosis inhibitor IAP	F:GO:0000166; F:GO:0004869; F:GO:0005515; C:GO:0005829; P:GO:0042326; P:GO:0042742; P:GO:0043154; F:GO:0043167; C:GO:0043227; P:GO:0060546; P:GO:0071356; P:GO:1901222; P:GO:1902916; P:GO:2000378	F:nucleotide binding; F:cysteine-type endopeptidase inhibitor activity; F:protein binding; C:cytosol; P:negative regulation of phosphorylation; P:defense response to bacterium; P:negative regulation of cysteine-type endopeptidase activity involved in apoptotic process; F:ion binding; C:membrane-bounded organelle; P:negative regulation of necroptotic process; P:cellular response to tumor necrosis …
Mg_contig_450	TSA: Mytilus galloprovincialis NORM_MGT_c5106 mRNA sequence	BIRC3_MOUSERecName: Full=Baculoviral IAP repeat-containing protein 3; AltName: Full=Cellular inhibitor of apoptosis 2; Short=C-IAP2; AltName: Full=Inhibitor of apoptosis protein 1; Short=mIAP1; AltName: Full=RING-type E3 ubiquitin transferase BIRC3	F:GO:0005515; F:GO:0005524; C:GO:0005829; P:GO:0007275; F:GO:0030414; P:GO:0042326; P:GO:0042742; P:GO:0043154; C:GO:0043227; P:GO:0060546; P:GO:0071356; P:GO:1901222; P:GO:1902916; P:GO:2000378	F:protein binding; F:ATP binding; C:cytosol; P:multicellular organism development; F:peptidase inhibitor activity; P:negative regulation of phosphorylation; P:defense response to bacterium; P:negative regulation of cysteine-type endopeptidase activity involved in apoptotic process; C:membrane-bounded organelle; P:negative regulation of necroptotic process; P:cellular response to tumor necrosis fa…
Mg_contig_451	TSA: Mytilus galloprovincialis NORM_MGT_c5106 mRNA sequence	IAP_GVCPMRecName: Full=Apoptosis inhibitor IAP	F:GO:0000166; F:GO:0005515; C:GO:0005829; P:GO:0009966; F:GO:0030414; P:GO:0031398; P:GO:0042742; P:GO:0043154; F:GO:0043167; C:GO:0043227; P:GO:0060544; P:GO:0070887	F:nucleotide binding; F:protein binding; C:cytosol; P:regulation of signal transduction; F:peptidase inhibitor activity; P:positive regulation of protein ubiquitination; P:defense response to bacterium; P:negative regulation of cysteine-type endopeptidase activity involved in apoptotic process; F:ion binding; C:membrane-bounded organelle; P:regulation of necroptotic process; P:cellular response t…
Mg_contig_452	TSA: Mytilus galloprovincialis NORM_MGT_c2922 mRNA sequence	---NA---
Mg_contig_453	---NA---	---NA---
Mg_contig_454	---NA---	---NA---
Mg_contig_455	---NA---	---NA---
Mg_contig_457	---NA---	---NA---
Mg_contig_458	TSA: Mytilus galloprovincialis NORM_MGC_c1204 mRNA sequence	ANGL2_HUMANRecName: Full=Angiopoietin-related protein 2; AltName: Full=Angiopoietin-like protein 2; Flags: Precursor	P:GO:0001867; P:GO:0001934; F:GO:0004871; F:GO:0005102; C:GO:0005615; P:GO:0007162; P:GO:0007166; P:GO:0007528; P:GO:0009605; P:GO:0009628; P:GO:0010595; C:GO:0016020; F:GO:0030246; C:GO:0031012; P:GO:0043535; C:GO:0044464; P:GO:0045765; P:GO:0050767; P:GO:0050804; P:GO:0051093; P:GO:0051241; P:GO:0070887; F:GO:0097367; P:GO:0098609	P:complement activation, lectin pathway; P:positive regulation of protein phosphorylation; F:obsolete signal transducer activity; F:signaling receptor binding; C:extracellular space; P:negative regulation of cell adhesion; P:cell surface receptor signaling pathway; P:neuromuscular junction development; P:response to external stimulus; P:response to abiotic stimulus; P:positive regulation of endot…
Mg_contig_459	TSA: Mytilus galloprovincialis NORM_MGT_c3273 mRNA sequence	---NA---
Mg_contig_460	TSA: Mytilus galloprovincialis NORM_MGT_c3098 mRNA sequence	---NA---
Mg_contig_461	TSA: Mytilus galloprovincialis NORM_MGT_c2165 mRNA sequence	---NA---
Mg_contig_462	TSA: Mytilus galloprovincialis NORM_MGT_c2165 mRNA sequence	---NA---
Mg_contig_463	TSA: Mytilus galloprovincialis NORM_MGT_c2165 mRNA sequence	ARP3B_MOUSERecName: Full=Actin-related protein 3B; AltName: Full=ARP3-beta; AltName: Full=Actin-like protein 3B	F:GO:0000166; F:GO:0003674; F:GO:0003779; F:GO:0005524; C:GO:0005737; C:GO:0005856; C:GO:0005885; P:GO:0007015; P:GO:0008150; P:GO:0034314; C:GO:0042995; C:GO:0070062	F:nucleotide binding; F:molecular_function; F:actin binding; F:ATP binding; C:cytoplasm; C:cytoskeleton; C:Arp2/3 protein complex; P:actin filament organization; P:biological_process; P:Arp2/3 complex-mediated actin nucleation; C:cell projection; C:extracellular exosome
Mg_contig_464	TSA: Mytilus galloprovincialis NORM_MGT_c2165 mRNA sequence	---NA---
Mg_contig_465	TSA: Mytilus galloprovincialis NORM_MGC_c5543 mRNA sequence	---NA---
Mg_contig_466	TSA: Mytilus galloprovincialis NORM_MGT_c23886 mRNA sequence	IRX1A_XENLARecName: Full=Iroquois-class homeodomain protein irx-1-A; AltName: Full=Iroquois homeobox protein 1-A; Short=Xiro-1; Short=Xiro1	P:GO:0000122; F:GO:0000981; F:GO:0001227; F:GO:0001228; P:GO:0001840; P:GO:0002027; F:GO:0005499; C:GO:0005634; C:GO:0005737; P:GO:0007346; P:GO:0007474; P:GO:0007498; P:GO:0007507; P:GO:0007601; P:GO:0008406; P:GO:0009584; P:GO:0009953; P:GO:0010842; P:GO:0014036; P:GO:0030514; P:GO:0030917; P:GO:0035310; P:GO:0039005; P:GO:0042551; P:GO:0042693; F:GO:0043565; F:GO:0044212; P:GO:0045317; P:GO:00…	P:negative regulation of transcription by RNA polymerase II; F:DNA-binding transcription factor activity, RNA polymerase II-specific; F:DNA-binding transcription repressor activity, RNA polymerase II-specific; F:DNA-binding transcription activator activity, RNA polymerase II-specific; P:neural plate development; P:regulation of heart rate; F:vitamin D binding; C:nucleus; C:cytoplasm; P:regulation…
Mg_contig_467	TSA: Mytilus galloprovincialis NORM_MGT_c2574 mRNA sequence	NEUL1_HUMANRecName: Full=E3 ubiquitin-protein ligase NEURL1; AltName: Full=Neuralized-like protein 1A; Short=h-neu; Short=h-neuralized 1; AltName: Full=RING finger protein 67; AltName: Full=RING-type E3 ubiquitin transferase NEURL1	P:GO:0000209; F:GO:0005515; C:GO:0005634; C:GO:0005768; C:GO:0005886; P:GO:0006513; P:GO:0007288; P:GO:0007417; P:GO:0007422; P:GO:0007476; P:GO:0007498; P:GO:0007595; P:GO:0007616; P:GO:0008104; P:GO:0008285; P:GO:0008356; C:GO:0014069; P:GO:0016360; P:GO:0030718; P:GO:0035204; P:GO:0043065; C:GO:0043197; C:GO:0043204; F:GO:0045183; P:GO:0045314; P:GO:0045741; P:GO:0045746; F:GO:0046872; P:GO:00…	P:protein polyubiquitination; F:protein binding; C:nucleus; C:endosome; C:plasma membrane; P:protein monoubiquitination; P:sperm axoneme assembly; P:central nervous system development; P:peripheral nervous system development; P:imaginal disc-derived wing morphogenesis; P:mesoderm development; P:lactation; P:long-term memory; P:protein localization; P:negative regulation of cell population prolife…
Mg_contig_468	TSA: Villosa lienosa Contig5460.Vilimmg mRNA sequence	VMA5A_HUMANRecName: Full=von Willebrand factor A domain-containing protein 5A; AltName: Full=Breast cancer suppressor candidate 1; Short=BCSC-1; AltName: Full=Loss of heterozygosity 11 chromosomal region 2 gene A protein	C:GO:0005634	C:nucleus
Mg_contig_470	TSA: Mytilus galloprovincialis NORM_MGT_c11774 mRNA sequence	---NA---
Mg_contig_471	TSA: Mytilus galloprovincialis NORM_MGC_c13049 mRNA sequence	EGR1_XENTRRecName: Full=Early growth response protein 1; Short=EGR-1	P:GO:0000122; F:GO:0000978; F:GO:0000979; F:GO:0001102; F:GO:0001228; P:GO:0001938; P:GO:0001975; P:GO:0002042; P:GO:0002931; C:GO:0005654; C:GO:0005737; P:GO:0006611; P:GO:0007274; P:GO:0007616; P:GO:0007622; P:GO:0007623; P:GO:0008045; F:GO:0008270; P:GO:0009749; F:GO:0010385; P:GO:0010996; P:GO:0014037; P:GO:0014911; F:GO:0016740; P:GO:0021575; P:GO:0021612; P:GO:0021654; P:GO:0021660; P:GO:00…	P:negative regulation of transcription by RNA polymerase II; F:RNA polymerase II proximal promoter sequence-specific DNA binding; F:RNA polymerase II core promoter sequence-specific DNA binding; F:RNA polymerase II activating transcription factor binding; F:DNA-binding transcription activator activity, RNA polymerase II-specific; P:positive regulation of endothelial cell proliferation; P:response…
Mg_contig_472	TSA: Mytilus galloprovincialis NORM_MGT_c23563 mRNA sequence	---NA---
Mg_contig_473	---NA---	---NA---
Mg_contig_474	---NA---	---NA---
Mg_contig_476	TSA: Mytilus galloprovincialis NORM_MGT_c2763 mRNA sequence	BIR7B_XENLARecName: Full=Baculoviral IAP repeat-containing protein 7-B; AltName: Full=E3 ubiquitin-protein ligase EIAP-B; AltName: Full=Embryonic/Egg IAP-B; Short=EIAP/XLX-B; AltName: Full=RING-type E3 ubiquitin transferase EIAP-B	P:GO:0001890; F:GO:0003713; F:GO:0005524; C:GO:0005634; C:GO:0005794; C:GO:0005815; C:GO:0005829; P:GO:0006964; P:GO:0007289; P:GO:0007298; P:GO:0007399; F:GO:0008270; C:GO:0009898; P:GO:0010803; C:GO:0016323; P:GO:0016579; P:GO:0022416; F:GO:0031624; F:GO:0031625; P:GO:0033160; P:GO:0034121; C:GO:0035631; P:GO:0035666; P:GO:0039535; P:GO:0042127; P:GO:0042326; F:GO:0042802; F:GO:0043027; P:GO:00…	P:placenta development; F:transcription coactivator activity; F:ATP binding; C:nucleus; C:Golgi apparatus; C:microtubule organizing center; C:cytosol; P:positive regulation of biosynthetic process of antibacterial peptides active against Gram-negative bacteria; P:spermatid nucleus differentiation; P:border follicle cell migration; P:nervous system development; F:zinc ion binding; C:cytoplasmic si…
Mg_contig_477	TSA: Octopus vulgaris NODE_14379_length_2342_cov_65.465843 mRNA sequence	GRP75_CRIGRRecName: Full=Stress-70 protein, mitochondrial; AltName: Full=75 kDa glucose-regulated protein; Short=GRP-75; AltName: Full=Heat shock 70 kDa protein 9; Flags: Precursor	P:GO:0000422; C:GO:0001405; F:GO:0003723; F:GO:0005524; C:GO:0005730; C:GO:0005758; C:GO:0005774; C:GO:0005794; C:GO:0005829; C:GO:0005886; C:GO:0005925; P:GO:0006611; P:GO:0009408; C:GO:0009507; P:GO:0009615; P:GO:0009636; P:GO:0009651; P:GO:0009847; C:GO:0009986; P:GO:0010918; P:GO:0016226; F:GO:0016887; F:GO:0017134; P:GO:0030150; F:GO:0030234; C:GO:0030445; F:GO:0031072; F:GO:0031625; P:GO:00…	P:autophagy of mitochondrion; C:PAM complex, Tim23 associated import motor; F:RNA binding; F:ATP binding; C:nucleolus; C:mitochondrial intermembrane space; C:vacuolar membrane; C:Golgi apparatus; C:cytosol; C:plasma membrane; C:focal adhesion; P:protein export from nucleus; P:response to heat; C:chloroplast; P:response to virus; P:response to toxic substance; P:response to salt stress; P:spore ge…	EC:3.6.1.3; EC:3.6.1.15	Adenosinetriphosphatase; Nucleoside-triphosphate phosphatase
Mg_contig_478	Pinctada fucata plasma membrane calcium ATPase mRNA, complete cds	AT2B1_MOUSERecName: Full=Plasma membrane calcium-transporting ATPase 1; Short=PMCA1; AltName: Full=Plasma membrane calcium ATPase isoform 1; AltName: Full=Plasma membrane calcium pump isoform 1	P:GO:0003407; F:GO:0005388; F:GO:0005509; F:GO:0005516; F:GO:0005524; C:GO:0005634; C:GO:0005783; C:GO:0005794; C:GO:0005887; C:GO:0005901; P:GO:0006357; P:GO:0006996; P:GO:0007283; P:GO:0007568; P:GO:0007595; P:GO:0007626; F:GO:0008022; P:GO:0008361; P:GO:0009409; C:GO:0009507; C:GO:0009705; C:GO:0009898; P:GO:0010751; C:GO:0016323; C:GO:0016324; F:GO:0017080; F:GO:0019901; P:GO:0021702; P:GO:00…	P:neural retina development; F:calcium transmembrane transporter activity, phosphorylative mechanism; F:calcium ion binding; F:calmodulin binding; F:ATP binding; C:nucleus; C:endoplasmic reticulum; C:Golgi apparatus; C:integral component of plasma membrane; C:caveola; P:regulation of transcription by RNA polymerase II; P:organelle organization; P:spermatogenesis; P:aging; P:lactation; P:locomotor…	EC:3.6.1.3; EC:3.6.3.8; EC:3.6.1.15	Adenosinetriphosphatase; Calcium-transporting ATPase; Nucleoside-triphosphate phosphatase
Mg_contig_479	Mytilus galloprovincialis mRNA for paramyosin, complete cds	MYSP_MYTGARecName: Full=Paramyosin	F:GO:0000146; F:GO:0005524; C:GO:0005576; C:GO:0005739; C:GO:0005829; C:GO:0005859; P:GO:0006928; P:GO:0006936; P:GO:0007517; P:GO:0007568; P:GO:0008016; F:GO:0008092; P:GO:0009408; P:GO:0009629; P:GO:0014850; C:GO:0030016; P:GO:0030239; F:GO:0030899; C:GO:0032982; P:GO:0035994; F:GO:0042803; F:GO:0046982; P:GO:0048738; P:GO:0050794; P:GO:0065008; P:GO:1905243	F:microfilament motor activity; F:ATP binding; C:extracellular region; C:mitochondrion; C:cytosol; C:muscle myosin complex; P:movement of cell or subcellular component; P:muscle contraction; P:muscle organ development; P:aging; P:regulation of heart contraction; F:cytoskeletal protein binding; P:response to heat; P:response to gravity; P:response to muscle activity; C:myofibril; P:myofibril assem…	EC:3.6.1.3; EC:3.6.1.15	Adenosinetriphosphatase; Nucleoside-triphosphate phosphatase
Mg_contig_480	TSA: Mytilus galloprovincialis NORM_MGC_c2482 mRNA sequence	COTL1_HUMANRecName: Full=Coactosin-like protein	F:GO:0003779; C:GO:0005576; C:GO:0012505; F:GO:0019899; C:GO:0031410; C:GO:0043231; P:GO:0043312; C:GO:0044446; P:GO:0050832	F:actin binding; C:extracellular region; C:endomembrane system; F:enzyme binding; C:cytoplasmic vesicle; C:intracellular membrane-bounded organelle; P:neutrophil degranulation; C:intracellular organelle part; P:defense response to fungus
Mg_contig_481	TSA: Mytilus galloprovincialis NORM_MGC_c2482 mRNA sequence	COTL1_HUMANRecName: Full=Coactosin-like protein	F:GO:0003779; C:GO:0005634; C:GO:0005737; C:GO:0005856; F:GO:0019899; P:GO:0043312; P:GO:0050832; C:GO:0070062	F:actin binding; C:nucleus; C:cytoplasm; C:cytoskeleton; F:enzyme binding; P:neutrophil degranulation; P:defense response to fungus; C:extracellular exosome
Mg_contig_482	TSA: Mytilus galloprovincialis NORM_MGT_c24601 mRNA sequence	RNOY_CRAGIRecName: Full=Ribonuclease Oy; Short=RNase Oy	F:GO:0004519; F:GO:0004540; C:GO:0005576; C:GO:0005764; P:GO:0006401; P:GO:0006950; P:GO:0007154; C:GO:0012505; C:GO:0044446; P:GO:0050794; P:GO:0051716; C:GO:0070013; C:GO:0071944	F:endonuclease activity; F:ribonuclease activity; C:extracellular region; C:lysosome; P:RNA catabolic process; P:response to stress; P:cell communication; C:endomembrane system; C:intracellular organelle part; P:regulation of cellular process; P:cellular response to stimulus; C:intracellular organelle lumen; C:cell periphery
Mg_contig_483	TSA: Mytilus galloprovincialis NORM_MGT_c1768 mRNA sequence	---NA---
Mg_contig_484	TSA: Mytilus galloprovincialis NORM_MGC_c14559 mRNA sequence	---NA---
Mg_contig_485	TSA: Mytilus galloprovincialis NORM_MGT_c7307 mRNA sequence	NKX23_HUMANRecName: Full=Homeobox protein Nkx-2.3; AltName: Full=Homeobox protein NK-2 homolog C	P:GO:0000122; F:GO:0000981; F:GO:0001047; F:GO:0001161; F:GO:0001190; F:GO:0001228; P:GO:0001570; P:GO:0001764; P:GO:0001776; P:GO:0001947; P:GO:0002016; P:GO:0002317; P:GO:0003148; P:GO:0003166; P:GO:0003168; P:GO:0003211; P:GO:0003221; P:GO:0003222; P:GO:0003278; P:GO:0003285; P:GO:0003323; P:GO:0003326; P:GO:0003327; P:GO:0003329; P:GO:0003342; P:GO:0003350; F:GO:0003682; F:GO:0003712; F:GO:00…	P:negative regulation of transcription by RNA polymerase II; F:DNA-binding transcription factor activity, RNA polymerase II-specific; F:core promoter binding; F:intronic transcription regulatory region sequence-specific DNA binding; F:obsolete transcriptional activator activity, RNA polymerase II transcription factor binding; F:DNA-binding transcription activator activity, RNA polymerase II-speci…
Mg_contig_486	TSA: Mytilus edulis, clone 20100630_3914 length=2382 numreads=4295, mRNA sequence	HS90A_CHICKRecName: Full=Heat shock protein HSP 90-alpha	P:GO:0001568; P:GO:0001764; P:GO:0001890; F:GO:0002134; F:GO:0002135; P:GO:0003009; F:GO:0003725; F:GO:0003729; F:GO:0004713; F:GO:0005524; F:GO:0005525; C:GO:0005739; C:GO:0005765; C:GO:0005829; P:GO:0006898; P:GO:0006986; P:GO:0007004; P:GO:0007517; F:GO:0008022; C:GO:0008180; P:GO:0008284; P:GO:0009408; P:GO:0009409; P:GO:0009651; C:GO:0009986; P:GO:0010592; P:GO:0010659; C:GO:0016234; C:GO:00…	P:blood vessel development; P:neuron migration; P:placenta development; F:UTP binding; F:CTP binding; P:skeletal muscle contraction; F:double-stranded RNA binding; F:mRNA binding; F:protein tyrosine kinase activity; F:ATP binding; F:GTP binding; C:mitochondrion; C:lysosomal membrane; C:cytosol; P:receptor-mediated endocytosis; P:response to unfolded protein; P:telomere maintenance via telomerase;…	EC:2.7.10; EC:3.6.1.3; EC:3.6.1.15	Transferring phosphorus-containing groups; Adenosinetriphosphatase; Nucleoside-triphosphate phosphatase
Mg_contig_487	TSA: Mytilus galloprovincialis NORM_MGC_c6263 mRNA sequence	RLA0_CERCARecName: Full=60S acidic ribosomal protein P0; Short=CcP0	F:GO:0003723; F:GO:0003735; F:GO:0005507; F:GO:0005515; C:GO:0005730; C:GO:0005783; C:GO:0005794; C:GO:0005886; C:GO:0005925; P:GO:0007595; P:GO:0009409; C:GO:0009506; C:GO:0009507; P:GO:0009651; P:GO:0009735; P:GO:0010043; P:GO:0010269; C:GO:0022625; C:GO:0030425; P:GO:0034059; C:GO:0036464; P:GO:0042254; F:GO:0042277; C:GO:0042788; P:GO:0043009; F:GO:0044877; P:GO:0046686; C:GO:0048046; C:GO:00…	F:RNA binding; F:structural constituent of ribosome; F:copper ion binding; F:protein binding; C:nucleolus; C:endoplasmic reticulum; C:Golgi apparatus; C:plasma membrane; C:focal adhesion; P:lactation; P:response to cold; C:plasmodesma; C:chloroplast; P:response to salt stress; P:response to cytokinin; P:response to zinc ion; P:response to selenium ion; C:cytosolic large ribosomal subunit; C:dendr…
Mg_contig_488	TSA: Mytilus galloprovincialis NORM_MGC_c6263 mRNA sequence	RLA0_CERCARecName: Full=60S acidic ribosomal protein P0; Short=CcP0	F:GO:0003723; F:GO:0003735; F:GO:0005507; F:GO:0005515; C:GO:0005730; C:GO:0005783; C:GO:0005794; C:GO:0005886; C:GO:0005925; P:GO:0007595; P:GO:0009409; C:GO:0009506; C:GO:0009507; P:GO:0009651; P:GO:0009735; P:GO:0010043; P:GO:0010269; C:GO:0022625; C:GO:0030425; P:GO:0034059; C:GO:0036464; P:GO:0042254; F:GO:0042277; C:GO:0042788; P:GO:0043009; F:GO:0044877; P:GO:0046686; C:GO:0048046; C:GO:00…	F:RNA binding; F:structural constituent of ribosome; F:copper ion binding; F:protein binding; C:nucleolus; C:endoplasmic reticulum; C:Golgi apparatus; C:plasma membrane; C:focal adhesion; P:lactation; P:response to cold; C:plasmodesma; C:chloroplast; P:response to salt stress; P:response to cytokinin; P:response to zinc ion; P:response to selenium ion; C:cytosolic large ribosomal subunit; C:dendr…
Mg_contig_489	Mytilus galloprovincialis mRNA for ribosomal protein (p0 gene)	RLA0_RANSYRecName: Full=60S acidic ribosomal protein P0; AltName: Full=60S ribosomal protein L10E	P:GO:0000027; P:GO:0002181; F:GO:0003735; F:GO:0005507; F:GO:0005515; C:GO:0005730; C:GO:0005783; C:GO:0005886; C:GO:0005925; P:GO:0007595; P:GO:0009409; C:GO:0009506; C:GO:0009507; P:GO:0009651; P:GO:0009735; P:GO:0010043; P:GO:0010269; C:GO:0022625; C:GO:0030425; C:GO:0030687; C:GO:0036464; F:GO:0042277; C:GO:0042788; P:GO:0043009; P:GO:0046686; C:GO:0048046; C:GO:0070062; F:GO:0070180; P:GO:00…	P:ribosomal large subunit assembly; P:cytoplasmic translation; F:structural constituent of ribosome; F:copper ion binding; F:protein binding; C:nucleolus; C:endoplasmic reticulum; C:plasma membrane; C:focal adhesion; P:lactation; P:response to cold; C:plasmodesma; C:chloroplast; P:response to salt stress; P:response to cytokinin; P:response to zinc ion; P:response to selenium ion; C:cytosolic lar…
Mg_contig_490	PREDICTED: Crassostrea gigas mirror-image polydactyly gene 1 protein (LOC105318192), transcript variant X1, mRNA	MIPO1_HUMANRecName: Full=Mirror-image polydactyly gene 1 protein	C:GO:0005634; F:GO:0042802	C:nucleus; F:identical protein binding
Mg_contig_491	---NA---	NOTC1_XENTRRecName: Full=Neurogenic locus notch homolog protein 1; Short=Notch 1; Contains: RecName: Full=Notch 1 extracellular truncation; Short=NEXT; Contains: RecName: Full=Notch 1 intracellular domain; Short=NICD; Flags: Precursor	P:GO:0009987; P:GO:0050789	P:cellular process; P:regulation of biological process
Mg_contig_492	---NA---	---NA---
Mg_contig_493	---NA---	---NA---
Mg_contig_494	TSA: Mytilus galloprovincialis NORM_MGT_c16944 mRNA sequence	PCKGM_HUMANRecName: Full=Phosphoenolpyruvate carboxykinase	F:GO:0000287; F:GO:0003729; F:GO:0004457; F:GO:0004550; F:GO:0004613; F:GO:0005525; C:GO:0005759; C:GO:0005829; P:GO:0006107; P:GO:0006116; P:GO:0006165; P:GO:0006475; P:GO:0006522; P:GO:0006531; P:GO:0006536; P:GO:0006541; P:GO:0006544; P:GO:0006560; P:GO:0006735; P:GO:0007296; P:GO:0007568; P:GO:0008343; F:GO:0008906; P:GO:0009792; P:GO:0014823; P:GO:0015701; P:GO:0015743; P:GO:0018984; P:GO:00…	F:magnesium ion binding; F:mRNA binding; F:lactate dehydrogenase activity; F:nucleoside diphosphate kinase activity; F:phosphoenolpyruvate carboxykinase (GTP) activity; F:GTP binding; C:mitochondrial matrix; C:cytosol; P:oxaloacetate metabolic process; P:NADH oxidation; P:nucleoside diphosphate phosphorylation; P:internal protein amino acid acetylation; P:alanine metabolic process; P:aspartate me…	EC:1.1.3.3; EC:2.7.4.6; EC:2.7.1.73; EC:4.1.1.32; EC:1.8.1.8	Deleted entry; Nucleoside-diphosphate kinase; Inosine kinase; Phosphoenolpyruvate carboxykinase (GTP); Protein-disulfide reductase
Mg_contig_495	TSA: Mytilus edulis, clone 20100630_27085 length=1341 numreads=13, mRNA sequence	HSP13_BOVINRecName: Full=Heat shock 70 kDa protein 13; AltName: Full=Stress-70 protein chaperone microsome-associated 60 kDa protein; Flags: Precursor	F:GO:0000049; P:GO:0000060; P:GO:0000209; C:GO:0000329; P:GO:0002181; F:GO:0005524; C:GO:0005576; C:GO:0005739; C:GO:0005832; C:GO:0005844; P:GO:0006515; P:GO:0006616; P:GO:0006626; C:GO:0009277; F:GO:0016887; P:GO:0030968; C:GO:0031965; C:GO:0031982; P:GO:0034605; P:GO:0035617; P:GO:0035719; P:GO:0042026; P:GO:0043161; P:GO:0046689; F:GO:0051082; P:GO:0071470; P:GO:0072318; P:GO:0090344; P:GO:00…	F:tRNA binding; P:obsolete protein import into nucleus, translocation; P:protein polyubiquitination; C:fungal-type vacuole membrane; P:cytoplasmic translation; F:ATP binding; C:extracellular region; C:mitochondrion; C:chaperonin-containing T-complex; C:polysome; P:protein quality control for misfolded or incompletely synthesized proteins; P:SRP-dependent cotranslational protein targeting to membr…	EC:3.6.1.3; EC:3.6.1.15	Adenosinetriphosphatase; Nucleoside-triphosphate phosphatase
Mg_contig_496	TSA: Mytilus galloprovincialis NORM_MGC_c2940 mRNA sequence	HSPB1_BOVINRecName: Full=Heat shock protein beta-1; Short=HspB1; AltName: Full=Heat shock 27 kDa protein; Short=HSP 27	P:GO:0001932; F:GO:0005080; C:GO:0005622; C:GO:0005634; C:GO:0005737; C:GO:0005819; C:GO:0005856; C:GO:0005886; P:GO:0006469; F:GO:0008426; P:GO:0009615; F:GO:0019901; C:GO:0030018; P:GO:0032731; P:GO:0035556; P:GO:0035924; P:GO:0038033; P:GO:0042535; F:GO:0042802; F:GO:0042803; P:GO:0043122; C:GO:0043292; P:GO:0043536; F:GO:0044183; P:GO:0045766; P:GO:0061077; P:GO:0071901; P:GO:0099641; P:GO:19…	P:regulation of protein phosphorylation; F:protein kinase C binding; C:intracellular; C:nucleus; C:cytoplasm; C:spindle; C:cytoskeleton; C:plasma membrane; P:negative regulation of protein kinase activity; F:protein kinase C inhibitor activity; P:response to virus; F:protein kinase binding; C:Z disc; P:positive regulation of interleukin-1 beta production; P:intracellular signal transduction; P:ce…
Mg_contig_497	TSA: Mytilus galloprovincialis NORM_MGT_c6330 mRNA sequence	---NA---
Mg_contig_498	TSA: Mytilus galloprovincialis NORM_MGT_c6330 mRNA sequence	---NA---
Mg_contig_499	TSA: Mytilus galloprovincialis NORM_MGT_c447 mRNA sequence	---NA---
Mg_contig_500	TSA: Mytilus galloprovincialis NORM_MGT_c447 mRNA sequence	---NA---
Mg_contig_501	TSA: Mytilus galloprovincialis NORM_MGT_c3034 mRNA sequence	---NA---
Mg_contig_502	Mytilus galloprovincialis mRNA for tropomyosin, complete cds	TPM_MYTGARecName: Full=Tropomyosin
Mg_contig_503	TSA: Mytilus galloprovincialis NORM_MGT_c16944 mRNA sequence	PCKGM_HUMANRecName: Full=Phosphoenolpyruvate carboxykinase	F:GO:0000287; F:GO:0003729; F:GO:0004457; F:GO:0004550; F:GO:0004613; F:GO:0005525; C:GO:0005759; C:GO:0005829; P:GO:0006107; P:GO:0006116; P:GO:0006165; P:GO:0006475; P:GO:0006522; P:GO:0006531; P:GO:0006536; P:GO:0006541; P:GO:0006544; P:GO:0006560; P:GO:0006735; P:GO:0007296; P:GO:0007568; P:GO:0008343; F:GO:0008906; P:GO:0009792; P:GO:0014823; P:GO:0015701; P:GO:0015743; P:GO:0018984; P:GO:00…	F:magnesium ion binding; F:mRNA binding; F:lactate dehydrogenase activity; F:nucleoside diphosphate kinase activity; F:phosphoenolpyruvate carboxykinase (GTP) activity; F:GTP binding; C:mitochondrial matrix; C:cytosol; P:oxaloacetate metabolic process; P:NADH oxidation; P:nucleoside diphosphate phosphorylation; P:internal protein amino acid acetylation; P:alanine metabolic process; P:aspartate me…	EC:1.1.3.3; EC:2.7.4.6; EC:2.7.1.73; EC:4.1.1.32; EC:1.8.1.8	Deleted entry; Nucleoside-diphosphate kinase; Inosine kinase; Phosphoenolpyruvate carboxykinase (GTP); Protein-disulfide reductase
Mg_contig_504	PREDICTED: Octopus bimaculoides fringe glycosyltransferase-like (LOC106871323), mRNA	FNG_DROMERecName: Full=Fringe glycosyltransferase; AltName: Full=O-fucosylpeptide 3-beta-N-acetylglucosaminyltransferase	C:GO:0000139; P:GO:0001541; P:GO:0001708; P:GO:0001745; P:GO:0002315; F:GO:0005515; C:GO:0005615; C:GO:0005783; C:GO:0005797; P:GO:0006004; P:GO:0007293; P:GO:0007386; P:GO:0007451; P:GO:0008587; P:GO:0021592; P:GO:0021654; P:GO:0030217; P:GO:0031101; P:GO:0032092; F:GO:0033829; P:GO:0035017; P:GO:0035284; P:GO:0036011; P:GO:0036066; P:GO:0036099; P:GO:0045665; P:GO:0045747; P:GO:0048190; P:GO:00…	C:Golgi membrane; P:ovarian follicle development; P:cell fate specification; P:compound eye morphogenesis; P:marginal zone B cell differentiation; F:protein binding; C:extracellular space; C:endoplasmic reticulum; C:Golgi medial cisterna; P:fucose metabolic process; P:germarium-derived egg chamber formation; P:compartment pattern specification; P:dorsal/ventral lineage restriction, imaginal disc;…	EC:2.4.1.222	O-fucosylpeptide 3-beta-N-acetylglucosaminyltransferase
Mg_contig_505	---NA---	---NA---
Mg_contig_506	TSA: Mytilus galloprovincialis NORM_MGC_c9402 mRNA sequence	---NA---
Mg_contig_507	TSA: Mytilus galloprovincialis NORM_MGC_c9402 mRNA sequence	---NA---
Mg_contig_508	---NA---	---NA---
Mg_contig_509	TSA: Mytilus galloprovincialis NORM_MGT_c7428 mRNA sequence	---NA---
Mg_contig_510	TSA: Placopecten magellanicus Pmagell_eye_g00944t00003 mRNA sequence	ML12B_MOUSERecName: Full=Myosin regulatory light chain 12B; AltName: Full=Myosin regulatory light chain 2-B, smooth muscle isoform; AltName: Full=Myosin regulatory light chain 20 kDa; Short=MLC20; AltName: Full=Myosin regulatory light chain MRLC2	P:GO:0000281; C:GO:0001725; P:GO:0001736; P:GO:0002119; P:GO:0003384; F:GO:0003785; F:GO:0005509; C:GO:0005829; C:GO:0005859; C:GO:0005903; C:GO:0005911; C:GO:0005912; P:GO:0006942; P:GO:0007110; P:GO:0007298; F:GO:0008307; P:GO:0008360; P:GO:0010172; C:GO:0016324; P:GO:0019749; P:GO:0030010; C:GO:0030018; P:GO:0030049; P:GO:0030308; C:GO:0030496; F:GO:0030898; P:GO:0031036; C:GO:0031941; F:GO:00…	P:mitotic cytokinesis; C:stress fiber; P:establishment of planar polarity; P:nematode larval development; P:apical constriction involved in gastrulation; F:actin monomer binding; F:calcium ion binding; C:cytosol; C:muscle myosin complex; C:brush border; C:cell-cell junction; C:adherens junction; P:regulation of striated muscle contraction; P:meiosis I cytokinesis; P:border follicle cell migration…	EC:3.6.1.3; EC:3.6.1.15	Adenosinetriphosphatase; Nucleoside-triphosphate phosphatase
Mg_contig_511	TSA: Mytilus galloprovincialis NORM_MGT_c7812 mRNA sequence	PH4H_DROMERecName: Full=Protein henna; AltName: Full=Phe-4-monooxygenase; AltName: Full=Phenylalanine-4-hydroxylase; Short=PAH; AltName: Full=Tryptophan 5-hydroxylase; Short=TRH; AltName: Full=Tryptophan 5-monooxygenase	F:GO:0004505; F:GO:0004510; F:GO:0004511; F:GO:0005506; C:GO:0005829; P:GO:0006559; P:GO:0006569; P:GO:0006571; P:GO:0006587; P:GO:0006726; P:GO:0006979; P:GO:0007616; P:GO:0007623; P:GO:0008340; P:GO:0014823; F:GO:0016597; P:GO:0018126; P:GO:0019954; P:GO:0030279; P:GO:0031667; F:GO:0034617; P:GO:0035902; P:GO:0040002; P:GO:0042423; P:GO:0042438; F:GO:0042803; C:GO:0043204; P:GO:0043627; P:GO:00…	F:phenylalanine 4-monooxygenase activity; F:tryptophan 5-monooxygenase activity; F:tyrosine 3-monooxygenase activity; F:iron ion binding; C:cytosol; P:L-phenylalanine catabolic process; P:tryptophan catabolic process; P:tyrosine biosynthetic process; P:serotonin biosynthetic process from tryptophan; P:eye pigment biosynthetic process; P:response to oxidative stress; P:long-term memory; P:circadia…	EC:1.14.16.2; EC:1.14.16.1; EC:1.14.16; EC:1.14.16.4	Tyrosine 3-monooxygenase; Phenylalanine 4-monooxygenase; Acting on paired donors, with incorporation or reduction of molecular oxygen. The oxygen incorporated need not be derived from O(2); Tryptophan 5-monooxygenase
Mg_contig_512	TSA: Mytilus galloprovincialis NORM_MGT_c7812 mRNA sequence	PH4H_DROMERecName: Full=Protein henna; AltName: Full=Phe-4-monooxygenase; AltName: Full=Phenylalanine-4-hydroxylase; Short=PAH; AltName: Full=Tryptophan 5-hydroxylase; Short=TRH; AltName: Full=Tryptophan 5-monooxygenase	F:GO:0004505; F:GO:0004510; F:GO:0004511; F:GO:0005506; C:GO:0005829; P:GO:0006559; P:GO:0006569; P:GO:0006571; P:GO:0006587; P:GO:0006726; P:GO:0006979; P:GO:0007616; P:GO:0007623; P:GO:0008340; P:GO:0014823; F:GO:0016597; P:GO:0018126; P:GO:0019954; P:GO:0030279; P:GO:0031667; F:GO:0034617; P:GO:0035902; P:GO:0040002; P:GO:0042423; P:GO:0042438; F:GO:0042803; C:GO:0043204; P:GO:0043627; P:GO:00…	F:phenylalanine 4-monooxygenase activity; F:tryptophan 5-monooxygenase activity; F:tyrosine 3-monooxygenase activity; F:iron ion binding; C:cytosol; P:L-phenylalanine catabolic process; P:tryptophan catabolic process; P:tyrosine biosynthetic process; P:serotonin biosynthetic process from tryptophan; P:eye pigment biosynthetic process; P:response to oxidative stress; P:long-term memory; P:circadia…	EC:1.14.16.2; EC:1.14.16.1; EC:1.14.16; EC:1.14.16.4	Tyrosine 3-monooxygenase; Phenylalanine 4-monooxygenase; Acting on paired donors, with incorporation or reduction of molecular oxygen. The oxygen incorporated need not be derived from O(2); Tryptophan 5-monooxygenase
Mg_contig_513	TSA: Mytilus galloprovincialis NORM_MGT_c7812 mRNA sequence	PH4H_DROMERecName: Full=Protein henna; AltName: Full=Phe-4-monooxygenase; AltName: Full=Phenylalanine-4-hydroxylase; Short=PAH; AltName: Full=Tryptophan 5-hydroxylase; Short=TRH; AltName: Full=Tryptophan 5-monooxygenase	F:GO:0004505; F:GO:0004510; F:GO:0004511; F:GO:0005506; C:GO:0005829; P:GO:0006559; P:GO:0006569; P:GO:0006571; P:GO:0006587; P:GO:0006726; P:GO:0006979; P:GO:0007616; P:GO:0007619; P:GO:0007623; P:GO:0007625; P:GO:0008340; P:GO:0014823; F:GO:0016597; P:GO:0018126; P:GO:0019954; P:GO:0030279; P:GO:0031667; F:GO:0034617; P:GO:0035176; P:GO:0035902; P:GO:0040002; P:GO:0042423; P:GO:0042438; F:GO:00…	F:phenylalanine 4-monooxygenase activity; F:tryptophan 5-monooxygenase activity; F:tyrosine 3-monooxygenase activity; F:iron ion binding; C:cytosol; P:L-phenylalanine catabolic process; P:tryptophan catabolic process; P:tyrosine biosynthetic process; P:serotonin biosynthetic process from tryptophan; P:eye pigment biosynthetic process; P:response to oxidative stress; P:long-term memory; P:courtshi…	EC:1.14.16.2; EC:1.14.16.1; EC:1.14.16; EC:1.14.16.4	Tyrosine 3-monooxygenase; Phenylalanine 4-monooxygenase; Acting on paired donors, with incorporation or reduction of molecular oxygen. The oxygen incorporated need not be derived from O(2); Tryptophan 5-monooxygenase
Mg_contig_514	---NA---	---NA---
Mg_contig_515	TSA: Mytilus galloprovincialis NORM_MGT_c5870 mRNA sequence	HIL_DROMERecName: Full=Hillarin; AltName: Full=D-Hillarin; Short=D-hil	F:GO:0005515; C:GO:0005938; C:GO:0032154	F:protein binding; C:cell cortex; C:cleavage furrow
Mg_contig_516	TSA: Mytilus galloprovincialis NORM_MGT_c7039 mRNA sequence	CAPR1_HUMANRecName: Full=Caprin-1; AltName: Full=Cell cycle-associated protein 1; AltName: Full=Cytoplasmic activation- and proliferation-associated protein 1; AltName: Full=GPI-anchored membrane protein 1; AltName: Full=GPI-anchored protein p137; Short=GPI-p137; Short=p137GPI; AltName: Full=Membrane component chromosome 11 surface marker 1; AltName: Full=RNA granule protein 105	C:GO:0000932; F:GO:0003723; P:GO:0007349; C:GO:0010494; C:GO:0016020; P:GO:0017148; C:GO:0042995; P:GO:0061003	C:P-body; F:RNA binding; P:cellularization; C:cytoplasmic stress granule; C:membrane; P:negative regulation of translation; C:cell projection; P:positive regulation of dendritic spine morphogenesis
Mg_contig_517	TSA: Mytilus galloprovincialis NORM_MGT_c13600 mRNA sequence	---NA---
Mg_contig_518	TSA: Mytilus galloprovincialis NORM_MGC_c7562 mRNA sequence	---NA---
Mg_contig_519	---NA---	---NA---
Mg_contig_520	TSA: Mytilus galloprovincialis NORM_MGT_c7344 mRNA sequence	---NA---
Mg_contig_521	TSA: Mytilus galloprovincialis NORM_MGC_c13287 mRNA sequence	---NA---
Mg_contig_522	TSA: Mytilus galloprovincialis NORM_MGC_c1748 mRNA sequence	COR1C_MOUSERecName: Full=Coronin-1C; AltName: Full=Coronin-3	P:GO:0000147; C:GO:0001725; P:GO:0001755; C:GO:0001772; C:GO:0005769; C:GO:0005829; C:GO:0005884; C:GO:0005911; C:GO:0005925; P:GO:0006909; P:GO:0006950; P:GO:0008360; P:GO:0010633; P:GO:0010762; C:GO:0016328; C:GO:0016600; C:GO:0017053; C:GO:0030027; P:GO:0030335; C:GO:0030424; P:GO:0030595; C:GO:0030864; P:GO:0031339; P:GO:0032796; P:GO:0034316; P:GO:0035556; P:GO:0036120; P:GO:0038180; P:GO:00…	P:actin cortical patch assembly; C:stress fiber; P:neural crest cell migration; C:immunological synapse; C:early endosome; C:cytosol; C:actin filament; C:cell-cell junction; C:focal adhesion; P:phagocytosis; P:response to stress; P:regulation of cell shape; P:negative regulation of epithelial cell migration; P:regulation of fibroblast migration; C:lateral plasma membrane; C:flotillin complex; C:t…
Mg_contig_523	TSA: Mytilus galloprovincialis NORM_MGC_c6195 mRNA sequence	COR1B_PONABRecName: Full=Coronin-1B	P:GO:0000147; C:GO:0001725; P:GO:0001755; P:GO:0001771; C:GO:0001772; P:GO:0001845; C:GO:0001891; F:GO:0003723; F:GO:0003785; C:GO:0005634; C:GO:0005769; C:GO:0005829; C:GO:0005884; C:GO:0005911; C:GO:0005925; F:GO:0008022; P:GO:0008360; P:GO:0010633; P:GO:0010762; C:GO:0016328; C:GO:0016600; C:GO:0030027; P:GO:0030217; P:GO:0030335; C:GO:0030424; P:GO:0030595; C:GO:0030670; C:GO:0030864; P:GO:00…	P:actin cortical patch assembly; C:stress fiber; P:neural crest cell migration; P:immunological synapse formation; C:immunological synapse; P:phagolysosome assembly; C:phagocytic cup; F:RNA binding; F:actin monomer binding; C:nucleus; C:early endosome; C:cytosol; C:actin filament; C:cell-cell junction; C:focal adhesion; F:protein C-terminus binding; P:regulation of cell shape; P:negative regulati…
Mg_contig_524	TSA: Mytilus galloprovincialis NORM_MGT_c12621 mRNA sequence	COR1B_PONABRecName: Full=Coronin-1B	P:GO:0000147; C:GO:0001725; P:GO:0001755; P:GO:0001771; C:GO:0001772; P:GO:0001845; C:GO:0001891; F:GO:0003723; F:GO:0003785; C:GO:0005634; C:GO:0005769; C:GO:0005829; C:GO:0005884; C:GO:0005911; C:GO:0005925; F:GO:0008022; P:GO:0008360; P:GO:0010633; P:GO:0010762; C:GO:0016328; C:GO:0016600; C:GO:0030027; P:GO:0030217; P:GO:0030335; C:GO:0030424; P:GO:0030595; C:GO:0030670; C:GO:0030864; P:GO:00…	P:actin cortical patch assembly; C:stress fiber; P:neural crest cell migration; P:immunological synapse formation; C:immunological synapse; P:phagolysosome assembly; C:phagocytic cup; F:RNA binding; F:actin monomer binding; C:nucleus; C:early endosome; C:cytosol; C:actin filament; C:cell-cell junction; C:focal adhesion; F:protein C-terminus binding; P:regulation of cell shape; P:negative regulati…
Mg_contig_525	---NA---	---NA---
Mg_contig_526	TSA: Mytilus galloprovincialis NORM_MGC_c10140 mRNA sequence	TNIP2_HUMANRecName: Full=TNFAIP3-interacting protein 2; AltName: Full=A20-binding inhibitor of NF-kappa-B activation 2; Short=ABIN-2; AltName: Full=Fetal liver LKB1-interacting protein	P:GO:0002224; F:GO:0005515; C:GO:0044424; P:GO:0048522	P:toll-like receptor signaling pathway; F:protein binding; C:intracellular part; P:positive regulation of cellular process
Mg_contig_527	TSA: Mytilus galloprovincialis NORM_MGT_c2281 mRNA sequence	CPNE8_HUMANRecName: Full=Copine-8; AltName: Full=Copine VIII	F:GO:0004674; F:GO:0005215; F:GO:0005544; C:GO:0005654; C:GO:0005730; C:GO:0005739; C:GO:0005829; C:GO:0005886; C:GO:0005925; P:GO:0009967; P:GO:0010468; P:GO:0016192; P:GO:0019538; P:GO:0030335; F:GO:0030971; C:GO:0035577; P:GO:0038128; C:GO:0043005; C:GO:0043025; C:GO:0045334; P:GO:0046474; F:GO:0048306; P:GO:0048519; F:GO:0051059; C:GO:0070062; P:GO:0071277; P:GO:0071363; P:GO:1902531; P:GO:19…	F:protein serine/threonine kinase activity; F:transporter activity; F:calcium-dependent phospholipid binding; C:nucleoplasm; C:nucleolus; C:mitochondrion; C:cytosol; C:plasma membrane; C:focal adhesion; P:positive regulation of signal transduction; P:regulation of gene expression; P:vesicle-mediated transport; P:protein metabolic process; P:positive regulation of cell migration; F:receptor tyrosi…	EC:2.7.11	Transferring phosphorus-containing groups
Mg_contig_528	TSA: Mytilus galloprovincialis NORM_MGC_c3788 mRNA sequence	HSF1_CHICKRecName: Full=Heat shock factor protein 1; Short=HSF 1; AltName: Full=HSF 3A; AltName: Full=HSTF 3A; AltName: Full=Heat shock transcription factor 1; Short=HSTF 1	P:GO:0000122; P:GO:0000165; C:GO:0000776; C:GO:0000790; F:GO:0000978; F:GO:0001046; F:GO:0001162; F:GO:0001227; F:GO:0001228; P:GO:0001892; F:GO:0003713; F:GO:0003714; C:GO:0005700; C:GO:0005813; C:GO:0005829; P:GO:0007143; P:GO:0007283; P:GO:0007584; P:GO:0007601; P:GO:0008284; P:GO:0008285; P:GO:0009299; P:GO:0009416; C:GO:0016605; C:GO:0016607; F:GO:0019901; F:GO:0019903; P:GO:0031397; F:GO:00…	P:negative regulation of transcription by RNA polymerase II; P:MAPK cascade; C:kinetochore; C:nuclear chromatin; F:RNA polymerase II proximal promoter sequence-specific DNA binding; F:core promoter sequence-specific DNA binding; F:RNA polymerase II intronic transcription regulatory region sequence-specific DNA binding; F:DNA-binding transcription repressor activity, RNA polymerase II-specific; F:…
Mg_contig_529	TSA: Mytilus galloprovincialis NORM_MGT_c1202 mRNA sequence	MKNK1_XENTRRecName: Full=MAP kinase-interacting serine/threonine-protein kinase 1; AltName: Full=MAP kinase signal-integrating kinase 1; Short=MAPK signal-integrating kinase 1; Short=Mnk1	F:GO:0004683; F:GO:0005516; F:GO:0005524; C:GO:0005737; P:GO:0006417; P:GO:0009651; F:GO:0009931; C:GO:0016604; P:GO:0018105; P:GO:0035556; P:GO:0046777; P:GO:0097192	F:calmodulin-dependent protein kinase activity; F:calmodulin binding; F:ATP binding; C:cytoplasm; P:regulation of translation; P:response to salt stress; F:calcium-dependent protein serine/threonine kinase activity; C:nuclear body; P:peptidyl-serine phosphorylation; P:intracellular signal transduction; P:protein autophosphorylation; P:extrinsic apoptotic signaling pathway in absence of ligand	EC:2.7.11; EC:2.7.11.17	Transferring phosphorus-containing groups; Calcium/calmodulin-dependent protein kinase
Mg_contig_530	PREDICTED: Crassostrea gigas cholecystokinin receptor type A-like (LOC105349110), mRNA	CCKAR_XENLARecName: Full=Cholecystokinin receptor; AltName: Full=CCK-XLR	C:GO:0005737; P:GO:0007165; P:GO:0009605; P:GO:0010033; C:GO:0016020; P:GO:0048731; P:GO:0051049; P:GO:0065008	C:cytoplasm; P:signal transduction; P:response to external stimulus; P:response to organic substance; C:membrane; P:system development; P:regulation of transport; P:regulation of biological quality
Mg_contig_531	---NA---	---NA---
Mg_contig_532	---NA---	---NA---
Mg_contig_533	---NA---	---NA---
Mg_contig_534	TSA: Mytilus galloprovincialis NORM_MGC_c939 mRNA sequence	S61A2_MOUSERecName: Full=Protein transport protein Sec61 subunit alpha isoform 2; Short=Sec61 alpha-2	F:GO:0005515; C:GO:0005791; C:GO:0005829; P:GO:0006614; P:GO:0007029; F:GO:0015450; P:GO:0021986; C:GO:0030176; C:GO:0030670; P:GO:0031204; P:GO:0034341; P:GO:0036498; P:GO:0036503; P:GO:0039019; F:GO:0043022	F:protein binding; C:rough endoplasmic reticulum; C:cytosol; P:SRP-dependent cotranslational protein targeting to membrane; P:endoplasmic reticulum organization; F:P-P-bond-hydrolysis-driven protein transmembrane transporter activity; P:habenula development; C:integral component of endoplasmic reticulum membrane; C:phagocytic vesicle membrane; P:posttranslational protein targeting to membrane, tr…
Mg_contig_535	Lottia gigantea hypothetical protein partial mRNA	MAON_HUMANRecName: Full=NADP-dependent malic enzyme, mitochondrial; Short=NADP-ME; AltName: Full=Malic enzyme 3; Flags: Precursor	F:GO:0004471; F:GO:0004473; C:GO:0005618; C:GO:0005759; C:GO:0005774; C:GO:0005829; C:GO:0005886; P:GO:0005975; P:GO:0006090; P:GO:0006108; P:GO:0006633; P:GO:0006741; F:GO:0008270; F:GO:0008948; P:GO:0009051; F:GO:0009055; P:GO:0009060; C:GO:0009506; C:GO:0009507; P:GO:0009725; P:GO:0009743; P:GO:0019216; P:GO:0022900; F:GO:0030145; F:GO:0042803; F:GO:0043531; P:GO:0046686; C:GO:0048046; F:GO:00…	F:malate dehydrogenase (decarboxylating) (NAD+) activity; F:malate dehydrogenase (decarboxylating) (NADP+) activity; C:cell wall; C:mitochondrial matrix; C:vacuolar membrane; C:cytosol; C:plasma membrane; P:carbohydrate metabolic process; P:pyruvate metabolic process; P:malate metabolic process; P:fatty acid biosynthetic process; P:NADP biosynthetic process; F:zinc ion binding; F:oxaloacetate dec…	EC:4.1.1.3; EC:1.1.1.38; EC:1.1.1.39; EC:1.1.1.40	Oxaloacetate decarboxylase; Malate dehydrogenase (oxaloacetate-decarboxylating); Malate dehydrogenase (decarboxylating); Malate dehydrogenase (oxaloacetate-decarboxylating) (NADP(+))
Mg_contig_536	TSA: Mytilus galloprovincialis NORM_MGC_c1410 mRNA sequence	---NA---
Mg_contig_537	TSA: Mytilus galloprovincialis NORM_MGC_c1410 mRNA sequence	---NA---
Mg_contig_538	TSA: Mytilus edulis, clone 20100630_5033 length=3473 numreads=928, mRNA sequence	ENPL1_CAEELRecName: Full=Endoplasmin homolog; Flags: Precursor	P:GO:0001666; F:GO:0003723; F:GO:0005524; C:GO:0005618; C:GO:0005730; C:GO:0005739; C:GO:0005774; C:GO:0005788; C:GO:0005789; C:GO:0005790; C:GO:0005794; C:GO:0005798; C:GO:0005829; C:GO:0005886; C:GO:0005925; P:GO:0006458; P:GO:0006880; P:GO:0009408; C:GO:0009570; P:GO:0009816; C:GO:0016529; F:GO:0016887; F:GO:0019903; P:GO:0030433; C:GO:0030496; P:GO:0030970; C:GO:0031012; P:GO:0031247; C:GO:00…	P:response to hypoxia; F:RNA binding; F:ATP binding; C:cell wall; C:nucleolus; C:mitochondrion; C:vacuolar membrane; C:endoplasmic reticulum lumen; C:endoplasmic reticulum membrane; C:smooth endoplasmic reticulum; C:Golgi apparatus; C:Golgi-associated vesicle; C:cytosol; C:plasma membrane; C:focal adhesion; P:'de novo' protein folding; P:intracellular sequestering of iron ion; P:response to heat;…	EC:3.6.1.3; EC:3.6.1.15	Adenosinetriphosphatase; Nucleoside-triphosphate phosphatase
Mg_contig_539	TSA: Crassostrea angulata SeqIndex32583.ca mRNA sequence	---NA---
Mg_contig_540	TSA: Mytilus galloprovincialis NORM_MGT_c8315 mRNA sequence	TBB4B_MESAURecName: Full=Tubulin beta-4B chain; AltName: Full=Tubulin beta-2C chain	F:GO:0003725; F:GO:0003924; F:GO:0005200; F:GO:0005509; F:GO:0005525; C:GO:0005641; C:GO:0005819; C:GO:0005829; C:GO:0005874; C:GO:0005930; P:GO:0010389; F:GO:0019904; P:GO:0030705; C:GO:0031012; P:GO:0031115; F:GO:0031625; F:GO:0032794; C:GO:0033269; C:GO:0036464; P:GO:0042267; F:GO:0042288; C:GO:0043025; C:GO:0043209; P:GO:0043312; C:GO:0045121; C:GO:0045298; F:GO:0046982; P:GO:0051225; C:GO:00…	F:double-stranded RNA binding; F:GTPase activity; F:structural constituent of cytoskeleton; F:calcium ion binding; F:GTP binding; C:nuclear envelope lumen; C:spindle; C:cytosol; C:microtubule; C:axoneme; P:regulation of G2/M transition of mitotic cell cycle; F:protein domain specific binding; P:cytoskeleton-dependent intracellular transport; C:extracellular matrix; P:negative regulation of microt…	EC:3.6.1.15	Nucleoside-triphosphate phosphatase
Mg_contig_541	---NA---	NPY2R_MOUSERecName: Full=Neuropeptide Y receptor type 2; Short=NPY2-R; AltName: Full=NPY-Y2 receptor; Short=Y2 receptor	F:GO:0004871; P:GO:0007165; C:GO:0044464; P:GO:0048519	F:obsolete signal transducer activity; P:signal transduction; C:cell part; P:negative regulation of biological process
Mg_contig_542	TSA: Mytilus galloprovincialis NORM_MGC_c3892 mRNA sequence	---NA---
Mg_contig_543	TSA: Mytilus galloprovincialis NORM_MGC_c6518 mRNA sequence	SESN3_MOUSERecName: Full=Sestrin-3	P:GO:0000422; C:GO:0001650; F:GO:0005092; F:GO:0005515; C:GO:0005829; P:GO:0006111; P:GO:0006635; P:GO:0009749; P:GO:0010259; F:GO:0016684; P:GO:0030308; P:GO:0030330; C:GO:0031588; C:GO:0031932; P:GO:0032042; F:GO:0032542; P:GO:0036091; P:GO:0038203; P:GO:0042149; P:GO:0046323; P:GO:0046626; P:GO:0051896; C:GO:0061700; P:GO:0070328; F:GO:0070728; P:GO:0071233; P:GO:0098869; P:GO:1900182; P:GO:19…	P:autophagy of mitochondrion; C:fibrillar center; F:GDP-dissociation inhibitor activity; F:protein binding; C:cytosol; P:regulation of gluconeogenesis; P:fatty acid beta-oxidation; P:response to glucose; P:multicellular organism aging; F:oxidoreductase activity, acting on peroxide as acceptor; P:negative regulation of cell growth; P:DNA damage response, signal transduction by p53 class mediator; …	EC:1.8.98.2	Sulfiredoxin
Mg_contig_544	Mytilus galloprovincialis carbonic anhydrase II (CAII) mRNA, complete cds	CAH2_RABITRecName: Full=Carbonic anhydrase 2; AltName: Full=Carbonate dehydratase II; AltName: Full=Carbonic anhydrase II; Short=CA-II	P:GO:0001822; P:GO:0002009; F:GO:0004064; F:GO:0004089; F:GO:0005515; C:GO:0005615; C:GO:0005739; C:GO:0005829; C:GO:0005902; F:GO:0008270; P:GO:0009268; P:GO:0010043; P:GO:0015670; P:GO:0015701; C:GO:0016323; C:GO:0030424; P:GO:0032230; P:GO:0032849; P:GO:0038166; P:GO:0042475; P:GO:0042539; C:GO:0043209; P:GO:0043627; C:GO:0045177; P:GO:0045672; P:GO:0045780; P:GO:0046903; P:GO:0048015; P:GO:00…	P:kidney development; P:morphogenesis of an epithelium; F:arylesterase activity; F:carbonate dehydratase activity; F:protein binding; C:extracellular space; C:mitochondrion; C:cytosol; C:microvillus; F:zinc ion binding; P:response to pH; P:response to zinc ion; P:carbon dioxide transport; P:bicarbonate transport; C:basolateral plasma membrane; C:axon; P:positive regulation of synaptic transmissio…	EC:4.2.1.1; EC:3.1.1.2; EC:3.1.1.1	Carbonic anhydrase; Arylesterase; Carboxylesterase
Mg_contig_545	Mytilus coruscus collagen-like protein-2 mRNA, complete cds	MATN1_CHICKRecName: Full=Cartilage matrix protein; AltName: Full=Matrilin-1; Flags: Precursor	P:GO:0000904; P:GO:0001501; F:GO:0005515; C:GO:0005615; P:GO:0006950; P:GO:0016477; C:GO:0031012; P:GO:0031175; C:GO:0043227; C:GO:0044420; C:GO:0044464; P:GO:0048513; P:GO:0050789; P:GO:0051260	P:cell morphogenesis involved in differentiation; P:skeletal system development; F:protein binding; C:extracellular space; P:response to stress; P:cell migration; C:extracellular matrix; P:neuron projection development; C:membrane-bounded organelle; C:extracellular matrix component; C:cell part; P:animal organ development; P:regulation of biological process; P:protein homooligomerization
Mg_contig_546	Mytilus galloprovincialis MgC1q92 gene for putative C1q domain containing protein MgC1q92	---NA---
Mg_contig_547	TSA: Mytilus galloprovincialis NORM_MGC_c1410 mRNA sequence	BCAP_MOUSERecName: Full=Phosphoinositide 3-kinase adapter protein 1; AltName: Full=B-cell adapter for phosphoinositide 3-kinase; AltName: Full=B-cell phosphoinositide 3-kinase adapter protein 1	F:GO:0005102; C:GO:0005634; C:GO:0005829; C:GO:0005886; P:GO:0014068; P:GO:0031929; P:GO:0032869; P:GO:0034122; P:GO:0034123; P:GO:0034134; P:GO:0034142; P:GO:0034154; P:GO:0034162; F:GO:0036312; P:GO:0042113; F:GO:0042802; P:GO:0043122; P:GO:0043408; P:GO:0043549; F:GO:0046934; P:GO:0050727; P:GO:0050731; P:GO:0051897; F:GO:1990782	F:signaling receptor binding; C:nucleus; C:cytosol; C:plasma membrane; P:positive regulation of phosphatidylinositol 3-kinase signaling; P:TOR signaling; P:cellular response to insulin stimulus; P:negative regulation of toll-like receptor signaling pathway; P:positive regulation of toll-like receptor signaling pathway; P:toll-like receptor 2 signaling pathway; P:toll-like receptor 4 signaling pat…	EC:2.7.1.153	Phosphatidylinositol-4,5-bisphosphate 3-kinase
Mg_contig_548	TSA: Mytilus galloprovincialis NORM_MGT_c24449 mRNA sequence	---NA---
Mg_contig_549	TSA: Mytilus galloprovincialis NORM_MGT_c19725 mRNA sequence	ATS16_MOUSERecName: Full=A disintegrin and metalloproteinase with thrombospondin motifs 16; Short=ADAM-TS 16; Short=ADAM-TS16; Short=ADAMTS-16; Flags: Precursor	P:GO:0007275; P:GO:0016043; F:GO:0016787; C:GO:0031012; P:GO:0050789; P:GO:0065008	P:multicellular organism development; P:cellular component organization; F:hydrolase activity; C:extracellular matrix; P:regulation of biological process; P:regulation of biological quality
Mg_contig_550	Mytilus galloprovincialis TUDOR11 mRNA, complete cds	SND1_PONABRecName: Full=Staphylococcal nuclease domain-containing protein 1; AltName: Full=100 kDa coactivator; AltName: Full=p100 co-activator	P:GO:0001649; F:GO:0003713; F:GO:0003723; F:GO:0004518; C:GO:0005634; C:GO:0005739; C:GO:0005829; P:GO:0006355; P:GO:0006401; P:GO:0006950; P:GO:0007275; P:GO:0007281; P:GO:0009628; P:GO:0010817; C:GO:0012505; C:GO:0016020; P:GO:0016071; P:GO:0031047; C:GO:0043186; F:GO:0045296; C:GO:0070062; C:GO:0071944; C:GO:0097433	P:osteoblast differentiation; F:transcription coactivator activity; F:RNA binding; F:nuclease activity; C:nucleus; C:mitochondrion; C:cytosol; P:regulation of transcription, DNA-templated; P:RNA catabolic process; P:response to stress; P:multicellular organism development; P:germ cell development; P:response to abiotic stimulus; P:regulation of hormone levels; C:endomembrane system; C:membrane; P…
Mg_contig_551	TSA: Mytilus galloprovincialis NORM_MGT_c15424 mRNA sequence	---NA---
Mg_contig_552	TSA: Mytilus galloprovincialis NORM_MGT_c11057 mRNA sequence	---NA---
Mg_contig_553	Lottia gigantea hypothetical protein partial mRNA	ETFD_BOVINRecName: Full=Electron transfer flavoprotein-ubiquinone oxidoreductase, mitochondrial; Short=ETF-QO; Short=ETF-ubiquinone oxidoreductase; AltName: Full=Electron-transferring-flavoprotein dehydrogenase; Short=ETF dehydrogenase; Flags: Precursor	F:GO:0004174; P:GO:0006116; P:GO:0006552; P:GO:0006979; P:GO:0009646; C:GO:0017133; P:GO:0022904; C:GO:0031305; P:GO:0033539; F:GO:0043783; F:GO:0046872; F:GO:0048039; F:GO:0050660; F:GO:0051539	F:electron-transferring-flavoprotein dehydrogenase activity; P:NADH oxidation; P:leucine catabolic process; P:response to oxidative stress; P:response to absence of light; C:mitochondrial electron transfer flavoprotein complex; P:respiratory electron transport chain; C:integral component of mitochondrial inner membrane; P:fatty acid beta-oxidation using acyl-CoA dehydrogenase; F:oxidoreductase ac…	EC:1.16.8; EC:1.5.5.1	Oxidizing metal ions; Electron-transferring-flavoprotein dehydrogenase
Mg_contig_554	TSA: Mytilus galloprovincialis NORM_MGC_c529 mRNA sequence	BGH3_RABITRecName: Full=Transforming growth factor-beta-induced protein ig-h3; Short=Beta ig-h3; AltName: Full=Kerato-epithelin; AltName: Full=RGD-containing collagen-associated protein; Short=RGD-CAP; Flags: Precursor	F:GO:0005488; P:GO:0009987; C:GO:0031012; P:GO:0032501	F:binding; P:cellular process; C:extracellular matrix; P:multicellular organismal process
Mg_contig_555	---NA---	SKPO1_CAEELRecName: Full=Peroxidase skpo-1; AltName: Full=ShKT and peroxidase domain-containing protein 1; Flags: Precursor	P:GO:0002376; F:GO:0004601; C:GO:0005615; P:GO:0006979; P:GO:0008340; P:GO:0010629; F:GO:0016491; F:GO:0020037; P:GO:0045087; F:GO:0046872; P:GO:0050830; P:GO:0055114; P:GO:0098869	P:immune system process; F:peroxidase activity; C:extracellular space; P:response to oxidative stress; P:determination of adult lifespan; P:negative regulation of gene expression; F:oxidoreductase activity; F:heme binding; P:innate immune response; F:metal ion binding; P:defense response to Gram-positive bacterium; P:oxidation-reduction process; P:cellular oxidant detoxification
Mg_contig_557	TSA: Villosa lienosa Contig31891.Vilimmg mRNA sequence	S17A5_HUMANRecName: Full=Sialin; AltName: Full=H(+)/nitrate cotransporter; AltName: Full=H(+)/sialic acid cotransporter; Short=AST; AltName: Full=Membrane glycoprotein HP59; AltName: Full=Solute carrier family 17 member 5; AltName: Full=Vesicular H(+)/Aspartate-glutamate cotransporter	P:GO:0003407; F:GO:0005313; C:GO:0005764; C:GO:0005769; C:GO:0005794; C:GO:0005829; C:GO:0005886; P:GO:0006817; P:GO:0007616; F:GO:0008068; C:GO:0009528; C:GO:0009579; F:GO:0015144; F:GO:0015319; F:GO:0015321; P:GO:0015813; P:GO:0021766; C:GO:0030285; C:GO:0031969; C:GO:0031984; P:GO:0035249; C:GO:0036477; P:GO:0042137; C:GO:0044300; C:GO:0048786; P:GO:0050803; P:GO:0050957; P:GO:0051938; P:GO:00…	P:neural retina development; F:L-glutamate transmembrane transporter activity; C:lysosome; C:early endosome; C:Golgi apparatus; C:cytosol; C:plasma membrane; P:phosphate ion transport; P:long-term memory; F:extracellularly glutamate-gated chloride channel activity; C:plastid inner membrane; C:thylakoid; F:carbohydrate transmembrane transporter activity; F:sodium:inorganic phosphate symporter acti…
Mg_contig_558	---NA---	FAT3_RATRecName: Full=Protocadherin Fat 3; AltName: Full=FAT tumor suppressor homolog 3; Flags: Precursor	P:GO:0000122; P:GO:0000904; P:GO:0001764; P:GO:0001889; F:GO:0005112; C:GO:0005576; C:GO:0005634; P:GO:0007155; P:GO:0007219; P:GO:0007283; P:GO:0007507; F:GO:0008083; P:GO:0009952; P:GO:0009953; P:GO:0009966; P:GO:0010470; P:GO:0010842; C:GO:0012505; C:GO:0016021; F:GO:0019899; P:GO:0021515; P:GO:0021517; P:GO:0021953; C:GO:0030425; P:GO:0030878; P:GO:0030900; P:GO:0031016; P:GO:0031101; P:GO:00…	P:negative regulation of transcription by RNA polymerase II; P:cell morphogenesis involved in differentiation; P:neuron migration; P:liver development; F:Notch binding; C:extracellular region; C:nucleus; P:cell adhesion; P:Notch signaling pathway; P:spermatogenesis; P:heart development; F:growth factor activity; P:anterior/posterior pattern specification; P:dorsal/ventral pattern formation; P:reg…
Mg_contig_559	---NA---	---NA---
Mg_contig_560	---NA---	---NA---
Mg_contig_561	---NA---	---NA---
Mg_contig_562	TSA: Mytilus galloprovincialis NORM_MGT_c15493 mRNA sequence	---NA---
Mg_contig_563	Mytilus coruscus filamin-like protein-1 mRNA, complete cds	FLNA_MOUSERecName: Full=Filamin-A; Short=FLN-A; AltName: Full=Actin-binding protein 280; Short=ABP-280; AltName: Full=Alpha-filamin; AltName: Full=Endothelial actin-binding protein; AltName: Full=Filamin-1; AltName: Full=Non-muscle filamin	P:GO:0001525; F:GO:0001664; C:GO:0001725; P:GO:0001837; P:GO:0001974; P:GO:0003007; P:GO:0003334; P:GO:0003382; F:GO:0004871; F:GO:0005080; C:GO:0005730; C:GO:0005802; C:GO:0005829; C:GO:0005903; C:GO:0005911; C:GO:0005925; C:GO:0005938; P:GO:0007016; P:GO:0007195; P:GO:0007519; F:GO:0008134; P:GO:0010977; F:GO:0015459; P:GO:0016479; C:GO:0016528; F:GO:0017160; C:GO:0030018; P:GO:0030334; C:GO:00…	P:angiogenesis; F:G protein-coupled receptor binding; C:stress fiber; P:epithelial to mesenchymal transition; P:blood vessel remodeling; P:heart morphogenesis; P:keratinocyte development; P:epithelial cell morphogenesis; F:obsolete signal transducer activity; F:protein kinase C binding; C:nucleolus; C:trans-Golgi network; C:cytosol; C:brush border; C:cell-cell junction; C:focal adhesion; C:cell c…
Mg_contig_564	Lottia gigantea hypothetical protein partial mRNA	PKSJ_BACSURecName: Full=Polyketide synthase PksJ; Short=PKS	C:GO:0005829; C:GO:0005886; P:GO:0006633; F:GO:0016747; P:GO:0017000; C:GO:0034081; F:GO:0036094; F:GO:0043168; F:GO:0048037; P:GO:0071770; P:GO:0097040; P:GO:0097041	C:cytosol; C:plasma membrane; P:fatty acid biosynthetic process; F:transferase activity, transferring acyl groups other than amino-acyl groups; P:antibiotic biosynthetic process; C:polyketide synthase complex; F:small molecule binding; F:anion binding; F:cofactor binding; P:DIM/DIP cell wall layer assembly; P:phthiocerol biosynthetic process; P:phenolic phthiocerol biosynthetic process
Mg_contig_565	TSA: Mytilus galloprovincialis NORM_MGC_c12722 mRNA sequence	LOX5_HUMANRecName: Full=Arachidonate 5-lipoxygenase; Short=5-LO; Short=5-lipoxygenase	P:GO:0003008; C:GO:0005635; C:GO:0005737; C:GO:0005886; P:GO:0006636; P:GO:0006691; P:GO:0006954; P:GO:0009967; P:GO:0016043; F:GO:0016702; P:GO:0030155; P:GO:0030856; P:GO:0032270; P:GO:0042592; P:GO:0042759; P:GO:0042981; P:GO:0045597; P:GO:0046456; F:GO:0046872; P:GO:0048513; P:GO:0048523; P:GO:0050878; P:GO:0051049; P:GO:0051240; C:GO:0070013; P:GO:0071310; P:GO:0090066	P:system process; C:nuclear envelope; C:cytoplasm; C:plasma membrane; P:unsaturated fatty acid biosynthetic process; P:leukotriene metabolic process; P:inflammatory response; P:positive regulation of signal transduction; P:cellular component organization; F:oxidoreductase activity, acting on single donors with incorporation of molecular oxygen, incorporation of two atoms of oxygen; P:regulation o…	EC:1.13.11	Acting on single donors with incorporation of molecular oxygen (oxygenases). The oxygen incorporated need not be derived from O(2)
Mg_contig_566	TSA: Mytilus galloprovincialis NORM_MGC_c3062 mRNA sequence	FAT4_MOUSERecName: Full=Protocadherin Fat 4; AltName: Full=FAT tumor suppressor homolog 4; AltName: Full=Fat-like cadherin protein FAT-J; Flags: Precursor	P:GO:0001525; P:GO:0001709; P:GO:0001736; P:GO:0001889; F:GO:0005515; C:GO:0005576; C:GO:0005634; C:GO:0005764; C:GO:0005768; C:GO:0005783; C:GO:0005886; P:GO:0006024; P:GO:0006357; P:GO:0006996; P:GO:0007293; P:GO:0007297; P:GO:0007346; P:GO:0007386; P:GO:0007411; P:GO:0007422; P:GO:0007424; P:GO:0007450; P:GO:0007476; P:GO:0007507; P:GO:0007613; P:GO:0008284; P:GO:0008593; P:GO:0009798; P:GO:00…	P:angiogenesis; P:cell fate determination; P:establishment of planar polarity; P:liver development; F:protein binding; C:extracellular region; C:nucleus; C:lysosome; C:endosome; C:endoplasmic reticulum; C:plasma membrane; P:glycosaminoglycan biosynthetic process; P:regulation of transcription by RNA polymerase II; P:organelle organization; P:germarium-derived egg chamber formation; P:ovarian foll…
Mg_contig_567	TSA: Mytilus galloprovincialis NORM_MGT_c1419 mRNA sequence	ACP7_DANRERecName: Full=Acid phosphatase type 7; AltName: Full=Purple acid phosphatase long form; Flags: Precursor	F:GO:0005488; P:GO:0009987; C:GO:0043231; C:GO:0044444	F:binding; P:cellular process; C:intracellular membrane-bounded organelle; C:cytoplasmic part
Mg_contig_568	Lottia gigantea hypothetical protein mRNA	RSAD2_SINCHRecName: Full=Radical S-adenosyl methionine domain-containing protein 2; AltName: Full=Viperin; AltName: Full=Virus inhibitory protein, endoplasmic reticulum-associated, interferon-inducible	C:GO:0001650; F:GO:0003824; C:GO:0005741; C:GO:0005743; C:GO:0005789; C:GO:0005794; C:GO:0005811; P:GO:0030278; P:GO:0034157; P:GO:0034165; P:GO:0043367; F:GO:0043621; P:GO:0045071; F:GO:0046872; P:GO:0050709; F:GO:0051539; P:GO:0051607; P:GO:0060337; P:GO:2000553	C:fibrillar center; F:catalytic activity; C:mitochondrial outer membrane; C:mitochondrial inner membrane; C:endoplasmic reticulum membrane; C:Golgi apparatus; C:lipid droplet; P:regulation of ossification; P:positive regulation of toll-like receptor 7 signaling pathway; P:positive regulation of toll-like receptor 9 signaling pathway; P:CD4-positive, alpha-beta T cell differentiation; F:protein se…
Mg_contig_569	TSA: Mytilus galloprovincialis NORM_MGT_c23603 mRNA sequence	SPEN_DROMERecName: Full=Protein split ends	P:GO:0000122; P:GO:0000398; F:GO:0001085; F:GO:0001191; F:GO:0003697; F:GO:0003700; F:GO:0003714; C:GO:0005654; P:GO:0007173; P:GO:0007219; P:GO:0007379; P:GO:0007400; P:GO:0007403; P:GO:0007411; P:GO:0007422; P:GO:0008586; C:GO:0017053; P:GO:0035222; P:GO:0035321; P:GO:0045893; P:GO:0048106; P:GO:0048749; P:GO:0050769; P:GO:0050832; P:GO:0090263	P:negative regulation of transcription by RNA polymerase II; P:mRNA splicing, via spliceosome; F:RNA polymerase II transcription factor binding; F:obsolete transcriptional repressor activity, RNA polymerase II transcription factor binding; F:single-stranded DNA binding; F:DNA-binding transcription factor activity; F:transcription corepressor activity; C:nucleoplasm; P:epidermal growth factor rece…
Mg_contig_570	---NA---	GOSR1_RATRecName: Full=Golgi SNAP receptor complex member 1; AltName: Full=28 kDa Golgi SNARE protein; AltName: Full=28 kDa cis-Golgi SNARE p28; Short=GOS-28; Short=GOS28	C:GO:0000138; C:GO:0000139; F:GO:0000149; F:GO:0005484; C:GO:0005768; C:GO:0005773; C:GO:0005797; C:GO:0005801; C:GO:0005802; C:GO:0005829; P:GO:0006888; P:GO:0006891; P:GO:0006906; P:GO:0009737; P:GO:0015031; C:GO:0016021; C:GO:0030133; C:GO:0031201; P:GO:0042147; P:GO:0048209	C:Golgi trans cisterna; C:Golgi membrane; F:SNARE binding; F:SNAP receptor activity; C:endosome; C:vacuole; C:Golgi medial cisterna; C:cis-Golgi network; C:trans-Golgi network; C:cytosol; P:endoplasmic reticulum to Golgi vesicle-mediated transport; P:intra-Golgi vesicle-mediated transport; P:vesicle fusion; P:response to abscisic acid; P:protein transport; C:integral component of membrane; C:tran…
Mg_contig_571	Lottia gigantea hypothetical protein partial mRNA	GOSR1_MOUSERecName: Full=Golgi SNAP receptor complex member 1; AltName: Full=28 kDa Golgi SNARE protein; AltName: Full=28 kDa cis-Golgi SNARE p28; Short=GOS-28	C:GO:0000138; C:GO:0000139; F:GO:0000149; F:GO:0005484; C:GO:0005768; C:GO:0005773; C:GO:0005797; C:GO:0005801; C:GO:0005802; C:GO:0005829; P:GO:0006888; P:GO:0006891; P:GO:0006906; P:GO:0009737; P:GO:0015031; C:GO:0016021; C:GO:0030133; C:GO:0031201; P:GO:0042147; P:GO:0048209	C:Golgi trans cisterna; C:Golgi membrane; F:SNARE binding; F:SNAP receptor activity; C:endosome; C:vacuole; C:Golgi medial cisterna; C:cis-Golgi network; C:trans-Golgi network; C:cytosol; P:endoplasmic reticulum to Golgi vesicle-mediated transport; P:intra-Golgi vesicle-mediated transport; P:vesicle fusion; P:response to abscisic acid; P:protein transport; C:integral component of membrane; C:tran…
Mg_contig_572	---NA---	ENDD1_HUMANRecName: Full=Endonuclease domain-containing 1 protein; Flags: Precursor	P:GO:0002576; F:GO:0003676; F:GO:0004518; F:GO:0004519; C:GO:0005576; C:GO:0005829; C:GO:0016020; F:GO:0016787; F:GO:0046872; C:GO:0070062; P:GO:0090305	P:platelet degranulation; F:nucleic acid binding; F:nuclease activity; F:endonuclease activity; C:extracellular region; C:cytosol; C:membrane; F:hydrolase activity; F:metal ion binding; C:extracellular exosome; P:nucleic acid phosphodiester bond hydrolysis
Mg_contig_573	TSA: Mytilus galloprovincialis NORM_MGT_c10273 mRNA sequence	ENDD1_HUMANRecName: Full=Endonuclease domain-containing 1 protein; Flags: Precursor	F:GO:0005488; P:GO:0006259; P:GO:0010033; P:GO:0043068; C:GO:0044424	F:binding; P:DNA metabolic process; P:response to organic substance; P:positive regulation of programmed cell death; C:intracellular part
Mg_contig_574	TSA: Mytilus galloprovincialis NORM_MGC_c8447 mRNA sequence	---NA---
Mg_contig_575	PREDICTED: Crassostrea gigas L-threonine 3-dehydrogenase, mitochondrial (LOC105329265), mRNA	TDH_BOVINRecName: Full=L-threonine 3-dehydrogenase, mitochondrial; Flags: Precursor	C:GO:0005739; P:GO:0006567; F:GO:0008743; F:GO:0042802	C:mitochondrion; P:threonine catabolic process; F:L-threonine 3-dehydrogenase activity; F:identical protein binding	EC:1.1.1.103	L-threonine 3-dehydrogenase
Mg_contig_576	TSA: Mytilus galloprovincialis NORM_MGT_c16024 mRNA sequence	KKCC2_RATRecName: Full=Calcium/calmodulin-dependent protein kinase kinase 2; Short=CaM-KK 2; Short=CaM-kinase kinase 2; Short=CaMKK 2; AltName: Full=Calcium/calmodulin-dependent protein kinase kinase beta; Short=CaM-KK beta; Short=CaM-kinase kinase beta; Short=CaMKK beta	P:GO:0000165; F:GO:0004683; F:GO:0004713; F:GO:0005509; F:GO:0005516; F:GO:0005524; C:GO:0005634; C:GO:0005829; P:GO:0010971; P:GO:0018105; P:GO:0018107; P:GO:0018108; P:GO:0030042; F:GO:0030295; P:GO:0032147; C:GO:0032153; P:GO:0032793; P:GO:0034614; P:GO:0042149; P:GO:0042307; C:GO:0042995; P:GO:0045893; P:GO:0046777; C:GO:0051285; P:GO:0051523; P:GO:0061762; P:GO:0070317; P:GO:0099139; P:GO:19…	P:MAPK cascade; F:calmodulin-dependent protein kinase activity; F:protein tyrosine kinase activity; F:calcium ion binding; F:calmodulin binding; F:ATP binding; C:nucleus; C:cytosol; P:positive regulation of G2/M transition of mitotic cell cycle; P:peptidyl-serine phosphorylation; P:peptidyl-threonine phosphorylation; P:peptidyl-tyrosine phosphorylation; P:actin filament depolymerization; F:protei…	EC:2.7.10; EC:2.7.11; EC:2.7.11.17	Transferring phosphorus-containing groups; Transferring phosphorus-containing groups; Calcium/calmodulin-dependent protein kinase
Mg_contig_577	---NA---	---NA---
Mg_contig_578	---NA---	---NA---
Mg_contig_579	---NA---	---NA---
Mg_contig_580	Mytilus galloprovincialis procollagen-proline dioxygenase beta subunit (P4HB) mRNA, complete cds	PDIA1_RABITRecName: Full=Protein disulfide-isomerase; Short=PDI; AltName: Full=Cellular thyroid hormone-binding protein; AltName: Full=Prolyl 4-hydroxylase subunit beta; AltName: Full=p55; Flags: Precursor	F:GO:0003723; F:GO:0003756; F:GO:0003810; F:GO:0004656; F:GO:0005178; C:GO:0005635; C:GO:0005788; C:GO:0005793; C:GO:0005925; P:GO:0006621; P:GO:0007286; C:GO:0009897; F:GO:0015037; C:GO:0016222; P:GO:0016477; P:GO:0018401; F:GO:0019899; C:GO:0031012; P:GO:0034379; C:GO:0034663; P:GO:0034975; P:GO:0034976; C:GO:0042470; P:GO:0045454; P:GO:0046598; F:GO:0046982; P:GO:0055114; C:GO:0070062; P:GO:00…	F:RNA binding; F:protein disulfide isomerase activity; F:protein-glutamine gamma-glutamyltransferase activity; F:procollagen-proline 4-dioxygenase activity; F:integrin binding; C:nuclear envelope; C:endoplasmic reticulum lumen; C:endoplasmic reticulum-Golgi intermediate compartment; C:focal adhesion; P:protein retention in ER lumen; P:spermatid development; C:external side of plasma membrane; F:p…	EC:1.14.11; EC:5.3.4.1; EC:1.14.11.2; EC:2.3.2.13	Acting on paired donors, with incorporation or reduction of molecular oxygen. The oxygen incorporated need not be derived from O(2); Protein disulfide-isomerase; Procollagen-proline 4-dioxygenase; Protein-glutamine gamma-glutamyltransferase
Mg_contig_581	Lottia gigantea hypothetical protein mRNA	RSAD2_SINCHRecName: Full=Radical S-adenosyl methionine domain-containing protein 2; AltName: Full=Viperin; AltName: Full=Virus inhibitory protein, endoplasmic reticulum-associated, interferon-inducible	C:GO:0001650; F:GO:0003824; C:GO:0005741; C:GO:0005743; C:GO:0005789; C:GO:0005794; C:GO:0005811; P:GO:0030278; P:GO:0034157; P:GO:0034165; P:GO:0043367; F:GO:0043621; P:GO:0045071; F:GO:0046872; P:GO:0050709; F:GO:0051539; P:GO:0051607; P:GO:0060337; P:GO:2000553	C:fibrillar center; F:catalytic activity; C:mitochondrial outer membrane; C:mitochondrial inner membrane; C:endoplasmic reticulum membrane; C:Golgi apparatus; C:lipid droplet; P:regulation of ossification; P:positive regulation of toll-like receptor 7 signaling pathway; P:positive regulation of toll-like receptor 9 signaling pathway; P:CD4-positive, alpha-beta T cell differentiation; F:protein se…
Mg_contig_582	TSA: Mytilus galloprovincialis NORM_MGT_c5482 mRNA sequence	STK24_HUMANRecName: Full=Serine/threonine-protein kinase 24; AltName: Full=Mammalian STE20-like protein kinase 3; Short=MST-3; AltName: Full=STE20-like kinase MST3; Contains: RecName: Full=Serine/threonine-protein kinase 24 36 kDa subunit; AltName: Full=Mammalian STE20-like protein kinase 3 N-terminal; Short=MST3/N; Contains: RecName: Full=Serine/threonine-protein kinase 24 12 kDa subunit; AltNam…	C:GO:0000139; P:GO:0000185; F:GO:0000287; P:GO:0001841; P:GO:0003157; F:GO:0003779; F:GO:0005524; C:GO:0005730; C:GO:0005798; C:GO:0005813; C:GO:0005819; C:GO:0005829; P:GO:0006972; P:GO:0007163; P:GO:0007266; P:GO:0007346; P:GO:0007417; F:GO:0008134; P:GO:0008285; F:GO:0008349; P:GO:0009267; P:GO:0010590; C:GO:0015629; C:GO:0016604; P:GO:0030033; P:GO:0030336; P:GO:0031156; P:GO:0032092; C:GO:00…	C:Golgi membrane; P:activation of MAPKKK activity; F:magnesium ion binding; P:neural tube formation; P:endocardium development; F:actin binding; F:ATP binding; C:nucleolus; C:Golgi-associated vesicle; C:centrosome; C:spindle; C:cytosol; P:hyperosmotic response; P:establishment or maintenance of cell polarity; P:Rho protein signal transduction; P:regulation of mitotic cell cycle; P:central nervous…	EC:2.7.11	Transferring phosphorus-containing groups
Mg_contig_583	TSA: Mytilus galloprovincialis NORM_MGC_c4424 mRNA sequence	---NA---
Mg_contig_584	TSA: Mytilus galloprovincialis NORM_MGC_c152 mRNA sequence	RACK1_RATRecName: Full=Receptor of activated protein C kinase 1; AltName: Full=Guanine nucleotide-binding protein subunit beta-2-like 1; AltName: Full=Receptor for activated C kinase; AltName: Full=Receptor of activated protein kinase C 1; Contains: RecName: Full=Receptor of activated protein C kinase 1, N-terminally processed	P:GO:0000281; P:GO:0000747; C:GO:0000776; P:GO:0001525; C:GO:0001891; F:GO:0003723; F:GO:0003735; F:GO:0004871; F:GO:0005078; F:GO:0005080; C:GO:0005635; C:GO:0005654; C:GO:0005730; C:GO:0005739; C:GO:0005813; P:GO:0006919; P:GO:0007205; P:GO:0008045; F:GO:0008200; F:GO:0008656; C:GO:0009507; P:GO:0009792; P:GO:0009845; P:GO:0010228; P:GO:0010389; P:GO:0010476; C:GO:0015935; P:GO:0016032; P:GO:00…	P:mitotic cytokinesis; P:conjugation with cellular fusion; C:kinetochore; P:angiogenesis; C:phagocytic cup; F:RNA binding; F:structural constituent of ribosome; F:obsolete signal transducer activity; F:MAP-kinase scaffold activity; F:protein kinase C binding; C:nuclear envelope; C:nucleoplasm; C:nucleolus; C:mitochondrion; C:centrosome; P:activation of cysteine-type endopeptidase activity involve…
Mg_contig_585	TSA: Mytilus galloprovincialis NORM_MGC_c2819 mRNA sequence	COX5B_MOUSERecName: Full=Cytochrome c oxidase subunit 5B, mitochondrial; AltName: Full=Cytochrome c oxidase polypeptide Vb; Flags: Precursor	C:GO:0005743; C:GO:0043209; P:GO:0043434; P:GO:0044237; C:GO:0045277	C:mitochondrial inner membrane; C:myelin sheath; P:response to peptide hormone; P:cellular metabolic process; C:respiratory chain complex IV
Mg_contig_586	TSA: Mytilus galloprovincialis NORM_MGT_c9552 mRNA sequence	---NA---
Mg_contig_587	TSA: Mytilus galloprovincialis NORM_MGT_c1343 mRNA sequence	DHSO_RATRecName: Full=Sorbitol dehydrogenase; AltName: Full=L-iditol 2-dehydrogenase	F:GO:0003939; C:GO:0005829; P:GO:0005999; P:GO:0006006; P:GO:0006061; P:GO:0006062; P:GO:0006116; P:GO:0006520; P:GO:0006735; P:GO:0006970; F:GO:0008270; F:GO:0008743; C:GO:0009506; P:GO:0009725; P:GO:0019640; P:GO:0019697; F:GO:0030246; P:GO:0030317; C:GO:0031514; P:GO:0031667; C:GO:0031966; C:GO:0032991; P:GO:0042493; F:GO:0042802; P:GO:0042843; P:GO:0046370; F:GO:0046526; P:GO:0046686; P:GO:00…	F:L-iditol 2-dehydrogenase activity; C:cytosol; P:xylulose biosynthetic process; P:glucose metabolic process; P:sorbitol biosynthetic process; P:sorbitol catabolic process; P:NADH oxidation; P:cellular amino acid metabolic process; P:NADH regeneration; P:response to osmotic stress; F:zinc ion binding; F:L-threonine 3-dehydrogenase activity; C:plasmodesma; P:response to hormone; P:glucuronate cata…	EC:1.1.1.14; EC:1.1.1.103; EC:1.1.1.9	L-iditol 2-dehydrogenase; L-threonine 3-dehydrogenase; D-xylulose reductase
Mg_contig_588	TSA: Mytilus edulis, clone Mytilus_edulis_20100630_3920 length=1475 numreads=3936, mRNA sequence	---NA---
Mg_contig_589	TSA: Mytilus galloprovincialis NORM_MGT_c9054 mRNA sequence	---NA---
Mg_contig_590	TSA: Mytilus galloprovincialis NORM_MGT_c10338 mRNA sequence	---NA---
Mg_contig_591	---NA---	---NA---
Mg_contig_592	---NA---	---NA---
Mg_contig_593	TSA: Mytilus galloprovincialis NORM_MGC_c4507 mRNA sequence	YMD3_CAEELPUTATIVE PSEUDOGENE: RecName: Full=Putative uncharacterized transposon-derived protein F54H12.3	F:GO:0003676; P:GO:0015074	F:nucleic acid binding; P:DNA integration
Mg_contig_594	TSA: Mytilus galloprovincialis NORM_MGC_c4507 mRNA sequence	YMD3_CAEELPUTATIVE PSEUDOGENE: RecName: Full=Putative uncharacterized transposon-derived protein F54H12.3	F:GO:0003676; F:GO:0003677; F:GO:0003723; F:GO:0003824; F:GO:0003887; F:GO:0003964; F:GO:0004170; F:GO:0004190; F:GO:0004518; F:GO:0004519; F:GO:0004523; F:GO:0004533; C:GO:0005575; C:GO:0005622; C:GO:0005634; C:GO:0005737; P:GO:0006278; P:GO:0006310; P:GO:0006355; P:GO:0006508; P:GO:0008152; F:GO:0008233; F:GO:0008270; P:GO:0009117; P:GO:0015074; F:GO:0016740; F:GO:0016779; F:GO:0016787; C:GO:00…	F:nucleic acid binding; F:DNA binding; F:RNA binding; F:catalytic activity; F:DNA-directed DNA polymerase activity; F:RNA-directed DNA polymerase activity; F:dUTP diphosphatase activity; F:aspartic-type endopeptidase activity; F:nuclease activity; F:endonuclease activity; F:RNA-DNA hybrid ribonuclease activity; F:exoribonuclease H activity; C:cellular_component; C:intracellular; C:nucleus; C:cyto…
Mg_contig_595	---NA---	---NA---
Mg_contig_596	---NA---	---NA---
Mg_contig_597	TSA: Mytilus galloprovincialis NORM_MGT_c8711 mRNA sequence	ACTC_PISOCRecName: Full=Actin, cytoplasmic; Flags: Precursor	P:GO:0000281; F:GO:0005200; F:GO:0005515; F:GO:0005524; C:GO:0005865; C:GO:0005884; P:GO:0006338; P:GO:0007291; P:GO:0009792; P:GO:0030866; C:GO:0031011; P:GO:0032507; C:GO:0035060; P:GO:0035148	P:mitotic cytokinesis; F:structural constituent of cytoskeleton; F:protein binding; F:ATP binding; C:striated muscle thin filament; C:actin filament; P:chromatin remodeling; P:sperm individualization; P:embryo development ending in birth or egg hatching; P:cortical actin cytoskeleton organization; C:Ino80 complex; P:maintenance of protein location in cell; C:brahma complex; P:tube formation
Mg_contig_598	---NA---	---NA---
Mg_contig_599	---NA---	---NA---
Mg_contig_600	TSA: Mytilus galloprovincialis NORM_MGT_c13825 mRNA sequence	COPA_HUMANRecName: Full=Coatomer subunit alpha; AltName: Full=Alpha-coat protein; Short=Alpha-COP; AltName: Full=HEP-COP; Short=HEPCOP; Contains: RecName: Full=Xenin; AltName: Full=Xenopsin-related peptide; Contains: RecName: Full=Proxenin	C:GO:0000139; C:GO:0005615; C:GO:0005789; C:GO:0005829; C:GO:0005886; P:GO:0006886; P:GO:0006888; P:GO:0006890; P:GO:0006891; C:GO:0030126; C:GO:0030133; P:GO:0030157; F:GO:0043130	C:Golgi membrane; C:extracellular space; C:endoplasmic reticulum membrane; C:cytosol; C:plasma membrane; P:intracellular protein transport; P:endoplasmic reticulum to Golgi vesicle-mediated transport; P:retrograde vesicle-mediated transport, Golgi to endoplasmic reticulum; P:intra-Golgi vesicle-mediated transport; C:COPI vesicle coat; C:transport vesicle; P:pancreatic juice secretion; F:ubiquitin…
Mg_contig_601	TSA: Mytilus galloprovincialis NORM_MGT_c13825 mRNA sequence	COPA_HUMANRecName: Full=Coatomer subunit alpha; AltName: Full=Alpha-coat protein; Short=Alpha-COP; AltName: Full=HEP-COP; Short=HEPCOP; Contains: RecName: Full=Xenin; AltName: Full=Xenopsin-related peptide; Contains: RecName: Full=Proxenin	C:GO:0000139; F:GO:0005179; F:GO:0005198; C:GO:0005615; C:GO:0005789; C:GO:0005829; C:GO:0005886; P:GO:0006886; P:GO:0006888; P:GO:0006890; P:GO:0006891; P:GO:0010469; C:GO:0030126; C:GO:0030133; P:GO:0030157; F:GO:0043130	C:Golgi membrane; F:hormone activity; F:structural molecule activity; C:extracellular space; C:endoplasmic reticulum membrane; C:cytosol; C:plasma membrane; P:intracellular protein transport; P:endoplasmic reticulum to Golgi vesicle-mediated transport; P:retrograde vesicle-mediated transport, Golgi to endoplasmic reticulum; P:intra-Golgi vesicle-mediated transport; P:regulation of signaling recep…
Mg_contig_602	---NA---	---NA---
Mg_contig_603	TSA: Mytilus galloprovincialis NORM_MGC_c454 mRNA sequence	M3K2_HUMANRecName: Full=Mitogen-activated protein kinase kinase kinase 2; AltName: Full=MAPK/ERK kinase kinase 2; Short=MEK kinase 2; Short=MEKK 2	P:GO:0000186; P:GO:0000750; P:GO:0000919; C:GO:0000935; F:GO:0003677; F:GO:0004709; F:GO:0005524; C:GO:0005654; C:GO:0005730; C:GO:0005768; C:GO:0005773; C:GO:0005829; C:GO:0005856; C:GO:0005886; C:GO:0005938; P:GO:0006979; P:GO:0007257; P:GO:0007346; C:GO:0009524; P:GO:0009611; P:GO:0009631; P:GO:0009651; P:GO:0010098; P:GO:0010103; P:GO:0010229; P:GO:0010449; P:GO:0010514; F:GO:0019901; P:GO:00…	P:activation of MAPKK activity; P:pheromone-dependent signal transduction involved in conjugation with cellular fusion; P:cell plate assembly; C:division septum; F:DNA binding; F:MAP kinase kinase kinase activity; F:ATP binding; C:nucleoplasm; C:nucleolus; C:endosome; C:vacuole; C:cytosol; C:cytoskeleton; C:plasma membrane; C:cell cortex; P:response to oxidative stress; P:activation of JUN kinase…	EC:2.7.11.25; EC:2.7.11	Mitogen-activated protein kinase kinase kinase; Transferring phosphorus-containing groups
Mg_contig_604	Mytilus galloprovincialis apextrin-like protein (apelB) mRNA, complete cds	---NA---
Mg_contig_605	TSA: Mytilus galloprovincialis NORM_MGC_c682 mRNA sequence	LIS1_BRAFLRecName: Full=Lissencephaly-1 homolog	P:GO:0000086; P:GO:0000132; C:GO:0000235; C:GO:0000777; P:GO:0001675; P:GO:0001764; P:GO:0001961; C:GO:0005828; C:GO:0005829; C:GO:0005869; C:GO:0005871; C:GO:0005938; P:GO:0006886; P:GO:0007093; P:GO:0007268; P:GO:0007294; P:GO:0007298; P:GO:0007303; P:GO:0007312; P:GO:0007405; P:GO:0007611; F:GO:0008017; P:GO:0008090; F:GO:0008201; P:GO:0008298; P:GO:0008344; P:GO:0009306; P:GO:0010977; P:GO:00…	P:G2/M transition of mitotic cell cycle; P:establishment of mitotic spindle orientation; C:astral microtubule; C:condensed chromosome kinetochore; P:acrosome assembly; P:neuron migration; P:positive regulation of cytokine-mediated signaling pathway; C:kinetochore microtubule; C:cytosol; C:dynactin complex; C:kinesin complex; C:cell cortex; P:intracellular protein transport; P:mitotic cell cycle c…	EC:3.6.1.3; EC:3.6.1.15; EC:2.3.1.149	Adenosinetriphosphatase; Nucleoside-triphosphate phosphatase; Platelet-activating factor acetyltransferase
Mg_contig_606	TSA: Mytilus galloprovincialis NORM_MGT_c5604 mRNA sequence	CYFIP_DROPSRecName: Full=Cytoplasmic FMR1-interacting protein; AltName: Full=Specifically Rac1-associated protein 1	F:GO:0000340; C:GO:0001726; P:GO:0001745; F:GO:0005522; C:GO:0005634; C:GO:0005829; C:GO:0005845; C:GO:0005911; P:GO:0006417; P:GO:0006915; P:GO:0007411; P:GO:0008360; P:GO:0010172; P:GO:0016601; P:GO:0022416; C:GO:0030027; P:GO:0030032; P:GO:0030835; P:GO:0030866; C:GO:0031143; C:GO:0031209; C:GO:0032433; P:GO:0032869; P:GO:0033627; P:GO:0038096; C:GO:0043025; C:GO:0043195; C:GO:0043197; P:GO:00…	F:RNA 7-methylguanosine cap binding; C:ruffle; P:compound eye morphogenesis; F:profilin binding; C:nucleus; C:cytosol; C:mRNA cap binding complex; C:cell-cell junction; P:regulation of translation; P:apoptotic process; P:axon guidance; P:regulation of cell shape; P:embryonic body morphogenesis; P:Rac protein signal transduction; P:chaeta development; C:lamellipodium; P:lamellipodium assembly; P:n…
Mg_contig_607	TSA: Mytilus galloprovincialis NORM_MGT_c3376 mRNA sequence	---NA---
Mg_contig_608	---NA---	---NA---
Mg_contig_609	TSA: Mytilus edulis, clone 20100630_39544 length=1769 numreads=42, mRNA sequence	RTBS_DROMERecName: Full=Probable RNA-directed DNA polymerase from transposon BS; AltName: Full=Reverse transcriptase	F:GO:0016740	F:transferase activity
Mg_contig_610	TSA: Mytilus galloprovincialis NORM_MGC_c14910 mRNA sequence	---NA---
Mg_contig_611	TSA: Mytilus galloprovincialis NORM_MGC_c15475 mRNA sequence	---NA---
Mg_contig_612	TSA: Mytilus galloprovincialis NORM_MGT_c24037 mRNA sequence	---NA---
Mg_contig_613	PREDICTED: Crassostrea gigas L-ascorbate oxidase-like (LOC109619792), mRNA	LAC1_PHLRARecName: Full=Laccase; AltName: Full=Benzenediol:oxygen oxidoreductase; AltName: Full=Diphenol oxidase; AltName: Full=Ligninolytic phenoloxidase; AltName: Full=Urishiol oxidase; Flags: Precursor	P:GO:0009987; C:GO:0016020; F:GO:0016491	P:cellular process; C:membrane; F:oxidoreductase activity
Mg_contig_614	PREDICTED: Crassostrea gigas laccase-3-like (LOC105337702), mRNA	LAC24_ORYSJRecName: Full=Laccase-24; AltName: Full=Benzenediol:oxygen oxidoreductase 24; AltName: Full=Diphenol oxidase 24; AltName: Full=Urishiol oxidase 24; Flags: Precursor	F:GO:0005488; P:GO:0006811; P:GO:0009698; C:GO:0016020; F:GO:0016491; C:GO:0044464	F:binding; P:ion transport; P:phenylpropanoid metabolic process; C:membrane; F:oxidoreductase activity; C:cell part
Mg_contig_615	---NA---	---NA---
Mg_contig_616	TSA: Mytilus galloprovincialis NORM_MGT_c13316 mRNA sequence	CALM_METSERecName: Full=Calmodulin; Short=CaM	P:GO:0000086; C:GO:0000922; P:GO:0002027; F:GO:0005102; F:GO:0005509; P:GO:0005513; C:GO:0005813; C:GO:0005829; C:GO:0005876; P:GO:0007099; P:GO:0007186; C:GO:0008076; F:GO:0008179; P:GO:0009792; P:GO:0010801; P:GO:0010881; P:GO:0016477; F:GO:0019855; F:GO:0019901; C:GO:0030017; F:GO:0030235; C:GO:0030672; P:GO:0030819; F:GO:0031432; P:GO:0031954; C:GO:0031965; F:GO:0031997; P:GO:0032465; P:GO:00…	P:G2/M transition of mitotic cell cycle; C:spindle pole; P:regulation of heart rate; F:signaling receptor binding; F:calcium ion binding; P:detection of calcium ion; C:centrosome; C:cytosol; C:spindle microtubule; P:centriole replication; P:G protein-coupled receptor signaling pathway; C:voltage-gated potassium channel complex; F:adenylate cyclase binding; P:embryo development ending in birth or …
Mg_contig_617	TSA: Mytilus galloprovincialis NORM_MGC_c15381 mRNA sequence	CALM_EPIAKRecName: Full=Calmodulin; Short=CaM	P:GO:0000086; C:GO:0000922; P:GO:0002027; F:GO:0005102; F:GO:0005509; P:GO:0005513; C:GO:0005813; C:GO:0005829; C:GO:0005876; P:GO:0007099; P:GO:0007186; C:GO:0008076; F:GO:0008179; P:GO:0009792; P:GO:0010801; P:GO:0010881; P:GO:0016477; F:GO:0019855; F:GO:0019901; C:GO:0030017; F:GO:0030235; C:GO:0030672; P:GO:0030819; F:GO:0031432; P:GO:0031954; C:GO:0031965; F:GO:0031997; P:GO:0032465; P:GO:00…	P:G2/M transition of mitotic cell cycle; C:spindle pole; P:regulation of heart rate; F:signaling receptor binding; F:calcium ion binding; P:detection of calcium ion; C:centrosome; C:cytosol; C:spindle microtubule; P:centriole replication; P:G protein-coupled receptor signaling pathway; C:voltage-gated potassium channel complex; F:adenylate cyclase binding; P:embryo development ending in birth or …
Mg_contig_618	TSA: Mytilus galloprovincialis NORM_MGC_c9137 mRNA sequence	---NA---
Mg_contig_619	TSA: Mytilus galloprovincialis NORM_MGT_c19526 mRNA sequence	---NA---
Mg_contig_620	---NA---	---NA---
Mg_contig_621	TSA: Mytilus galloprovincialis NORM_MGC_c2065 mRNA sequence	---NA---
Mg_contig_622	UNVERIFIED: Mytilus trossulus clone BM11 ribosomal protein L22 mRNA, partial cds	RL27A_HUMANRecName: Full=60S ribosomal protein L27a; AltName: Full=Large ribosomal subunit protein uL15	P:GO:0000184; P:GO:0002181; F:GO:0003723; F:GO:0003735; C:GO:0005730; P:GO:0006364; P:GO:0006413; C:GO:0009506; P:GO:0009908; P:GO:0010229; P:GO:0019083; C:GO:0022625; C:GO:0042788; P:GO:0050896; C:GO:0098556	P:nuclear-transcribed mRNA catabolic process, nonsense-mediated decay; P:cytoplasmic translation; F:RNA binding; F:structural constituent of ribosome; C:nucleolus; P:rRNA processing; P:translational initiation; C:plasmodesma; P:flower development; P:inflorescence development; P:viral transcription; C:cytosolic large ribosomal subunit; C:polysomal ribosome; P:response to stimulus; C:cytoplasmic si…
Mg_contig_623	TSA: Mytilus galloprovincialis NORM_MGC_c7912 mRNA sequence	---NA---
Mg_contig_624	TSA: Mytilus galloprovincialis NORM_MGT_c9590 mRNA sequence	---NA---
Mg_contig_625	---NA---	---NA---
Mg_contig_626	TSA: Mytilus galloprovincialis NORM_MGT_c7039 mRNA sequence	---NA---
Mg_contig_627	TSA: Mytilus galloprovincialis NORM_MGT_c8618 mRNA sequence	---NA---
Mg_contig_628	TSA: Mytilus galloprovincialis NORM_MGC_c15726 mRNA sequence	---NA---
Mg_contig_629	TSA: Mytilus galloprovincialis NORM_MGC_c719 mRNA sequence	TERA_DANRERecName: Full=Transitional endoplasmic reticulum ATPase; Short=TER ATPase; AltName: Full=Protein CDC48; AltName: Full=Valosin-containing protein; Short=VCP	C:GO:0000502; C:GO:0000790; C:GO:0000837; C:GO:0000839; F:GO:0003723; F:GO:0005524; C:GO:0005618; C:GO:0005635; C:GO:0005730; C:GO:0005794; C:GO:0005811; C:GO:0005886; P:GO:0006302; P:GO:0006457; P:GO:0006479; P:GO:0006734; P:GO:0006888; P:GO:0006919; P:GO:0007030; P:GO:0007040; P:GO:0007279; P:GO:0007317; P:GO:0007626; F:GO:0008289; C:GO:0009506; C:GO:0009524; P:GO:0009846; P:GO:0009860; P:GO:00…	C:proteasome complex; C:nuclear chromatin; C:Doa10p ubiquitin ligase complex; C:Hrd1p ubiquitin ligase ERAD-L complex; F:RNA binding; F:ATP binding; C:cell wall; C:nuclear envelope; C:nucleolus; C:Golgi apparatus; C:lipid droplet; C:plasma membrane; P:double-strand break repair; P:protein folding; P:protein methylation; P:NADH metabolic process; P:endoplasmic reticulum to Golgi vesicle-mediated t…	EC:3.6.1.3; EC:3.6.1.15	Adenosinetriphosphatase; Nucleoside-triphosphate phosphatase
Mg_contig_630	TSA: Mytilus galloprovincialis NORM_MGT_c8009 mRNA sequence	---NA---
Mg_contig_631	TSA: Mytilus galloprovincialis NORM_MGT_c19526 mRNA sequence	---NA---
Mg_contig_632	---NA---	---NA---
Mg_contig_633	TSA: Mytilus galloprovincialis NORM_MGC_c3308 mRNA sequence	---NA---
Mg_contig_634	---NA---	---NA---
Mg_contig_635	---NA---	---NA---
Mg_contig_636	TSA: Mytilus galloprovincialis NORM_MGT_c13950 mRNA sequence	---NA---
Mg_contig_637	Crassostrea gigas mRNA for phosphoenolpyruvate carboxykinase (pepck gene)	PCKG_ASCSURecName: Full=Phosphoenolpyruvate carboxykinase	F:GO:0000287; F:GO:0003729; F:GO:0004457; F:GO:0004550; F:GO:0004613; F:GO:0005525; C:GO:0005759; C:GO:0005829; P:GO:0006107; P:GO:0006116; P:GO:0006165; P:GO:0006475; P:GO:0006522; P:GO:0006531; P:GO:0006536; P:GO:0006541; P:GO:0006544; P:GO:0006560; P:GO:0006735; P:GO:0007296; P:GO:0007568; P:GO:0008343; F:GO:0008906; P:GO:0009792; P:GO:0014823; P:GO:0015701; P:GO:0015743; P:GO:0018984; P:GO:00…	F:magnesium ion binding; F:mRNA binding; F:lactate dehydrogenase activity; F:nucleoside diphosphate kinase activity; F:phosphoenolpyruvate carboxykinase (GTP) activity; F:GTP binding; C:mitochondrial matrix; C:cytosol; P:oxaloacetate metabolic process; P:NADH oxidation; P:nucleoside diphosphate phosphorylation; P:internal protein amino acid acetylation; P:alanine metabolic process; P:aspartate me…	EC:1.1.3.3; EC:2.7.4.6; EC:2.7.1.73; EC:4.1.1.32; EC:1.8.1.8	Deleted entry; Nucleoside-diphosphate kinase; Inosine kinase; Phosphoenolpyruvate carboxykinase (GTP); Protein-disulfide reductase
Mg_contig_638	TSA: Mytilus galloprovincialis NORM_MGT_c10585 mRNA sequence	PCKG_HAECORecName: Full=Phosphoenolpyruvate carboxykinase	F:GO:0000287; F:GO:0003729; F:GO:0004457; F:GO:0004550; F:GO:0004613; F:GO:0005525; C:GO:0005759; C:GO:0005829; P:GO:0006107; P:GO:0006116; P:GO:0006165; P:GO:0006475; P:GO:0006522; P:GO:0006531; P:GO:0006536; P:GO:0006541; P:GO:0006544; P:GO:0006560; P:GO:0006735; P:GO:0007296; P:GO:0007568; P:GO:0008343; F:GO:0008906; P:GO:0009792; P:GO:0014823; P:GO:0015701; P:GO:0015743; P:GO:0018984; P:GO:00…	F:magnesium ion binding; F:mRNA binding; F:lactate dehydrogenase activity; F:nucleoside diphosphate kinase activity; F:phosphoenolpyruvate carboxykinase (GTP) activity; F:GTP binding; C:mitochondrial matrix; C:cytosol; P:oxaloacetate metabolic process; P:NADH oxidation; P:nucleoside diphosphate phosphorylation; P:internal protein amino acid acetylation; P:alanine metabolic process; P:aspartate me…	EC:1.1.3.3; EC:2.7.4.6; EC:2.7.1.73; EC:4.1.1.32; EC:1.8.1.8	Deleted entry; Nucleoside-diphosphate kinase; Inosine kinase; Phosphoenolpyruvate carboxykinase (GTP); Protein-disulfide reductase
Mg_contig_639	TSA: Mytilus galloprovincialis NORM_MGC_c6980 mRNA sequence	---NA---
Mg_contig_640	TSA: Mytilus galloprovincialis NORM_MGT_c12787 mRNA sequence	---NA---
Mg_contig_641	---NA---	---NA---
Mg_contig_642	---NA---	---NA---
Mg_contig_643	TSA: Mytilus galloprovincialis NORM_MGT_c15467 mRNA sequence	IF6_BOVINRecName: Full=Eukaryotic translation initiation factor 6; Short=eIF-6; AltName: Full=Imc-415 homolog	P:GO:0000054; P:GO:0000460; P:GO:0000470; F:GO:0003674; F:GO:0003743; F:GO:0005515; C:GO:0005575; C:GO:0005634; C:GO:0005638; C:GO:0005654; C:GO:0005730; C:GO:0005737; C:GO:0005829; C:GO:0005882; P:GO:0006110; P:GO:0006412; P:GO:0006413; P:GO:0008150; C:GO:0030687; P:GO:0032868; P:GO:0035195; P:GO:0035278; P:GO:0042254; P:GO:0042256; P:GO:0042304; F:GO:0043022; F:GO:0043023; P:GO:0045652; P:GO:00…	P:ribosomal subunit export from nucleus; P:maturation of 5.8S rRNA; P:maturation of LSU-rRNA; F:molecular_function; F:translation initiation factor activity; F:protein binding; C:cellular_component; C:nucleus; C:lamin filament; C:nucleoplasm; C:nucleolus; C:cytoplasm; C:cytosol; C:intermediate filament; P:regulation of glycolytic process; P:translation; P:translational initiation; P:biological_pr…
Mg_contig_644	TSA: Mytilus galloprovincialis NORM_MGT_c9774 mRNA sequence	EF2_DROMERecName: Full=Elongation factor 2; Short=EF-2	P:GO:0002182; F:GO:0003729; F:GO:0003746; F:GO:0003924; F:GO:0005507; F:GO:0005525; C:GO:0005730; C:GO:0005774; C:GO:0005794; C:GO:0005829; C:GO:0005840; C:GO:0005886; F:GO:0008144; C:GO:0009506; C:GO:0009507; P:GO:0009631; P:GO:0009735; C:GO:0009986; P:GO:0010629; C:GO:0030445; P:GO:0035690; F:GO:0042802; P:GO:0045901; C:GO:0048046; P:GO:0050829; P:GO:1990145	P:cytoplasmic translational elongation; F:mRNA binding; F:translation elongation factor activity; F:GTPase activity; F:copper ion binding; F:GTP binding; C:nucleolus; C:vacuolar membrane; C:Golgi apparatus; C:cytosol; C:ribosome; C:plasma membrane; F:drug binding; C:plasmodesma; C:chloroplast; P:cold acclimation; P:response to cytokinin; C:cell surface; P:negative regulation of gene expression; C…	EC:3.6.1.15	Nucleoside-triphosphate phosphatase
Mg_contig_645	TSA: Mytilus galloprovincialis NORM_MGT_c10585 mRNA sequence	PCKG_ASCSURecName: Full=Phosphoenolpyruvate carboxykinase	F:GO:0000287; F:GO:0003729; F:GO:0004457; F:GO:0004550; F:GO:0004613; F:GO:0005525; C:GO:0005759; C:GO:0005829; P:GO:0006107; P:GO:0006116; P:GO:0006165; P:GO:0006475; P:GO:0006522; P:GO:0006531; P:GO:0006536; P:GO:0006541; P:GO:0006544; P:GO:0006560; P:GO:0006735; P:GO:0007296; P:GO:0007568; P:GO:0008343; F:GO:0008906; P:GO:0009792; P:GO:0014823; P:GO:0015701; P:GO:0015743; P:GO:0018984; P:GO:00…	F:magnesium ion binding; F:mRNA binding; F:lactate dehydrogenase activity; F:nucleoside diphosphate kinase activity; F:phosphoenolpyruvate carboxykinase (GTP) activity; F:GTP binding; C:mitochondrial matrix; C:cytosol; P:oxaloacetate metabolic process; P:NADH oxidation; P:nucleoside diphosphate phosphorylation; P:internal protein amino acid acetylation; P:alanine metabolic process; P:aspartate me…	EC:1.1.3.3; EC:2.7.4.6; EC:2.7.1.73; EC:4.1.1.32; EC:1.8.1.8	Deleted entry; Nucleoside-diphosphate kinase; Inosine kinase; Phosphoenolpyruvate carboxykinase (GTP); Protein-disulfide reductase
Mg_contig_646	TSA: Mytilus galloprovincialis NORM_MGT_c3875 mRNA sequence	---NA---
Mg_contig_647	TSA: Mytilus galloprovincialis NORM_MGC_c15236 mRNA sequence	---NA---
Mg_contig_648	TSA: Mytilus galloprovincialis NORM_MGT_c5991 mRNA sequence	---NA---
Mg_contig_649	---NA---	---NA---
Mg_contig_650	TSA: Mytilus galloprovincialis NORM_MGC_c8010 mRNA sequence	---NA---
Mg_contig_651	TSA: Mytilus galloprovincialis NORM_MGC_c8010 mRNA sequence	---NA---
Mg_contig_652	TSA: Mytilus galloprovincialis NORM_MGT_c9195 mRNA sequence	CCNI_HUMANRecName: Full=Cyclin-I	F:GO:0005488; C:GO:0005634; C:GO:0005694; C:GO:0005737; P:GO:0006281; P:GO:0007275; P:GO:0007276; P:GO:0031323; P:GO:0034645; P:GO:0034654; C:GO:0036477; P:GO:0040008; P:GO:0051171; P:GO:0060255; P:GO:0080090; P:GO:1901991; P:GO:1903046	F:binding; C:nucleus; C:chromosome; C:cytoplasm; P:DNA repair; P:multicellular organism development; P:gamete generation; P:regulation of cellular metabolic process; P:cellular macromolecule biosynthetic process; P:nucleobase-containing compound biosynthetic process; C:somatodendritic compartment; P:regulation of growth; P:regulation of nitrogen compound metabolic process; P:regulation of macromo…
Mg_contig_653	TSA: Mytilus galloprovincialis NORM_MGC_c7599 mRNA sequence	RO60_XENLARecName: Full=60 kDa SS-A/Ro ribonucleoprotein; Short=60 kDa Ro protein; Short=60 kDa ribonucleoprotein Ro; Short=RoRNP; AltName: Full=TROVE domain family member 2	P:GO:0002520; C:GO:0005654; C:GO:0005829; P:GO:0006383; P:GO:0007224; P:GO:0009411; F:GO:0030620; F:GO:0034336; P:GO:0060271; C:GO:1990904	P:immune system development; C:nucleoplasm; C:cytosol; P:transcription by RNA polymerase III; P:smoothened signaling pathway; P:response to UV; F:U2 snRNA binding; F:misfolded RNA binding; P:cilium assembly; C:ribonucleoprotein complex
Mg_contig_654	TSA: Mytilus galloprovincialis NORM_MGT_c2165 mRNA sequence	ARP3_BOVINRecName: Full=Actin-related protein 3; AltName: Full=Actin-2; AltName: Full=Actin-like protein 3	P:GO:0000001; C:GO:0000139; C:GO:0001726; F:GO:0005200; F:GO:0005524; C:GO:0005739; C:GO:0005829; C:GO:0005884; C:GO:0005885; C:GO:0005903; C:GO:0005925; P:GO:0007163; P:GO:0007283; P:GO:0007369; P:GO:0007413; P:GO:0007520; P:GO:0008356; P:GO:0009825; P:GO:0010090; P:GO:0010592; P:GO:0010631; P:GO:0010763; P:GO:0016331; P:GO:0016344; P:GO:0022416; P:GO:0030037; C:GO:0030056; C:GO:0030479; P:GO:00…	P:mitochondrion inheritance; C:Golgi membrane; C:ruffle; F:structural constituent of cytoskeleton; F:ATP binding; C:mitochondrion; C:cytosol; C:actin filament; C:Arp2/3 protein complex; C:brush border; C:focal adhesion; P:establishment or maintenance of cell polarity; P:spermatogenesis; P:gastrulation; P:axonal fasciculation; P:myoblast fusion; P:asymmetric cell division; P:multidimensional cell …
Mg_contig_655	---NA---	NFIL3_RATRecName: Full=Nuclear factor interleukin-3-regulated protein; AltName: Full=E4 promoter-binding protein 4	P:GO:0000122; F:GO:0000978; F:GO:0001227; F:GO:0001228; P:GO:0001889; F:GO:0003714; C:GO:0005654; C:GO:0005737; P:GO:0006915; P:GO:0006955; P:GO:0007507; P:GO:0007623; P:GO:0035914; F:GO:0042803; P:GO:0043068; P:GO:0045944; F:GO:0046982; P:GO:0061515; P:GO:0071353	P:negative regulation of transcription by RNA polymerase II; F:RNA polymerase II proximal promoter sequence-specific DNA binding; F:DNA-binding transcription repressor activity, RNA polymerase II-specific; F:DNA-binding transcription activator activity, RNA polymerase II-specific; P:liver development; F:transcription corepressor activity; C:nucleoplasm; C:cytoplasm; P:apoptotic process; P:immune …
Mg_contig_656	TSA: Mytilus galloprovincialis NORM_MGC_c2269 mRNA sequence	CALM_STRIERecName: Full=Calmodulin; Short=CaM	P:GO:0000086; C:GO:0000922; P:GO:0002027; F:GO:0005102; F:GO:0005509; P:GO:0005513; C:GO:0005813; C:GO:0005829; C:GO:0005876; P:GO:0007099; P:GO:0007186; C:GO:0008076; F:GO:0008179; P:GO:0009792; P:GO:0010801; P:GO:0010881; P:GO:0016477; F:GO:0019855; F:GO:0019901; C:GO:0030017; F:GO:0030235; C:GO:0030672; P:GO:0030819; F:GO:0031432; P:GO:0031954; C:GO:0031965; F:GO:0031997; P:GO:0032465; P:GO:00…	P:G2/M transition of mitotic cell cycle; C:spindle pole; P:regulation of heart rate; F:signaling receptor binding; F:calcium ion binding; P:detection of calcium ion; C:centrosome; C:cytosol; C:spindle microtubule; P:centriole replication; P:G protein-coupled receptor signaling pathway; C:voltage-gated potassium channel complex; F:adenylate cyclase binding; P:embryo development ending in birth or …
Mg_contig_657	TSA: Mytilus galloprovincialis NORM_MGT_c22020 mRNA sequence	NSF1C_CHICKRecName: Full=NSFL1 cofactor p47; AltName: Full=p97 cofactor p47	P:GO:0000045; F:GO:0005543; C:GO:0005654; C:GO:0005794; C:GO:0005829; C:GO:0005886; P:GO:0007030; F:GO:0019888; P:GO:0031468; F:GO:0043130; P:GO:0043161; C:GO:0045111; F:GO:0051117; P:GO:0061025; C:GO:1990730	P:autophagosome assembly; F:phospholipid binding; C:nucleoplasm; C:Golgi apparatus; C:cytosol; C:plasma membrane; P:Golgi organization; F:protein phosphatase regulator activity; P:nuclear envelope reassembly; F:ubiquitin binding; P:proteasome-mediated ubiquitin-dependent protein catabolic process; C:intermediate filament cytoskeleton; F:ATPase binding; P:membrane fusion; C:VCP-NSFL1C complex
Mg_contig_658	TSA: Mytilus galloprovincialis NORM_MGC_c6665 mRNA sequence	RO60_XENLARecName: Full=60 kDa SS-A/Ro ribonucleoprotein; Short=60 kDa Ro protein; Short=60 kDa ribonucleoprotein Ro; Short=RoRNP; AltName: Full=TROVE domain family member 2	P:GO:0002520; C:GO:0005654; C:GO:0005829; P:GO:0006383; P:GO:0007224; P:GO:0009411; F:GO:0030620; F:GO:0034336; P:GO:0060271; C:GO:1990904	P:immune system development; C:nucleoplasm; C:cytosol; P:transcription by RNA polymerase III; P:smoothened signaling pathway; P:response to UV; F:U2 snRNA binding; F:misfolded RNA binding; P:cilium assembly; C:ribonucleoprotein complex
Mg_contig_659	TSA: Mytilus galloprovincialis NORM_MGT_c7961 mRNA sequence	---NA---
Mg_contig_660	TSA: Mytilus galloprovincialis NORM_MGC_c124 mRNA sequence	---NA---
Mg_contig_661	TSA: Mytilus galloprovincialis NORM_MGT_c12040 mRNA sequence	PAK1_RATRecName: Full=Serine/threonine-protein kinase PAK 1; AltName: Full=Alpha-PAK; AltName: Full=Protein kinase MUK2; AltName: Full=p21-activated kinase 1; Short=PAK-1; AltName: Full=p68-PAK	P:GO:0000011; C:GO:0000131; P:GO:0000185; P:GO:0000750; P:GO:0001402; P:GO:0001403; P:GO:0001666; C:GO:0001726; P:GO:0002119; P:GO:0002223; F:GO:0004708; F:GO:0004709; F:GO:0005518; F:GO:0005525; C:GO:0005654; C:GO:0005768; C:GO:0005829; C:GO:0005882; C:GO:0005886; C:GO:0005925; P:GO:0006469; P:GO:0007096; P:GO:0007118; P:GO:0007121; P:GO:0007124; P:GO:0007232; P:GO:0007257; P:GO:0007266; P:GO:00…	P:vacuole inheritance; C:incipient cellular bud site; P:activation of MAPKKK activity; P:pheromone-dependent signal transduction involved in conjugation with cellular fusion; P:signal transduction involved in filamentous growth; P:invasive growth in response to glucose limitation; P:response to hypoxia; C:ruffle; P:nematode larval development; P:stimulatory C-type lectin receptor signaling pathwa…	EC:2.7.11.25; EC:2.7.11; EC:2.7.12.1	Mitogen-activated protein kinase kinase kinase; Transferring phosphorus-containing groups; Dual-specificity kinase
Mg_contig_662	TSA: Mytilus galloprovincialis NORM_MGT_c804 mRNA sequence	SET_MOUSERecName: Full=Protein SET; AltName: Full=Phosphatase 2A inhibitor I2PP2A; Short=I-2PP2A; AltName: Full=Template-activating factor I; Short=TAF-I	P:GO:0000724; F:GO:0003677; F:GO:0003682; F:GO:0004864; C:GO:0005654; C:GO:0005730; C:GO:0005783; C:GO:0005811; C:GO:0005829; P:GO:0006260; P:GO:0006334; P:GO:0006337; P:GO:0006913; P:GO:0008284; P:GO:0016444; F:GO:0019899; P:GO:0031398; P:GO:0032515; C:GO:0032991; P:GO:0035067; P:GO:0040008; F:GO:0042393; P:GO:0043488; P:GO:0043524; P:GO:0045446; P:GO:0045892; P:GO:0045944; P:GO:0046662; P:GO:00…	P:double-strand break repair via homologous recombination; F:DNA binding; F:chromatin binding; F:protein phosphatase inhibitor activity; C:nucleoplasm; C:nucleolus; C:endoplasmic reticulum; C:lipid droplet; C:cytosol; P:DNA replication; P:nucleosome assembly; P:nucleosome disassembly; P:nucleocytoplasmic transport; P:positive regulation of cell population proliferation; P:somatic cell DNA recombi…
Mg_contig_663	TSA: Mytilus edulis, clone 20100630_8116 length=2251 numreads=38, mRNA sequence	---NA---
Mg_contig_664	TSA: Mytilus galloprovincialis NORM_MGT_c11276 mRNA sequence	4EBP1_MOUSERecName: Full=Eukaryotic translation initiation factor 4E-binding protein 1; Short=4E-BP1; Short=eIF4E-binding protein 1; AltName: Full=Phosphorylated heat- and acid-stable protein regulated by insulin 1; Short=PHAS-I	P:GO:0000082; P:GO:0002192; P:GO:0002931; C:GO:0005634; C:GO:0005829; P:GO:0007613; F:GO:0008190; P:GO:0008286; P:GO:0014743; P:GO:0019933; P:GO:0030324; F:GO:0030371; P:GO:0031333; P:GO:0031929; P:GO:0035176; P:GO:0045471; P:GO:0045931; P:GO:0045947; P:GO:0048167; F:GO:0051721; P:GO:0071456; P:GO:0071549; P:GO:1990928	P:G1/S transition of mitotic cell cycle; P:IRES-dependent translational initiation of linear mRNA; P:response to ischemia; C:nucleus; C:cytosol; P:memory; F:eukaryotic initiation factor 4E binding; P:insulin receptor signaling pathway; P:regulation of muscle hypertrophy; P:cAMP-mediated signaling; P:lung development; F:translation repressor activity; P:negative regulation of protein complex assem…
Mg_contig_665	TSA: Mytilus galloprovincialis NORM_MGT_c792 mRNA sequence	---NA---
Mg_contig_666	TSA: Mytilus galloprovincialis NORM_MGT_c24101 mRNA sequence	ITA1_DROMERecName: Full=Integrin alpha-PS1; AltName: Full=Position-specific antigen subunit alpha-1; AltName: Full=Protein multiple edematous wings; Contains: RecName: Full=Integrin alpha-PS1 heavy chain; Contains: RecName: Full=Integrin alpha-PS1 light chain; Flags: Precursor	P:GO:0001667; C:GO:0005925; P:GO:0007015; P:GO:0007411; P:GO:0007414; P:GO:0007432; P:GO:0007435; P:GO:0007476; P:GO:0007608; C:GO:0008305; C:GO:0009925; P:GO:0016203; C:GO:0016324; C:GO:0016328; P:GO:0033627; P:GO:0034446; P:GO:0035160; F:GO:0038023; F:GO:0046982; P:GO:0048565; P:GO:0050794; F:GO:0050839; F:GO:0050840; P:GO:0098609	P:ameboidal-type cell migration; C:focal adhesion; P:actin filament organization; P:axon guidance; P:axonal defasciculation; P:salivary gland boundary specification; P:salivary gland morphogenesis; P:imaginal disc-derived wing morphogenesis; P:sensory perception of smell; C:integrin complex; C:basal plasma membrane; P:muscle attachment; C:apical plasma membrane; C:lateral plasma membrane; P:cell …
Mg_contig_667	PREDICTED: Aplysia californica T-complex protein 1 subunit eta-like (LOC101850715), mRNA	TCPH_CHICKRecName: Full=T-complex protein 1 subunit eta; Short=TCP-1-eta; AltName: Full=CCT-eta	C:GO:0002199; F:GO:0005524; C:GO:0005739; C:GO:0005832; C:GO:0005874; P:GO:0006458; P:GO:0007339; P:GO:0032212; F:GO:0042802; F:GO:0044183; C:GO:0044297; P:GO:0046686; P:GO:0050821; F:GO:0051082; P:GO:0061077; P:GO:1901998; P:GO:1904851; P:GO:1904871; P:GO:1904874	C:zona pellucida receptor complex; F:ATP binding; C:mitochondrion; C:chaperonin-containing T-complex; C:microtubule; P:'de novo' protein folding; P:binding of sperm to zona pellucida; P:positive regulation of telomere maintenance via telomerase; F:identical protein binding; F:protein folding chaperone; C:cell body; P:response to cadmium ion; P:protein stabilization; F:unfolded protein binding; P:…
Mg_contig_668	TSA: Mytilus galloprovincialis NORM_MGC_c1176 mRNA sequence	---NA---
Mg_contig_669	---NA---	---NA---
Mg_contig_670	---NA---	---NA---
Mg_contig_671	---NA---	---NA---
Mg_contig_672	TSA: Mytilus galloprovincialis NORM_MGT_c2950 mRNA sequence	---NA---
Mg_contig_673	TSA: Mytilus galloprovincialis NORM_MGT_c2950 mRNA sequence	---NA---
Mg_contig_674	TSA: Mytilus galloprovincialis NORM_MGC_c7115 mRNA sequence	RSSA_PINFURecName: Full=40S ribosomal protein SA	P:GO:0000028; P:GO:0000184; P:GO:0000447; P:GO:0000461; F:GO:0001618; F:GO:0003723; F:GO:0003735; F:GO:0005055; C:GO:0005604; C:GO:0005654; C:GO:0005886; P:GO:0006407; P:GO:0006412; P:GO:0006614; C:GO:0022627; C:GO:0030686; P:GO:0030855; F:GO:0043022; C:GO:0043025; F:GO:0043236; P:GO:0046718; C:GO:0070062; C:GO:0098556; P:GO:0098609	P:ribosomal small subunit assembly; P:nuclear-transcribed mRNA catabolic process, nonsense-mediated decay; P:endonucleolytic cleavage in ITS1 to separate SSU-rRNA from 5.8S rRNA and LSU-rRNA from tricistronic rRNA transcript (SSU-rRNA, 5.8S rRNA, LSU-rRNA); P:endonucleolytic cleavage to generate mature 3'-end of SSU-rRNA from (SSU-rRNA, 5.8S rRNA, LSU-rRNA); F:virus receptor activity; F:RNA bindi…
Mg_contig_675	Lottia gigantea hypothetical protein partial mRNA	CERK1_HUMANRecName: Full=Ceramide kinase; Short=hCERK; AltName: Full=Acylsphingosine kinase; AltName: Full=Lipid kinase 4; Short=LK4	F:GO:0000287; F:GO:0001729; P:GO:0001956; F:GO:0003677; F:GO:0005509; F:GO:0005516; F:GO:0005524; C:GO:0005739; C:GO:0005794; C:GO:0005829; C:GO:0005886; P:GO:0006648; P:GO:0006672; P:GO:0006687; P:GO:0006954; P:GO:0007420; P:GO:0007565; C:GO:0008021; F:GO:0008481; P:GO:0009267; C:GO:0009705; P:GO:0009845; P:GO:0010800; P:GO:0010803; P:GO:0010976; P:GO:0014075; C:GO:0016021; F:GO:0017050; P:GO:00…	F:magnesium ion binding; F:ceramide kinase activity; P:positive regulation of neurotransmitter secretion; F:DNA binding; F:calcium ion binding; F:calmodulin binding; F:ATP binding; C:mitochondrion; C:Golgi apparatus; C:cytosol; C:plasma membrane; P:dihydrosphingosine-1-P pathway; P:ceramide metabolic process; P:glycosphingolipid metabolic process; P:inflammatory response; P:brain development; P:f…	EC:2.7.1.91; EC:2.7.1.138	Sphingosine kinase; Ceramide kinase
Mg_contig_676	TSA: Mytilus galloprovincialis NORM_MGT_c16661 mRNA sequence	XIAP_RATRecName: Full=E3 ubiquitin-protein ligase XIAP; AltName: Full=Baculoviral IAP repeat-containing protein 4; AltName: Full=IAP homolog A; AltName: Full=Inhibitor of apoptosis protein 3; Short=IAP-3; Short=rIAP-3; Short=rIAP3; AltName: Full=RING-type E3 ubiquitin transferase XIAP; AltName: Full=X-linked inhibitor of apoptosis protein; Short=X-linked IAP	F:GO:0002020; P:GO:0002697; P:GO:0002756; P:GO:0002831; F:GO:0004842; F:GO:0004869; C:GO:0005654; C:GO:0005829; P:GO:0007166; P:GO:0007275; P:GO:0010468; P:GO:0031326; P:GO:0032101; P:GO:0033554; P:GO:0042326; P:GO:0043154; P:GO:0043900; C:GO:0044425; P:GO:0060546; P:GO:0071356; P:GO:1901222; P:GO:1902533; P:GO:1902916; P:GO:2000378	F:protease binding; P:regulation of immune effector process; P:MyD88-independent toll-like receptor signaling pathway; P:regulation of response to biotic stimulus; F:ubiquitin-protein transferase activity; F:cysteine-type endopeptidase inhibitor activity; C:nucleoplasm; C:cytosol; P:cell surface receptor signaling pathway; P:multicellular organism development; P:regulation of gene expression; P:r…
Mg_contig_677	TSA: Mytilus galloprovincialis NORM_MGT_c2722 mRNA sequence	XIAP_MOUSERecName: Full=E3 ubiquitin-protein ligase XIAP; AltName: Full=Baculoviral IAP repeat-containing protein 4; AltName: Full=IAP homolog A; AltName: Full=Inhibitor of apoptosis protein 3; Short=IAP-3; Short=mIAP-3; Short=mIAP3; AltName: Full=RING-type E3 ubiquitin transferase XIAP; AltName: Full=X-linked inhibitor of apoptosis protein; Short=X-linked IAP	F:GO:0002020; F:GO:0004842; F:GO:0004869; C:GO:0005634; P:GO:0006996; P:GO:0007166; P:GO:0007276; P:GO:0009967; P:GO:0010033; P:GO:0016032; P:GO:0022607; P:GO:0031326; P:GO:0032101; P:GO:0033554; P:GO:0043154; C:GO:0044444; P:GO:0045088; F:GO:0046872; P:GO:0048513; P:GO:0060546; F:GO:0061659; P:GO:0097340; P:GO:1902531; P:GO:1902916	F:protease binding; F:ubiquitin-protein transferase activity; F:cysteine-type endopeptidase inhibitor activity; C:nucleus; P:organelle organization; P:cell surface receptor signaling pathway; P:gamete generation; P:positive regulation of signal transduction; P:response to organic substance; P:viral process; P:cellular component assembly; P:regulation of cellular biosynthetic process; P:regulation…
Mg_contig_678	TSA: Mytilus galloprovincialis NORM_MGT_c2722 mRNA sequence	XIAP_HUMANRecName: Full=E3 ubiquitin-protein ligase XIAP; AltName: Full=Baculoviral IAP repeat-containing protein 4; AltName: Full=IAP-like protein; Short=ILP; Short=hILP; AltName: Full=Inhibitor of apoptosis protein 3; Short=IAP-3; Short=hIAP-3; Short=hIAP3; AltName: Full=RING-type E3 ubiquitin transferase XIAP; AltName: Full=X-linked inhibitor of apoptosis protein; Short=X-linked IAP	F:GO:0005515; C:GO:0005737; P:GO:0007166; P:GO:0009617; P:GO:0010033; P:GO:0010466; F:GO:0016740; F:GO:0030414; P:GO:0032501; P:GO:0043066; C:GO:0043229; P:GO:0043281; P:GO:0045088; P:GO:0048584; P:GO:1902531; P:GO:1902916	F:protein binding; C:cytoplasm; P:cell surface receptor signaling pathway; P:response to bacterium; P:response to organic substance; P:negative regulation of peptidase activity; F:transferase activity; F:peptidase inhibitor activity; P:multicellular organismal process; P:negative regulation of apoptotic process; C:intracellular organelle; P:regulation of cysteine-type endopeptidase activity invol…
Mg_contig_679	TSA: Mytilus galloprovincialis NORM_MGT_c14687 mRNA sequence	---NA---
Mg_contig_680	TSA: Mytilus galloprovincialis NORM_MGC_c124 mRNA sequence	---NA---
Mg_contig_681	TSA: Mytilus galloprovincialis NORM_MGC_c1613 mRNA sequence	---NA---
Mg_contig_682	---NA---	GSXL2_ARATHRecName: Full=Flavin-containing monooxygenase FMO GS-OX-like 2; AltName: Full=Flavin-monooxygenase glucosinolate S-oxygenase-like 2	F:GO:0000166; P:GO:0001101; F:GO:0004383; F:GO:0004499; P:GO:0009725; P:GO:0019761; F:GO:0019825; C:GO:0043231; P:GO:0044238; C:GO:0044444; F:GO:0050662; P:GO:0055114; F:GO:0070026; F:GO:0080102; F:GO:0080103; F:GO:0080104; F:GO:0080105; F:GO:0080106; F:GO:0080107; P:GO:0090332; P:GO:1901700	F:nucleotide binding; P:response to acid chemical; F:guanylate cyclase activity; F:N,N-dimethylaniline monooxygenase activity; P:response to hormone; P:glucosinolate biosynthetic process; F:oxygen binding; C:intracellular membrane-bounded organelle; P:primary metabolic process; C:cytoplasmic part; F:coenzyme binding; P:oxidation-reduction process; F:nitric oxide binding; F:3-methylthiopropyl gluc…	EC:1.14.13.8; EC:1.14.13; EC:4.6.1.2	Flavin-containing monooxygenase; Acting on paired donors, with incorporation or reduction of molecular oxygen. The oxygen incorporated need not be derived from O(2); Guanylate cyclase
Mg_contig_683	---NA---	CERK1_HUMANRecName: Full=Ceramide kinase; Short=hCERK; AltName: Full=Acylsphingosine kinase; AltName: Full=Lipid kinase 4; Short=LK4	F:GO:0000287; F:GO:0001729; F:GO:0003677; F:GO:0005516; F:GO:0005524; C:GO:0005829; C:GO:0005886; P:GO:0006672; F:GO:0008481; C:GO:0009705; P:GO:0009845; P:GO:0010800; P:GO:0010803; C:GO:0012505; F:GO:0017050; P:GO:0019722; P:GO:0030307; P:GO:0030335; P:GO:0031398; F:GO:0038036; P:GO:0043066; C:GO:0044425; P:GO:0045766; P:GO:0045931; P:GO:0045987; P:GO:0046512; P:GO:0048146; P:GO:0051092; F:GO:00…	F:magnesium ion binding; F:ceramide kinase activity; F:DNA binding; F:calmodulin binding; F:ATP binding; C:cytosol; C:plasma membrane; P:ceramide metabolic process; F:sphinganine kinase activity; C:plant-type vacuole membrane; P:seed germination; P:positive regulation of peptidyl-threonine phosphorylation; P:regulation of tumor necrosis factor-mediated signaling pathway; C:endomembrane system; F:…	EC:2.7.1.91; EC:2.7.1.138	Sphingosine kinase; Ceramide kinase
Mg_contig_684	TSA: Mytilus galloprovincialis NORM_MGT_c5912 mRNA sequence	---NA---
Mg_contig_685	TSA: Mytilus galloprovincialis NORM_MGT_c5912 mRNA sequence	---NA---
Mg_contig_686	Lottia gigantea hypothetical protein partial mRNA	GLCM_PIGRecName: Full=Glucosylceramidase; AltName: Full=Acid beta-glucosidase; AltName: Full=Beta-glucocerebrosidase; AltName: Full=D-glucosyl-N-acylsphingosine glucohydrolase; Flags: Precursor	F:GO:0004348; F:GO:0005102; C:GO:0005615; C:GO:0005765; P:GO:0006680; P:GO:0009267; P:GO:0009725; P:GO:0023021; P:GO:0032436; P:GO:0032463; P:GO:0032715; P:GO:0035307; C:GO:0043202; P:GO:0043243; P:GO:0043407; P:GO:0046512; P:GO:0046513; P:GO:0071356; P:GO:1901215; P:GO:1903061; P:GO:1904457; P:GO:1904925; P:GO:1905037	F:glucosylceramidase activity; F:signaling receptor binding; C:extracellular space; C:lysosomal membrane; P:glucosylceramide catabolic process; P:cellular response to starvation; P:response to hormone; P:termination of signal transduction; P:positive regulation of proteasomal ubiquitin-dependent protein catabolic process; P:negative regulation of protein homooligomerization; P:negative regulation…	EC:3.2.1.45	Glucosylceramidase
Mg_contig_687	TSA: Mytilus galloprovincialis NORM_MGT_c13073 mRNA sequence	---NA---
Mg_contig_688	TSA: Mytilus edulis, clone 20100630_74069 length=2227 numreads=63, mRNA sequence	---NA---
Mg_contig_689	TSA: Mytilus edulis, clone 20100630_74069 length=2227 numreads=63, mRNA sequence	---NA---
Mg_contig_690	TSA: Mytilus galloprovincialis NORM_MGT_c15893 mRNA sequence	---NA---
Mg_contig_691	TSA: Mytilus edulis, clone 20100630_26154 length=1882 numreads=69, mRNA sequence	---NA---
Mg_contig_692	Mytilus galloprovincialis DDX5 mRNA, complete cds	DDX5_HUMANRecName: Full=Probable ATP-dependent RNA helicase DDX5; AltName: Full=DEAD box protein 5; AltName: Full=RNA helicase p68	P:GO:0000122; P:GO:0000184; P:GO:0000381; P:GO:0001837; F:GO:0003713; F:GO:0003724; F:GO:0003730; F:GO:0005524; C:GO:0005730; C:GO:0005829; P:GO:0006364; P:GO:0007623; P:GO:0009299; P:GO:0010501; P:GO:0010586; C:GO:0016607; P:GO:0030509; P:GO:0030520; C:GO:0031012; P:GO:0033158; F:GO:0035500; F:GO:0036002; F:GO:0043021; P:GO:0043517; P:GO:0045069; P:GO:0045445; P:GO:0045667; P:GO:0045944; F:GO:00…	P:negative regulation of transcription by RNA polymerase II; P:nuclear-transcribed mRNA catabolic process, nonsense-mediated decay; P:regulation of alternative mRNA splicing, via spliceosome; P:epithelial to mesenchymal transition; F:transcription coactivator activity; F:RNA helicase activity; F:mRNA 3'-UTR binding; F:ATP binding; C:nucleolus; C:cytosol; P:rRNA processing; P:circadian rhythm; P:m…	EC:3.6.1.3; EC:3.6.1.15	Adenosinetriphosphatase; Nucleoside-triphosphate phosphatase
Mg_contig_693	TSA: Mytilus galloprovincialis NORM_MGC_c8386 mRNA sequence	ALG2_HUMANRecName: Full=Alpha-1,3/1,6-mannosyltransferase ALG2; AltName: Full=Asparagine-linked glycosylation protein 2 homolog; AltName: Full=GDP-Man:Man(1)GlcNAc(2)-PP-Dol alpha-1,3-mannosyltransferase; AltName: Full=GDP-Man:Man(1)GlcNAc(2)-PP-dolichol mannosyltransferase; AltName: Full=GDP-Man:Man(2)GlcNAc(2)-PP-Dol alpha-1,6-mannosyltransferase	F:GO:0000033; F:GO:0004378; C:GO:0005634; C:GO:0005789; C:GO:0005829; P:GO:0006488; C:GO:0015629; C:GO:0016021; F:GO:0033164; P:GO:0033577; F:GO:0046982; F:GO:0047485; F:GO:0048306; C:GO:0048471; P:GO:0051592	F:alpha-1,3-mannosyltransferase activity; F:GDP-Man:Man1GlcNAc2-PP-Dol alpha-1,3-mannosyltransferase activity; C:nucleus; C:endoplasmic reticulum membrane; C:cytosol; P:dolichol-linked oligosaccharide biosynthetic process; C:actin cytoskeleton; C:integral component of membrane; F:glycolipid 6-alpha-mannosyltransferase activity; P:protein glycosylation in endoplasmic reticulum; F:protein heterodim…	EC:2.4.1.232; EC:2.4.1.132	Initiation-specific alpha-1,6-mannosyltransferase; GDP-Man:Man(1)GlcNAc(2)-PP-dolichol alpha-1,3-mannosyltransferase
Mg_contig_694	TSA: Mytilus galloprovincialis NORM_MGT_c10058 mRNA sequence	CDC37_DROVIRecName: Full=Hsp90 co-chaperone Cdc37; AltName: Full=Hsp90 chaperone protein kinase-targeting subunit	P:GO:0000079; F:GO:0000166; P:GO:0002576; F:GO:0004713; C:GO:0005829; P:GO:0006457; P:GO:0006605; F:GO:0008022; P:GO:0010608; F:GO:0030296; C:GO:0031089; F:GO:0031435; C:GO:0032587; P:GO:0038128; F:GO:0043422; P:GO:0050821; F:GO:0051082; F:GO:0051087; F:GO:0051879; P:GO:0060334; P:GO:0060338; C:GO:0070062; F:GO:0097110; P:GO:0098779; C:GO:1990565	P:regulation of cyclin-dependent protein serine/threonine kinase activity; F:nucleotide binding; P:platelet degranulation; F:protein tyrosine kinase activity; C:cytosol; P:protein folding; P:protein targeting; F:protein C-terminus binding; P:posttranscriptional regulation of gene expression; F:protein tyrosine kinase activator activity; C:platelet dense granule lumen; F:mitogen-activated protein …	EC:2.7.10	Transferring phosphorus-containing groups
Mg_contig_695	TSA: Mytilus galloprovincialis NORM_MGT_c19839 mRNA sequence	AGRL3_HUMANRecName: Full=Adhesion G protein-coupled receptor L3; AltName: Full=Calcium-independent alpha-latrotoxin receptor 3; Short=CIRL-3; AltName: Full=Latrophilin-3; AltName: Full=Lectomedin-3; Flags: Precursor	F:GO:0004888; C:GO:0005576; P:GO:0006911; P:GO:0006952; F:GO:0008289; C:GO:0016021; P:GO:0019722; P:GO:0022603; C:GO:0030054; C:GO:0030424; C:GO:0030425; P:GO:0031323; P:GO:0040011; C:GO:0043226; P:GO:0043277; C:GO:0044444; F:GO:0046872; F:GO:0046983; P:GO:0048513; P:GO:0048523; P:GO:0048699; P:GO:0050807; P:GO:0051130; P:GO:0051241; P:GO:0051248; P:GO:0051704; P:GO:0051962; C:GO:0097060; P:GO:00…	F:transmembrane signaling receptor activity; C:extracellular region; P:phagocytosis, engulfment; P:defense response; F:lipid binding; C:integral component of membrane; P:calcium-mediated signaling; P:regulation of anatomical structure morphogenesis; C:cell junction; C:axon; C:dendrite; P:regulation of cellular metabolic process; P:locomotion; C:organelle; P:apoptotic cell clearance; C:cytoplasmic…
Mg_contig_696	TSA: Placopecten magellanicus Pmagell_eye_g13704t00001 mRNA sequence	C42S2_PONABRecName: Full=CDC42 small effector protein 2	F:GO:0005095; F:GO:0005198; F:GO:0005515; C:GO:0005886; C:GO:0005938; P:GO:0007264; P:GO:0008360; P:GO:0046329; C:GO:0070062	F:GTPase inhibitor activity; F:structural molecule activity; F:protein binding; C:plasma membrane; C:cell cortex; P:small GTPase mediated signal transduction; P:regulation of cell shape; P:negative regulation of JNK cascade; C:extracellular exosome
Mg_contig_697	TSA: Mytilus galloprovincialis NORM_MGC_c11161 mRNA sequence	PP2AB_RATRecName: Full=Serine/threonine-protein phosphatase 2A catalytic subunit beta isoform; Short=PP2A-beta	P:GO:0000122; C:GO:0000159; P:GO:0000188; C:GO:0000775; C:GO:0000922; P:GO:0003231; C:GO:0005777; C:GO:0005813; C:GO:0005814; C:GO:0005829; C:GO:0005886; P:GO:0006672; P:GO:0006914; P:GO:0007052; P:GO:0007059; P:GO:0007084; P:GO:0007099; P:GO:0007100; P:GO:0007406; P:GO:0007465; P:GO:0007498; P:GO:0007623; F:GO:0008022; P:GO:0008637; P:GO:0009416; P:GO:0009788; P:GO:0009903; P:GO:0010288; P:GO:00…	P:negative regulation of transcription by RNA polymerase II; C:protein phosphatase type 2A complex; P:inactivation of MAPK activity; C:chromosome, centromeric region; C:spindle pole; P:cardiac ventricle development; C:peroxisome; C:centrosome; C:centriole; C:cytosol; C:plasma membrane; P:ceramide metabolic process; P:autophagy; P:mitotic spindle organization; P:chromosome segregation; P:mitotic n…	EC:3.1.3.16; EC:3.1.3.41	Protein-serine/threonine phosphatase; 4-nitrophenylphosphatase
Mg_contig_698	TSA: Mytilus galloprovincialis NORM_MGC_c5689 mRNA sequence	---NA---
Mg_contig_700	Crassostrea hongkongensis high mobility group protein DSP1 mRNA, complete cds	HMG2_DROMERecName: Full=High mobility group protein DSP1; AltName: Full=Protein dorsal switch 1	F:GO:0000401; F:GO:0000402; F:GO:0000405; C:GO:0000790; C:GO:0000793; P:GO:0000902; F:GO:0001158; F:GO:0001530; P:GO:0001654; P:GO:0001708; P:GO:0001773; F:GO:0001786; P:GO:0002053; P:GO:0002270; P:GO:0002281; P:GO:0002322; P:GO:0002407; P:GO:0002437; P:GO:0002643; P:GO:0002755; P:GO:0002840; F:GO:0003681; F:GO:0003684; F:GO:0003697; F:GO:0003700; F:GO:0003725; F:GO:0003727; F:GO:0005125; F:GO:00…	F:open form four-way junction DNA binding; F:crossed form four-way junction DNA binding; F:bubble DNA binding; C:nuclear chromatin; C:condensed chromosome; P:cell morphogenesis; F:enhancer sequence-specific DNA binding; F:lipopolysaccharide binding; P:eye development; P:cell fate specification; P:myeloid dendritic cell activation; F:phosphatidylserine binding; P:positive regulation of mesenchymal…
Mg_contig_701	Bathymodiolus azoricus clone mussel_c72489 mRNA sequence	---NA---
Mg_contig_702	TSA: Ruditapes philippinarum Locus_14725.Ruphgonad mRNA sequence	FUMA_SALTYRecName: Full=Fumarate hydratase class I, aerobic; AltName: Full=Fumarase A; AltName: Full=Oxaloacetate keto--enol-isomerase; Short=OAAKE isomerase; AltName: Full=Oxaloacetate tautomerase	F:GO:0004333; P:GO:0006099; P:GO:0006974; F:GO:0042802; F:GO:0046872; F:GO:0047808; F:GO:0050163; F:GO:0051539	F:fumarate hydratase activity; P:tricarboxylic acid cycle; P:cellular response to DNA damage stimulus; F:identical protein binding; F:metal ion binding; F:D(-)-tartrate dehydratase activity; F:oxaloacetate tautomerase activity; F:4 iron, 4 sulfur cluster binding	EC:5.3.2.2; EC:4.2.1.2; EC:4.2.1.81	Oxaloacetate tautomerase; Fumarate hydratase; D(-)-tartrate dehydratase
Mg_contig_703	TSA: Meretrix meretrix Contig4248.Meme mRNA sequence	FUMA_SALTYRecName: Full=Fumarate hydratase class I, aerobic; AltName: Full=Fumarase A; AltName: Full=Oxaloacetate keto--enol-isomerase; Short=OAAKE isomerase; AltName: Full=Oxaloacetate tautomerase	F:GO:0004333; P:GO:0006099; P:GO:0006974; F:GO:0042802; F:GO:0046872; F:GO:0047808; F:GO:0050163; F:GO:0051539	F:fumarate hydratase activity; P:tricarboxylic acid cycle; P:cellular response to DNA damage stimulus; F:identical protein binding; F:metal ion binding; F:D(-)-tartrate dehydratase activity; F:oxaloacetate tautomerase activity; F:4 iron, 4 sulfur cluster binding	EC:5.3.2.2; EC:4.2.1.2; EC:4.2.1.81	Oxaloacetate tautomerase; Fumarate hydratase; D(-)-tartrate dehydratase
Mg_contig_704	TSA: Mytilus galloprovincialis NORM_MGT_c12826 mRNA sequence	---NA---
Mg_contig_705	TSA: Mytilus galloprovincialis NORM_MGC_c3920 mRNA sequence	---NA---
Mg_contig_706	TSA: Mytilus edulis, clone 20100630_3212 length=3179 numreads=41, mRNA sequence	---NA---
Mg_contig_707	TSA: Mytilus edulis, clone 20100630_3212 length=3179 numreads=41, mRNA sequence	TNAP3_MOUSERecName: Full=Tumor necrosis factor alpha-induced protein 3; Short=TNF alpha-induced protein 3; AltName: Full=Putative DNA-binding protein A20; AltName: Full=Zinc finger protein A20	P:GO:0001818; P:GO:0002237; F:GO:0005515; C:GO:0005634; P:GO:0006355; P:GO:0006996; P:GO:0007417; P:GO:0009894; P:GO:0010605; P:GO:0016579; P:GO:0022603; P:GO:0031324; P:GO:0032268; P:GO:0034122; F:GO:0036459; P:GO:0042127; C:GO:0044444; C:GO:0044446; P:GO:0048513; P:GO:0048522; P:GO:0050728; P:GO:0051172; P:GO:0051179; P:GO:0060548; C:GO:0070013; P:GO:1901701; P:GO:1902532; P:GO:2000026	P:negative regulation of cytokine production; P:response to molecule of bacterial origin; F:protein binding; C:nucleus; P:regulation of transcription, DNA-templated; P:organelle organization; P:central nervous system development; P:regulation of catabolic process; P:negative regulation of macromolecule metabolic process; P:protein deubiquitination; P:regulation of anatomical structure morphogenes…	EC:3.4.19.12	Ubiquitinyl hydrolase 1
Mg_contig_708	Lottia gigantea hypothetical protein partial mRNA	PARVB_HUMANRecName: Full=Beta-parvin; AltName: Full=Affixin	P:GO:0002040; P:GO:0003148; F:GO:0003779; C:GO:0005634; C:GO:0005829; C:GO:0005925; P:GO:0007160; C:GO:0009925; C:GO:0015629; F:GO:0019904; C:GO:0030018; C:GO:0030027; P:GO:0030032; C:GO:0031430; P:GO:0031532; P:GO:0034113; P:GO:0034446; F:GO:0045296; P:GO:0051291; C:GO:0055120; P:GO:0060271; P:GO:0060298; P:GO:0070252; P:GO:0071670; P:GO:0071963	P:sprouting angiogenesis; P:outflow tract septum morphogenesis; F:actin binding; C:nucleus; C:cytosol; C:focal adhesion; P:cell-matrix adhesion; C:basal plasma membrane; C:actin cytoskeleton; F:protein domain specific binding; C:Z disc; C:lamellipodium; P:lamellipodium assembly; C:M band; P:actin cytoskeleton reorganization; P:heterotypic cell-cell adhesion; P:substrate adhesion-dependent cell sp…
Mg_contig_709	PREDICTED: Crassostrea gigas uncharacterized LOC105329490 (LOC105329490), mRNA	SLEB_BACSURecName: Full=Spore cortex-lytic enzyme; Short=SCLE; Flags: Precursor	F:GO:0003824; P:GO:0009847; F:GO:0016787; P:GO:0030435; C:GO:0042763; P:GO:0071555	F:catalytic activity; P:spore germination; F:hydrolase activity; P:sporulation resulting in formation of a cellular spore; C:intracellular immature spore; P:cell wall organization
Mg_contig_710	TSA: Mytilus galloprovincialis NORM_MGC_c676 mRNA sequence	SEC62_PONABRecName: Full=Translocation protein SEC62; AltName: Full=Translocation protein 1; Short=TP-1	C:GO:0005789; C:GO:0005829; P:GO:0006613; P:GO:0006620; C:GO:0016021; P:GO:0036498	C:endoplasmic reticulum membrane; C:cytosol; P:cotranslational protein targeting to membrane; P:posttranslational protein targeting to endoplasmic reticulum membrane; C:integral component of membrane; P:IRE1-mediated unfolded protein response
Mg_contig_711	TSA: Mytilus galloprovincialis NORM_MGC_c5811 mRNA sequence	RS5_HUMANRecName: Full=40S ribosomal protein S5; AltName: Full=Small ribosomal subunit protein uS7; Contains: RecName: Full=40S ribosomal protein S5, N-terminally processed	P:GO:0000028; P:GO:0002181; F:GO:0003729; F:GO:0003735; F:GO:0005515; C:GO:0005618; C:GO:0005774; C:GO:0005886; C:GO:0005925; P:GO:0006407; P:GO:0006413; P:GO:0006450; C:GO:0009506; C:GO:0009507; P:GO:0009735; F:GO:0019843; C:GO:0022627; C:GO:0031012; C:GO:0042788; C:GO:0070062	P:ribosomal small subunit assembly; P:cytoplasmic translation; F:mRNA binding; F:structural constituent of ribosome; F:protein binding; C:cell wall; C:vacuolar membrane; C:plasma membrane; C:focal adhesion; P:rRNA export from nucleus; P:translational initiation; P:regulation of translational fidelity; C:plasmodesma; C:chloroplast; P:response to cytokinin; F:rRNA binding; C:cytosolic small ribosom…
Mg_contig_712	TSA: Mytilus edulis, clone 20100630_4883 length=2344 numreads=846, mRNA sequence	---NA---
Mg_contig_713	Mytilus galloprovincialis TCTP (TCTP) mRNA, complete cds	TCTP_LATJARecName: Full=Translationally-controlled tumor protein homolog; Short=TCTP	P:GO:0002181; F:GO:0005509; C:GO:0005615; C:GO:0005654; C:GO:0005739; C:GO:0005771; C:GO:0005829; C:GO:0005840; P:GO:0007283; F:GO:0008134; P:GO:0009615; C:GO:0010494; P:GO:0019827; P:GO:0034599; P:GO:0043066; C:GO:0045298; C:GO:0097311; P:GO:2000384	P:cytoplasmic translation; F:calcium ion binding; C:extracellular space; C:nucleoplasm; C:mitochondrion; C:multivesicular body; C:cytosol; C:ribosome; P:spermatogenesis; F:transcription factor binding; P:response to virus; C:cytoplasmic stress granule; P:stem cell population maintenance; P:cellular response to oxidative stress; P:negative regulation of apoptotic process; C:tubulin complex; C:bact…
Mg_contig_714	TSA: Mytilus galloprovincialis NORM_MGT_c11680 mRNA sequence	TBB_LYTPIRecName: Full=Tubulin beta chain; AltName: Full=Beta-tubulin	P:GO:0000212; F:GO:0003725; F:GO:0003924; F:GO:0005200; F:GO:0005509; F:GO:0005525; C:GO:0005634; C:GO:0005876; P:GO:0010389; C:GO:0031012; P:GO:0031115; P:GO:0031122; C:GO:0035578; P:GO:0042267; F:GO:0042288; C:GO:0043005; C:GO:0043025; C:GO:0043209; P:GO:0043312; C:GO:0045298; F:GO:0046982; F:GO:0051082; C:GO:0070062; P:GO:0097711; P:GO:1902669; P:GO:1905789; P:GO:1905792	P:meiotic spindle organization; F:double-stranded RNA binding; F:GTPase activity; F:structural constituent of cytoskeleton; F:calcium ion binding; F:GTP binding; C:nucleus; C:spindle microtubule; P:regulation of G2/M transition of mitotic cell cycle; C:extracellular matrix; P:negative regulation of microtubule polymerization; P:cytoplasmic microtubule organization; C:azurophil granule lumen; P:na…	EC:3.6.1.15	Nucleoside-triphosphate phosphatase
Mg_contig_715	TSA: Mytilus galloprovincialis NORM_MGC_c5166 mRNA sequence	14331_CAEELRecName: Full=14-3-3-like protein 1; AltName: Full=Partitioning defective protein 5	P:GO:0000132; P:GO:0000165; P:GO:0001708; P:GO:0002553; F:GO:0003714; F:GO:0003723; C:GO:0005634; C:GO:0005739; C:GO:0005829; C:GO:0005925; C:GO:0005938; P:GO:0006611; P:GO:0006626; P:GO:0006911; P:GO:0007346; P:GO:0007399; F:GO:0008022; F:GO:0008134; P:GO:0008340; P:GO:0009792; P:GO:0009949; P:GO:0010070; P:GO:0010286; P:GO:0010941; C:GO:0014069; C:GO:0017053; F:GO:0019901; F:GO:0019904; P:GO:00…	P:establishment of mitotic spindle orientation; P:MAPK cascade; P:cell fate specification; P:histamine secretion by mast cell; F:transcription corepressor activity; F:RNA binding; C:nucleus; C:mitochondrion; C:cytosol; C:focal adhesion; C:cell cortex; P:protein export from nucleus; P:protein targeting to mitochondrion; P:phagocytosis, engulfment; P:regulation of mitotic cell cycle; P:nervous syst…
Mg_contig_716	TSA: Ruditapes philippinarum Locus_3442.Ruphgonad mRNA sequence	SYIC_HUMANRecName: Full=Isoleucine--tRNA ligase, cytoplasmic; AltName: Full=Isoleucyl-tRNA synthetase; Short=IRS; Short=IleRS	F:GO:0000049; F:GO:0002161; F:GO:0004822; F:GO:0005524; C:GO:0005829; P:GO:0006428; C:GO:0017101; P:GO:0046686; F:GO:0051020; P:GO:0106074	F:tRNA binding; F:aminoacyl-tRNA editing activity; F:isoleucine-tRNA ligase activity; F:ATP binding; C:cytosol; P:isoleucyl-tRNA aminoacylation; C:aminoacyl-tRNA synthetase multienzyme complex; P:response to cadmium ion; F:GTPase binding; P:aminoacyl-tRNA metabolism involved in translational fidelity	EC:6.1.1.5; EC:3.1.1.1	Isoleucine--tRNA ligase; Carboxylesterase
Mg_contig_717	TSA: Ruditapes philippinarum Locus_3442.Ruphgonad mRNA sequence	SYIC_HUMANRecName: Full=Isoleucine--tRNA ligase, cytoplasmic; AltName: Full=Isoleucyl-tRNA synthetase; Short=IRS; Short=IleRS	F:GO:0000049; F:GO:0002161; F:GO:0004822; F:GO:0005524; C:GO:0005829; P:GO:0006428; C:GO:0017101; P:GO:0046686; F:GO:0051020; P:GO:0106074	F:tRNA binding; F:aminoacyl-tRNA editing activity; F:isoleucine-tRNA ligase activity; F:ATP binding; C:cytosol; P:isoleucyl-tRNA aminoacylation; C:aminoacyl-tRNA synthetase multienzyme complex; P:response to cadmium ion; F:GTPase binding; P:aminoacyl-tRNA metabolism involved in translational fidelity	EC:6.1.1.5; EC:3.1.1.1	Isoleucine--tRNA ligase; Carboxylesterase
Mg_contig_718	TSA: Mytilus galloprovincialis NORM_MGT_c9112 mRNA sequence	---NA---
Mg_contig_719	PREDICTED: Crassostrea gigas DNA replication licensing factor mcm7 (LOC105339341), mRNA	MCM7_XENTRRecName: Full=DNA replication licensing factor mcm7; AltName: Full=CDC47 homolog; AltName: Full=Minichromosome maintenance protein 7	P:GO:0000082; C:GO:0000347; P:GO:0000727; C:GO:0000784; C:GO:0000790; F:GO:0003682; F:GO:0003688; F:GO:0003697; F:GO:0003724; F:GO:0003727; F:GO:0005515; F:GO:0005524; C:GO:0005656; C:GO:0005730; C:GO:0005829; P:GO:0006267; P:GO:0006268; P:GO:0006271; P:GO:0006343; P:GO:0007399; P:GO:0008406; F:GO:0009378; P:GO:0009793; P:GO:0010082; P:GO:0010182; P:GO:0030174; P:GO:0030466; C:GO:0031298; P:GO:00…	P:G1/S transition of mitotic cell cycle; C:THO complex; P:double-strand break repair via break-induced replication; C:nuclear chromosome, telomeric region; C:nuclear chromatin; F:chromatin binding; F:DNA replication origin binding; F:single-stranded DNA binding; F:RNA helicase activity; F:single-stranded RNA binding; F:protein binding; F:ATP binding; C:nuclear pre-replicative complex; C:nucleolus…	EC:3.6.1.3; EC:3.6.1.15	Adenosinetriphosphatase; Nucleoside-triphosphate phosphatase
Mg_contig_720	TSA: Mytilus galloprovincialis NORM_MGT_c9773 mRNA sequence	---NA---
Mg_contig_721	TSA: Mytilus galloprovincialis NORM_MGT_c1385 mRNA sequence	FAF2_HUMANRecName: Full=FAS-associated factor 2; AltName: Full=Protein ETEA; AltName: Full=UBX domain-containing protein 3B; AltName: Full=UBX domain-containing protein 8	C:GO:0005576; C:GO:0005811; C:GO:0005886; P:GO:0030433; P:GO:0030970; F:GO:0031625; C:GO:0034098; P:GO:0034389; F:GO:0035473; C:GO:0035578; F:GO:0043130; P:GO:0043312; F:GO:0055102	C:extracellular region; C:lipid droplet; C:plasma membrane; P:ubiquitin-dependent ERAD pathway; P:retrograde protein transport, ER to cytosol; F:ubiquitin protein ligase binding; C:VCP-NPL4-UFD1 AAA ATPase complex; P:lipid droplet organization; F:lipase binding; C:azurophil granule lumen; F:ubiquitin binding; P:neutrophil degranulation; F:lipase inhibitor activity
Mg_contig_722	TSA: Mytilus galloprovincialis NORM_MGT_c23923 mRNA sequence	---NA---
Mg_contig_723	Mytilus galloprovincialis HSP70 (HSP70) mRNA, complete cds	HSP70_ONCVORecName: Full=Heat shock 70 kDa protein; Short=HSP70	P:GO:0000082; C:GO:0000151; P:GO:0000723; C:GO:0000974; F:GO:0001786; P:GO:0001822; P:GO:0001916; C:GO:0001917; C:GO:0002199; F:GO:0003714; F:GO:0003723; F:GO:0005524; C:GO:0005681; C:GO:0005730; C:GO:0005759; C:GO:0005765; C:GO:0005770; C:GO:0005776; C:GO:0005783; C:GO:0005813; C:GO:0005814; C:GO:0005874; C:GO:0005882; C:GO:0005886; C:GO:0005925; P:GO:0006281; P:GO:0006402; P:GO:0006606; P:GO:00…	P:G1/S transition of mitotic cell cycle; C:ubiquitin ligase complex; P:telomere maintenance; C:Prp19 complex; F:phosphatidylserine binding; P:kidney development; P:positive regulation of T cell mediated cytotoxicity; C:photoreceptor inner segment; C:zona pellucida receptor complex; F:transcription corepressor activity; F:RNA binding; F:ATP binding; C:spliceosomal complex; C:nucleolus; C:mitochond…	EC:3.6.1.3; EC:3.6.1.15	Adenosinetriphosphatase; Nucleoside-triphosphate phosphatase
Mg_contig_724	PREDICTED: Biomphalaria glabrata N-terminal kinase-like protein (LOC106056963), transcript variant X1, mRNA	NTKL_HUMANRecName: Full=N-terminal kinase-like protein; AltName: Full=Coated vesicle-associated kinase of 90 kDa; AltName: Full=SCY1-like protein 1; AltName: Full=Telomerase regulation-associated protein; AltName: Full=Telomerase transcriptional element-interacting factor; AltName: Full=Teratoma-associated tyrosine kinase	F:GO:0000166; F:GO:0004713; C:GO:0005793; C:GO:0005801; C:GO:0005815; C:GO:0005829; P:GO:0006468; P:GO:0006890; P:GO:0010646; P:GO:0023051; C:GO:0030126; P:GO:0031323; C:GO:0043005; F:GO:0043167; F:GO:0045296; P:GO:0048583; P:GO:0060255	F:nucleotide binding; F:protein tyrosine kinase activity; C:endoplasmic reticulum-Golgi intermediate compartment; C:cis-Golgi network; C:microtubule organizing center; C:cytosol; P:protein phosphorylation; P:retrograde vesicle-mediated transport, Golgi to endoplasmic reticulum; P:regulation of cell communication; P:regulation of signaling; C:COPI vesicle coat; P:regulation of cellular metabolic p…	EC:2.7.10	Transferring phosphorus-containing groups
Mg_contig_725	TSA: Mytilus galloprovincialis NORM_MGT_c6016 mRNA sequence	---NA---
Mg_contig_726	TSA: Mytilus galloprovincialis NORM_MGT_c11273 mRNA sequence	---NA---
Mg_contig_727	---NA---	CML12_ORYSJRecName: Full=Probable calcium-binding protein CML12; AltName: Full=Calmodulin-like protein 12	F:GO:0000295; F:GO:0005346; C:GO:0005739; F:GO:0008514; P:GO:0015711; P:GO:0015868; C:GO:0016020; F:GO:0046872; P:GO:0051503; P:GO:0070887	F:adenine nucleotide transmembrane transporter activity; F:purine ribonucleotide transmembrane transporter activity; C:mitochondrion; F:organic anion transmembrane transporter activity; P:organic anion transport; P:purine ribonucleotide transport; C:membrane; F:metal ion binding; P:adenine nucleotide transport; P:cellular response to chemical stimulus
Mg_contig_728	---NA---	FAT2_MOUSERecName: Full=Protocadherin Fat 2; AltName: Full=FAT tumor suppressor homolog 2; Flags: Precursor	P:GO:0000904; P:GO:0001709; P:GO:0001736; P:GO:0001751; P:GO:0001889; P:GO:0002244; P:GO:0002684; P:GO:0003208; F:GO:0005515; C:GO:0005615; P:GO:0006357; P:GO:0006955; P:GO:0007155; P:GO:0007293; P:GO:0007346; P:GO:0007368; P:GO:0007450; P:GO:0007476; P:GO:0007480; P:GO:0008284; P:GO:0008285; P:GO:0008593; P:GO:0009605; P:GO:0009952; P:GO:0009967; P:GO:0010628; P:GO:0010629; C:GO:0012505; P:GO:00…	P:cell morphogenesis involved in differentiation; P:cell fate determination; P:establishment of planar polarity; P:compound eye photoreceptor cell differentiation; P:liver development; P:hematopoietic progenitor cell differentiation; P:positive regulation of immune system process; P:cardiac ventricle morphogenesis; F:protein binding; C:extracellular space; P:regulation of transcription by RNA pol…
Mg_contig_729	TSA: Mytilus galloprovincialis NORM_MGT_c10419 mRNA sequence	---NA---
Mg_contig_730	TSA: Mytilus galloprovincialis NORM_MGC_c8795 mRNA sequence	---NA---
Mg_contig_731	TSA: Mytilus galloprovincialis NORM_MGT_c6047 mRNA sequence	BAG4_HUMANRecName: Full=BAG family molecular chaperone regulator 4; Short=BAG-4; AltName: Full=Bcl-2-associated athanogene 4; AltName: Full=Silencer of death domains	F:GO:0000774; F:GO:0005057; C:GO:0005634; C:GO:0005829; C:GO:0005886; P:GO:0006457; P:GO:0010763; F:GO:0030544; P:GO:0030838; F:GO:0031625; P:GO:0033138; P:GO:0033209; P:GO:0043066; P:GO:0045785; P:GO:0051496; P:GO:0051897; P:GO:0071364; P:GO:0072659; P:GO:0097178; P:GO:1900034; P:GO:1903215; P:GO:2001145	F:adenyl-nucleotide exchange factor activity; F:obsolete signal transducer activity, downstream of receptor; C:nucleus; C:cytosol; C:plasma membrane; P:protein folding; P:positive regulation of fibroblast migration; F:Hsp70 protein binding; P:positive regulation of actin filament polymerization; F:ubiquitin protein ligase binding; P:positive regulation of peptidyl-serine phosphorylation; P:tumor …
Mg_contig_732	TSA: Mytilus galloprovincialis NORM_MGT_c12515 mRNA sequence	IDH3A_DROMERecName: Full=Probable isocitrate dehydrogenase	F:GO:0000287; F:GO:0004449; F:GO:0005515; F:GO:0005524; C:GO:0005634; C:GO:0005962; P:GO:0006099; P:GO:0006102; P:GO:0006103; P:GO:0006537; P:GO:0006734; F:GO:0008270; P:GO:0009082; C:GO:0009507; C:GO:0043209; C:GO:0048046; F:GO:0051287	F:magnesium ion binding; F:isocitrate dehydrogenase (NAD+) activity; F:protein binding; F:ATP binding; C:nucleus; C:mitochondrial isocitrate dehydrogenase complex (NAD+); P:tricarboxylic acid cycle; P:isocitrate metabolic process; P:2-oxoglutarate metabolic process; P:glutamate biosynthetic process; P:NADH metabolic process; F:zinc ion binding; P:branched-chain amino acid biosynthetic process; C:…	EC:1.1.1.41	Isocitrate dehydrogenase (NAD(+))
Mg_contig_733	TSA: Meretrix meretrix Contig18831.Meme mRNA sequence	PFD5_PONABRecName: Full=Prefoldin subunit 5	F:GO:0003714; C:GO:0005634; C:GO:0005829; P:GO:0006457; P:GO:0007021; F:GO:0015631; C:GO:0016272; P:GO:0032968; P:GO:0045892; F:GO:0051082; P:GO:0060041; P:GO:0090090	F:transcription corepressor activity; C:nucleus; C:cytosol; P:protein folding; P:tubulin complex assembly; F:tubulin binding; C:prefoldin complex; P:positive regulation of transcription elongation from RNA polymerase II promoter; P:negative regulation of transcription, DNA-templated; F:unfolded protein binding; P:retina development in camera-type eye; P:negative regulation of canonical Wnt signal…
Mg_contig_734	TSA: Mytilus galloprovincialis NORM_MGC_c1295 mRNA sequence	---NA---
Mg_contig_735	TSA: Mytilus galloprovincialis NORM_MGC_c1295 mRNA sequence	---NA---
Mg_contig_736	TSA: Mytilus galloprovincialis NORM_MGT_c10596 mRNA sequence	CHIT_BRUMARecName: Full=Endochitinase; AltName: Full=MF1 antigen; Flags: Precursor	P:GO:0002532; C:GO:0005615; C:GO:0005783; P:GO:0006032; P:GO:0006037; P:GO:0007250; P:GO:0007338; F:GO:0008061; P:GO:0008362; P:GO:0008363; F:GO:0008843; P:GO:0009617; P:GO:0009620; P:GO:0010800; P:GO:0018990; F:GO:0019900; P:GO:0030324; C:GO:0035580; P:GO:0042060; P:GO:0043312; P:GO:0044245; P:GO:0045766; P:GO:0051897; P:GO:0070741; P:GO:0071347; P:GO:0071356; P:GO:0072606; P:GO:0090197; C:GO:19…	P:production of molecular mediator involved in inflammatory response; C:extracellular space; C:endoplasmic reticulum; P:chitin catabolic process; P:cell wall chitin metabolic process; P:activation of NF-kappaB-inducing kinase activity; P:single fertilization; F:chitin binding; P:chitin-based embryonic cuticle biosynthetic process; P:larval chitin-based cuticle development; F:endochitinase activit…	EC:3.2.1.14	Chitinase
Mg_contig_737	TSA: Mytilus galloprovincialis NORM_MGT_c7897 mRNA sequence	CHIT1_HUMANRecName: Full=Chitotriosidase-1; AltName: Full=Chitinase-1; Flags: Precursor	P:GO:0002532; F:GO:0004563; C:GO:0005615; C:GO:0005783; P:GO:0006032; P:GO:0006037; P:GO:0007250; F:GO:0008061; F:GO:0008843; P:GO:0009617; P:GO:0009620; P:GO:0010800; F:GO:0019900; P:GO:0030324; C:GO:0035580; P:GO:0043312; P:GO:0044245; P:GO:0045766; P:GO:0051897; P:GO:0070741; P:GO:0071347; P:GO:0071356; P:GO:0072606; P:GO:0090197; C:GO:1904724	P:production of molecular mediator involved in inflammatory response; F:beta-N-acetylhexosaminidase activity; C:extracellular space; C:endoplasmic reticulum; P:chitin catabolic process; P:cell wall chitin metabolic process; P:activation of NF-kappaB-inducing kinase activity; F:chitin binding; F:endochitinase activity; P:response to bacterium; P:response to fungus; P:positive regulation of peptidy…	EC:3.2.1.52; EC:3.2.1.14	Beta-N-acetylhexosaminidase; Chitinase
Mg_contig_738	TSA: Mytilus galloprovincialis NORM_MGT_c2108 mRNA sequence	CATB_BOVINRecName: Full=Cathepsin B; AltName: Full=BCSB; Contains: RecName: Full=Cathepsin B light chain; Contains: RecName: Full=Cathepsin B heavy chain; Flags: Precursor	F:GO:0004197; F:GO:0005518; C:GO:0005730; C:GO:0005739; C:GO:0005829; C:GO:0005901; P:GO:0006914; P:GO:0006952; P:GO:0007283; P:GO:0007519; P:GO:0009611; P:GO:0009749; C:GO:0009897; P:GO:0014070; P:GO:0014075; C:GO:0016324; P:GO:0030574; P:GO:0030855; F:GO:0030984; P:GO:0034644; C:GO:0036021; F:GO:0042277; C:GO:0042383; C:GO:0042470; P:GO:0042981; F:GO:0043394; P:GO:0043434; F:GO:0043621; P:GO:00…	F:cysteine-type endopeptidase activity; F:collagen binding; C:nucleolus; C:mitochondrion; C:cytosol; C:caveola; P:autophagy; P:defense response; P:spermatogenesis; P:skeletal muscle tissue development; P:response to wounding; P:response to glucose; C:external side of plasma membrane; P:response to organic cyclic compound; P:response to amine; C:apical plasma membrane; P:collagen catabolic process…	EC:3.4.22	Acting on peptide bonds (peptidases)
Mg_contig_739	TSA: Mytilus galloprovincialis NORM_MGT_c6750 mRNA sequence	DD3_DICDIRecName: Full=Protein DD3-3; Flags: Precursor	F:GO:0003674; C:GO:0005575; P:GO:0008150; C:GO:0016020; C:GO:0016021	F:molecular_function; C:cellular_component; P:biological_process; C:membrane; C:integral component of membrane
Mg_contig_740	TSA: Mytilus galloprovincialis NORM_MGC_c14970 mRNA sequence	DNAJ_PEDPARecName: Full=Chaperone protein DnaJ	C:GO:0000151; F:GO:0001664; F:GO:0001671; P:GO:0002119; P:GO:0002377; F:GO:0005524; C:GO:0005730; C:GO:0005739; C:GO:0005788; C:GO:0005789; C:GO:0005829; P:GO:0006260; P:GO:0006457; P:GO:0007005; P:GO:0007283; P:GO:0009408; P:GO:0009792; C:GO:0015630; P:GO:0030183; P:GO:0030317; P:GO:0030433; P:GO:0030521; F:GO:0030544; F:GO:0030957; P:GO:0031397; F:GO:0031625; P:GO:0042769; P:GO:0043065; P:GO:00…	C:ubiquitin ligase complex; F:G protein-coupled receptor binding; F:ATPase activator activity; P:nematode larval development; P:immunoglobulin production; F:ATP binding; C:nucleolus; C:mitochondrion; C:endoplasmic reticulum lumen; C:endoplasmic reticulum membrane; C:cytosol; P:DNA replication; P:protein folding; P:mitochondrion organization; P:spermatogenesis; P:response to heat; P:embryo develop…
Mg_contig_741	TSA: Mytilus galloprovincialis NORM_MGT_c24485 mRNA sequence	---NA---
Mg_contig_742	---NA---	---NA---
Mg_contig_743	---NA---	---NA---
Mg_contig_744	---NA---	---NA---
Mg_contig_745	---NA---	---NA---
Mg_contig_746	---NA---	---NA---
Mg_contig_747	TSA: Mytilus galloprovincialis NORM_MGT_c5180 mRNA sequence	TP4A2_RATRecName: Full=Protein tyrosine phosphatase type IVA 2; AltName: Full=Protein-tyrosine phosphatase 4a2; AltName: Full=Protein-tyrosine phosphatase of regenerating liver 2; Short=PRL-2; Flags: Precursor	F:GO:0004727; F:GO:0005515; C:GO:0005634; C:GO:0005769; C:GO:0005783; C:GO:0005819; C:GO:0005829; C:GO:0005886; P:GO:0006355; P:GO:0007049; P:GO:0007219; P:GO:0007275; F:GO:0008138; P:GO:0030335; P:GO:0035335; P:GO:0043117; P:GO:0043542; P:GO:0043687; C:GO:0070062; P:GO:1900746; P:GO:1901224; P:GO:1904951; P:GO:1990830	F:prenylated protein tyrosine phosphatase activity; F:protein binding; C:nucleus; C:early endosome; C:endoplasmic reticulum; C:spindle; C:cytosol; C:plasma membrane; P:regulation of transcription, DNA-templated; P:cell cycle; P:Notch signaling pathway; P:multicellular organism development; F:protein tyrosine/serine/threonine phosphatase activity; P:positive regulation of cell migration; P:peptidy…	EC:3.1.3.16; EC:3.1.3.48; EC:3.1.3.41	Protein-serine/threonine phosphatase; Protein-tyrosine-phosphatase; 4-nitrophenylphosphatase
Mg_contig_748	TSA: Mytilus galloprovincialis NORM_MGT_c5180 mRNA sequence	---NA---
Mg_contig_749	PREDICTED: Crassostrea gigas peroxidasin (LOC105337122), transcript variant X1, mRNA	PXDN_XENTRRecName: Full=Peroxidasin; Flags: Precursor	P:GO:0001580; P:GO:0001878; P:GO:0002149; P:GO:0002215; P:GO:0002679; F:GO:0004447; F:GO:0005152; F:GO:0005201; F:GO:0005509; C:GO:0005615; C:GO:0005739; C:GO:0005783; P:GO:0006590; P:GO:0006909; F:GO:0008201; P:GO:0009790; C:GO:0009986; C:GO:0016323; P:GO:0019430; P:GO:0019731; F:GO:0020037; P:GO:0030198; C:GO:0031012; P:GO:0032693; P:GO:0032714; P:GO:0032753; P:GO:0033993; P:GO:0034374; C:GO:00…	P:detection of chemical stimulus involved in sensory perception of bitter taste; P:response to yeast; P:hypochlorous acid biosynthetic process; P:defense response to nematode; P:respiratory burst involved in defense response; F:iodide peroxidase activity; F:interleukin-1 receptor antagonist activity; F:extracellular matrix structural constituent; F:calcium ion binding; C:extracellular space; C:mi…	EC:1.11.1.8; EC:1.11.1.7	Iodide peroxidase; Peroxidase
Mg_contig_750	Lottia gigantea hypothetical protein partial mRNA	AT11B_HUMANRecName: Full=Probable phospholipid-transporting ATPase IF; AltName: Full=ATPase IR; AltName: Full=ATPase class VI type 11B; AltName: Full=P4-ATPase flippase complex alpha subunit ATP11B	P:GO:0000028; P:GO:0000749; C:GO:0001669; P:GO:0002329; F:GO:0005515; C:GO:0005634; C:GO:0005765; C:GO:0005783; C:GO:0005802; P:GO:0006886; P:GO:0006892; P:GO:0006897; P:GO:0007030; P:GO:0007612; F:GO:0008270; P:GO:0009860; P:GO:0010286; P:GO:0030335; P:GO:0032456; P:GO:0045579; C:GO:0055037; P:GO:0061092; C:GO:0070821; C:GO:0097381; F:GO:0140326; P:GO:1905038; C:GO:1990530	P:ribosomal small subunit assembly; P:response to pheromone triggering conjugation with cellular fusion; C:acrosomal vesicle; P:pre-B cell differentiation; F:protein binding; C:nucleus; C:lysosomal membrane; C:endoplasmic reticulum; C:trans-Golgi network; P:intracellular protein transport; P:post-Golgi vesicle-mediated transport; P:endocytosis; P:Golgi organization; P:learning; F:zinc ion binding…	EC:3.6.1.3; EC:3.6.3.1; EC:3.6.1.15	Adenosinetriphosphatase; Phospholipid-translocating ATPase; Nucleoside-triphosphate phosphatase
Mg_contig_751	TSA: Villosa lienosa Contig66571.Vilimmg mRNA sequence	CDK9_HUMANRecName: Full=Cyclin-dependent kinase 9; AltName: Full=C-2K; AltName: Full=Cell division cycle 2-like protein kinase 4; AltName: Full=Cell division protein kinase 9; AltName: Full=Serine/threonine-protein kinase PITALRE; AltName: Full=Tat-associated kinase complex catalytic subunit	F:GO:0000978; F:GO:0001223; C:GO:0001650; P:GO:0002119; C:GO:0002944; F:GO:0003682; F:GO:0004693; F:GO:0005524; C:GO:0005694; C:GO:0005829; P:GO:0006282; P:GO:0006367; P:GO:0006368; P:GO:0007281; P:GO:0007346; C:GO:0008024; F:GO:0008353; P:GO:0009414; P:GO:0009615; P:GO:0009792; P:GO:0010613; C:GO:0016020; C:GO:0016605; C:GO:0016607; F:GO:0019901; F:GO:0030332; P:GO:0031297; P:GO:0033129; C:GO:00…	F:RNA polymerase II proximal promoter sequence-specific DNA binding; F:transcription coactivator binding; C:fibrillar center; P:nematode larval development; C:cyclin K-CDK12 complex; F:chromatin binding; F:cyclin-dependent protein serine/threonine kinase activity; F:ATP binding; C:chromosome; C:cytosol; P:regulation of DNA repair; P:transcription initiation from RNA polymerase II promoter; P:tran…	EC:2.7.11; EC:2.7.11.23; EC:2.7.11.22	Transferring phosphorus-containing groups; [RNA-polymerase]-subunit kinase; Cyclin-dependent kinase
Mg_contig_752	---NA---	---NA---
Mg_contig_753	TSA: Ruditapes philippinarum Locus_24298.Ruphgonad mRNA sequence	KAPR_STRPURecName: Full=cAMP-dependent protein kinase type II regulatory subunit	P:GO:0003091; F:GO:0004862; C:GO:0005743; C:GO:0005813; C:GO:0005829; C:GO:0005925; C:GO:0005930; C:GO:0005952; P:GO:0006631; P:GO:0007411; P:GO:0007596; P:GO:0007612; P:GO:0008283; F:GO:0008603; P:GO:0009405; P:GO:0009887; P:GO:0010389; F:GO:0019904; C:GO:0030315; P:GO:0030448; F:GO:0030552; C:GO:0031588; F:GO:0031625; F:GO:0031698; P:GO:0034199; F:GO:0034236; P:GO:0034599; P:GO:0035556; F:GO:00…	P:renal water homeostasis; F:cAMP-dependent protein kinase inhibitor activity; C:mitochondrial inner membrane; C:centrosome; C:cytosol; C:focal adhesion; C:axoneme; C:cAMP-dependent protein kinase complex; P:fatty acid metabolic process; P:axon guidance; P:blood coagulation; P:learning; P:cell population proliferation; F:cAMP-dependent protein kinase regulator activity; P:pathogenesis; P:animal o…
Mg_contig_754	TSA: Mytilus galloprovincialis NORM_MGT_c4659 mRNA sequence	---NA---
Mg_contig_755	---NA---	---NA---
Mg_contig_756	---NA---	---NA---
Mg_contig_757	TSA: Mytilus galloprovincialis NORM_MGT_c6900 mRNA sequence	FKBP2_MOUSERecName: Full=Peptidyl-prolyl cis-trans isomerase FKBP2; Short=PPIase FKBP2; AltName: Full=13 kDa FK506-binding protein; Short=13 kDa FKBP; Short=FKBP-13; AltName: Full=FK506-binding protein 2; Short=FKBP-2; AltName: Full=Immunophilin FKBP13; AltName: Full=Rotamase; Flags: Precursor	P:GO:0000387; P:GO:0000395; P:GO:0000413; F:GO:0003723; F:GO:0003755; F:GO:0005515; F:GO:0005528; C:GO:0005654; C:GO:0005682; C:GO:0005685; C:GO:0005686; C:GO:0005687; C:GO:0005689; C:GO:0005773; C:GO:0005789; C:GO:0005794; C:GO:0005829; C:GO:0016021; C:GO:0034709; C:GO:0034715; C:GO:0034719; C:GO:0046540; P:GO:0051170; P:GO:0061077; C:GO:0071004; C:GO:0071007; C:GO:0071011; F:GO:1990446	P:spliceosomal snRNP assembly; P:mRNA 5'-splice site recognition; P:protein peptidyl-prolyl isomerization; F:RNA binding; F:peptidyl-prolyl cis-trans isomerase activity; F:protein binding; F:FK506 binding; C:nucleoplasm; C:U5 snRNP; C:U1 snRNP; C:U2 snRNP; C:U4 snRNP; C:U12-type spliceosomal complex; C:vacuole; C:endoplasmic reticulum membrane; C:Golgi apparatus; C:cytosol; C:integral component o…	EC:5.2.1.8	Peptidylprolyl isomerase
Mg_contig_758	TSA: Mytilus galloprovincialis NORM_MGC_c9773 mRNA sequence	SORL_CHICKRecName: Full=Sortilin-related receptor; AltName: Full=Low-density lipoprotein receptor relative with 11 ligand-binding repeats; Short=LDLR relative with 11 ligand-binding repeats; Short=LR11; AltName: Full=SorLA-1; AltName: Full=Sorting protein-related receptor containing LDLR class A repeats; Short=SorLA	P:GO:0006629; P:GO:0006869; P:GO:0006897; P:GO:0008202; P:GO:0008203; C:GO:0016020; C:GO:0016021; C:GO:0034362	P:lipid metabolic process; P:lipid transport; P:endocytosis; P:steroid metabolic process; P:cholesterol metabolic process; C:membrane; C:integral component of membrane; C:low-density lipoprotein particle
Mg_contig_759	PREDICTED: Crassostrea gigas zinc finger SWIM domain-containing protein 6 (LOC105330309), mRNA	ZSWM6_MOUSERecName: Full=Zinc finger SWIM domain-containing protein 6	C:GO:0032420; F:GO:0046872; P:GO:0048812; P:GO:2001222	C:stereocilium; F:metal ion binding; P:neuron projection morphogenesis; P:regulation of neuron migration
Mg_contig_760	TSA: Villosa lienosa Contig2734.Vilimmg mRNA sequence	BTBD2_HUMANRecName: Full=BTB/POZ domain-containing protein 2	C:GO:0000932; C:GO:0005634; C:GO:0005829; P:GO:0007610; P:GO:0016567; C:GO:0019005; P:GO:0021987; P:GO:0030162; F:GO:0031625; P:GO:0043161; P:GO:0043393; P:GO:0043687; P:GO:0048813; P:GO:0050767	C:P-body; C:nucleus; C:cytosol; P:behavior; P:protein ubiquitination; C:SCF ubiquitin ligase complex; P:cerebral cortex development; P:regulation of proteolysis; F:ubiquitin protein ligase binding; P:proteasome-mediated ubiquitin-dependent protein catabolic process; P:regulation of protein binding; P:post-translational protein modification; P:dendrite morphogenesis; P:regulation of neurogenesis
Mg_contig_761	TSA: Placopecten magellanicus Pmagell_eye_g16327t00001 mRNA sequence	RBM7_MOUSERecName: Full=RNA-binding protein 7; AltName: Full=RNA-binding motif protein 7	P:GO:0000381; F:GO:0008266; C:GO:0016607; P:GO:0032502; P:GO:0034599; F:GO:0042803; P:GO:0051321	P:regulation of alternative mRNA splicing, via spliceosome; F:poly(U) RNA binding; C:nuclear speck; P:developmental process; P:cellular response to oxidative stress; F:protein homodimerization activity; P:meiotic cell cycle
Mg_contig_762	TSA: Mytilus galloprovincialis NORM_MGC_c442 mRNA sequence	SRPRB_RATRecName: Full=Signal recognition particle receptor subunit beta; Short=SR-beta	F:GO:0005047; F:GO:0005525; C:GO:0005785; C:GO:0005881; C:GO:0030176; F:GO:0031625; P:GO:0036498; F:GO:0042802; P:GO:0045047	F:signal recognition particle binding; F:GTP binding; C:signal recognition particle receptor complex; C:cytoplasmic microtubule; C:integral component of endoplasmic reticulum membrane; F:ubiquitin protein ligase binding; P:IRE1-mediated unfolded protein response; F:identical protein binding; P:protein targeting to ER
Mg_contig_763	---NA---	---NA---
Mg_contig_764	Lottia gigantea hypothetical protein partial mRNA	BP10_PARLIRecName: Full=Blastula protease 10; Flags: Precursor	P:GO:0001568; P:GO:0001707; P:GO:0001885; F:GO:0004175; F:GO:0005515; F:GO:0005518; C:GO:0005576; P:GO:0006508; P:GO:0007338; F:GO:0008237; C:GO:0012505; C:GO:0016020; P:GO:0030513; C:GO:0031410; P:GO:0035124; P:GO:0035162; P:GO:0036342; P:GO:0048264; P:GO:0060467; C:GO:0071944	P:blood vessel development; P:mesoderm formation; P:endothelial cell development; F:endopeptidase activity; F:protein binding; F:collagen binding; C:extracellular region; P:proteolysis; P:single fertilization; F:metallopeptidase activity; C:endomembrane system; C:membrane; P:positive regulation of BMP signaling pathway; C:cytoplasmic vesicle; P:embryonic caudal fin morphogenesis; P:embryonic hemo…
Mg_contig_765	TSA: Mytilus galloprovincialis NORM_MGC_c6329 mRNA sequence	EF2_CAEELRecName: Full=Elongation factor 2; Short=EF-2	F:GO:0002039; P:GO:0002931; P:GO:0003009; F:GO:0003746; F:GO:0003924; C:GO:0005829; C:GO:0005886; P:GO:0007568; F:GO:0008097; F:GO:0008144; C:GO:0009986; P:GO:0010629; P:GO:0014009; C:GO:0030445; P:GO:0032355; P:GO:0034976; P:GO:0035690; P:GO:0035914; P:GO:0042542; C:GO:0042788; F:GO:0042802; F:GO:0043022; C:GO:0043227; C:GO:0044421; C:GO:0045121; P:GO:0045471; P:GO:0045901; P:GO:0050829; F:GO:00…	F:p53 binding; P:response to ischemia; P:skeletal muscle contraction; F:translation elongation factor activity; F:GTPase activity; C:cytosol; C:plasma membrane; P:aging; F:5S rRNA binding; F:drug binding; C:cell surface; P:negative regulation of gene expression; P:glial cell proliferation; C:yeast-form cell wall; P:response to estradiol; P:response to endoplasmic reticulum stress; P:cellular resp…	EC:3.6.1.15	Nucleoside-triphosphate phosphatase
Mg_contig_766	TSA: Mytilus galloprovincialis NORM_MGT_c3847 mRNA sequence	MCRI2_HUMANRecName: Full=MAPK regulated corepressor interacting protein 2; AltName: Full=Protein FAM195A	C:GO:0005737; C:GO:0043229	C:cytoplasm; C:intracellular organelle
Mg_contig_767	TSA: Mytilus edulis, clone 20100630_2318 length=749 numreads=2513, mRNA sequence	MYNA_MYTGARecName: Full=Myticin-A; Flags: Precursor	C:GO:0005576; P:GO:0031640; P:GO:0042742; P:GO:0050832	C:extracellular region; P:killing of cells of other organism; P:defense response to bacterium; P:defense response to fungus
Mg_contig_769	TSA: Mytilus galloprovincialis NORM_MGT_c2651 mRNA sequence	PHNW_HAHCHRecName: Full=2-aminoethylphosphonate--pyruvate transaminase; AltName: Full=2-aminoethylphosphonate aminotransferase; AltName: Full=AEP transaminase; Short=AEPT	F:GO:0016740	F:transferase activity
Mg_contig_770	TSA: Mytilus galloprovincialis NORM_MGC_c5682 mRNA sequence	MEC2_CAEELRecName: Full=Mechanosensory protein 2	C:GO:0005739; C:GO:0005783; C:GO:0005856; C:GO:0005887; C:GO:0005929; P:GO:0007165; P:GO:0010650; F:GO:0015485; C:GO:0030424; C:GO:0031235; P:GO:0031532; C:GO:0032589; C:GO:0032991; C:GO:0036057; C:GO:0042470; P:GO:0042493; F:GO:0042803; P:GO:0044829; C:GO:0045121; C:GO:0048471; P:GO:0051260; C:GO:0070062; F:GO:0070063; C:GO:0070821; P:GO:0072249; P:GO:0090314; P:GO:1901585; P:GO:1905789; P:GO:19…	C:mitochondrion; C:endoplasmic reticulum; C:cytoskeleton; C:integral component of plasma membrane; C:cilium; P:signal transduction; P:positive regulation of cell communication by electrical coupling; F:cholesterol binding; C:axon; C:intrinsic component of the cytoplasmic side of the plasma membrane; P:actin cytoskeleton reorganization; C:neuron projection membrane; C:protein-containing complex; C…
Mg_contig_771	TSA: Mytilus galloprovincialis NORM_MGT_c10612 mRNA sequence	---NA---
Mg_contig_772	TSA: Mytilus galloprovincialis NORM_MGT_c1282 mRNA sequence	COPB_CHICKRecName: Full=Coatomer subunit beta; AltName: Full=Beta-coat protein; Short=Beta-COP	C:GO:0000139; P:GO:0000902; F:GO:0005198; F:GO:0005515; C:GO:0005783; C:GO:0005793; C:GO:0005829; C:GO:0005886; P:GO:0006886; P:GO:0006888; P:GO:0006890; P:GO:0006891; C:GO:0009506; P:GO:0010883; C:GO:0030126; P:GO:0030903; P:GO:0043312; C:GO:0048471; P:GO:0061053; C:GO:0070821; C:GO:0101003	C:Golgi membrane; P:cell morphogenesis; F:structural molecule activity; F:protein binding; C:endoplasmic reticulum; C:endoplasmic reticulum-Golgi intermediate compartment; C:cytosol; C:plasma membrane; P:intracellular protein transport; P:endoplasmic reticulum to Golgi vesicle-mediated transport; P:retrograde vesicle-mediated transport, Golgi to endoplasmic reticulum; P:intra-Golgi vesicle-mediat…
Mg_contig_773	TSA: Mytilus galloprovincialis NORM_MGT_c1282 mRNA sequence	COPB_CHICKRecName: Full=Coatomer subunit beta; AltName: Full=Beta-coat protein; Short=Beta-COP	C:GO:0000139; P:GO:0000902; F:GO:0005198; F:GO:0005515; C:GO:0005783; C:GO:0005793; C:GO:0005829; C:GO:0005886; P:GO:0006886; P:GO:0006888; P:GO:0006890; P:GO:0006891; C:GO:0009506; P:GO:0010883; C:GO:0030126; P:GO:0030903; P:GO:0043312; C:GO:0048471; P:GO:0061053; C:GO:0070821; C:GO:0101003	C:Golgi membrane; P:cell morphogenesis; F:structural molecule activity; F:protein binding; C:endoplasmic reticulum; C:endoplasmic reticulum-Golgi intermediate compartment; C:cytosol; C:plasma membrane; P:intracellular protein transport; P:endoplasmic reticulum to Golgi vesicle-mediated transport; P:retrograde vesicle-mediated transport, Golgi to endoplasmic reticulum; P:intra-Golgi vesicle-mediat…
Mg_contig_774	---NA---	TSN31_MOUSERecName: Full=Tetraspanin-31; Short=Tspan-31; AltName: Full=Sarcoma-amplified sequence homolog	F:GO:0005246; F:GO:0005515; C:GO:0005887; P:GO:0007166; P:GO:0008284; P:GO:1903169	F:calcium channel regulator activity; F:protein binding; C:integral component of plasma membrane; P:cell surface receptor signaling pathway; P:positive regulation of cell population proliferation; P:regulation of calcium ion transmembrane transport
Mg_contig_775	TSA: Mytilus galloprovincialis NORM_MGT_c6414 mRNA sequence	CSK_CHICKRecName: Full=Tyrosine-protein kinase CSK; AltName: Full=C-Src kinase	P:GO:0001764; P:GO:0002119; F:GO:0004715; F:GO:0005102; F:GO:0005524; C:GO:0005829; C:GO:0005911; C:GO:0005927; C:GO:0005938; P:GO:0007268; P:GO:0007420; P:GO:0007498; P:GO:0007611; F:GO:0008022; P:GO:0008284; P:GO:0008285; P:GO:0009792; P:GO:0010592; P:GO:0010989; F:GO:0019903; P:GO:0030536; C:GO:0031234; P:GO:0032715; P:GO:0033673; F:GO:0034236; P:GO:0034332; P:GO:0038083; P:GO:0038128; F:GO:00…	P:neuron migration; P:nematode larval development; F:non-membrane spanning protein tyrosine kinase activity; F:signaling receptor binding; F:ATP binding; C:cytosol; C:cell-cell junction; C:muscle tendon junction; C:cell cortex; P:chemical synaptic transmission; P:brain development; P:mesoderm development; P:learning or memory; F:protein C-terminus binding; P:positive regulation of cell population…	EC:2.7.10; EC:2.7.10.2	Transferring phosphorus-containing groups; Non-specific protein-tyrosine kinase
Mg_contig_776	TSA: Mytilus galloprovincialis NORM_MGC_c3518 mRNA sequence	---NA---
Mg_contig_777	TSA: Mytilus galloprovincialis NORM_MGT_c7979 mRNA sequence	YTHD1_MOUSERecName: Full=YTH domain-containing family protein 1; AltName: Full=Dermatomyositis associated with cancer putative autoantigen 1 homolog; Short=DACA-1 homolog	C:GO:0000932; F:GO:0003730; F:GO:0004518; F:GO:0005515; C:GO:0005654; C:GO:0005815; C:GO:0005829; P:GO:0006397; P:GO:0006950; P:GO:0006959; F:GO:0008186; P:GO:0019220; P:GO:0034097; F:GO:0043022; P:GO:0045746; P:GO:0048598; P:GO:0061157; P:GO:0098508; P:GO:1902036; P:GO:1903538; P:GO:1903679; F:GO:1990247	C:P-body; F:mRNA 3'-UTR binding; F:nuclease activity; F:protein binding; C:nucleoplasm; C:microtubule organizing center; C:cytosol; P:mRNA processing; P:response to stress; P:humoral immune response; F:RNA-dependent ATPase activity; P:regulation of phosphate metabolic process; P:response to cytokine; F:ribosome binding; P:negative regulation of Notch signaling pathway; P:embryonic morphogenesis; …	EC:3.6.1.3; EC:3.6.1.15	Adenosinetriphosphatase; Nucleoside-triphosphate phosphatase
Mg_contig_778	PREDICTED: Crassostrea gigas dachshund homolog 1 (LOC105340880), mRNA	DACH1_HUMANRecName: Full=Dachshund homolog 1; Short=Dach1	P:GO:0000122; F:GO:0001227; P:GO:0001967; F:GO:0003677; F:GO:0005515; C:GO:0005654; C:GO:0005667; C:GO:0005737; P:GO:0007585; P:GO:0010944; F:GO:0016251; P:GO:0030336; P:GO:0033262; P:GO:0046545; P:GO:0048147; P:GO:0051123; P:GO:0060244; P:GO:2000279	P:negative regulation of transcription by RNA polymerase II; F:DNA-binding transcription repressor activity, RNA polymerase II-specific; P:suckling behavior; F:DNA binding; F:protein binding; C:nucleoplasm; C:transcription factor complex; C:cytoplasm; P:respiratory gaseous exchange by respiratory system; P:negative regulation of transcription by competitive promoter binding; F:RNA polymerase II g…
Mg_contig_779	TSA: Mytilus galloprovincialis NORM_MGT_c16829 mRNA sequence	APAF_DANRERecName: Full=Apoptotic protease-activating factor 1; Short=APAF-1	F:GO:0000166; F:GO:0005524; C:GO:0005737; P:GO:0006915; P:GO:0008635; F:GO:0008656; P:GO:0042981; C:GO:0043293; F:GO:0043531; P:GO:0097190	F:nucleotide binding; F:ATP binding; C:cytoplasm; P:apoptotic process; P:activation of cysteine-type endopeptidase activity involved in apoptotic process by cytochrome c; F:cysteine-type endopeptidase activator activity involved in apoptotic process; P:regulation of apoptotic process; C:apoptosome; F:ADP binding; P:apoptotic signaling pathway
Mg_contig_780	TSA: Mytilus edulis, clone 20100630_54292 length=482 numreads=4, mRNA sequence	---NA---
Mg_contig_781	TSA: Mytilus galloprovincialis NORM_MGT_c11461 mRNA sequence	---NA---
Mg_contig_782	---NA---	---NA---
Mg_contig_783	TSA: Mytilus galloprovincialis NORM_MGC_c7447 mRNA sequence	---NA---
Mg_contig_784	TSA: Mytilus galloprovincialis NORM_MGT_c5891 mRNA sequence	FKPC1_CAEELRecName: Full=Furin-like protease kpc-1; AltName: Full=CelfurPC protein; Flags: Precursor	C:GO:0001669; F:GO:0004175; F:GO:0005515; C:GO:0005615; C:GO:0005783; P:GO:0007338; P:GO:0007507; P:GO:0007565; P:GO:0008037; F:GO:0008236; P:GO:0008283; P:GO:0008582; P:GO:0009605; P:GO:0009790; P:GO:0009952; P:GO:0009967; P:GO:0010035; P:GO:0010976; P:GO:0014070; P:GO:0016486; P:GO:0030335; C:GO:0030425; C:GO:0030659; P:GO:0031323; C:GO:0031985; P:GO:0032880; P:GO:0032940; P:GO:0033993; P:GO:00…	C:acrosomal vesicle; F:endopeptidase activity; F:protein binding; C:extracellular space; C:endoplasmic reticulum; P:single fertilization; P:heart development; P:female pregnancy; P:cell recognition; F:serine-type peptidase activity; P:cell population proliferation; P:regulation of synaptic growth at neuromuscular junction; P:response to external stimulus; P:embryo development; P:anterior/posterio…
Mg_contig_785	Lottia gigantea hypothetical protein mRNA	---NA---
Mg_contig_786	TSA: Mytilus galloprovincialis NORM_MGC_c8611 mRNA sequence	NOL10_XENLARecName: Full=Nucleolar protein 10	P:GO:0000462; F:GO:0003723; F:GO:0005515; C:GO:0005730; C:GO:0032040	P:maturation of SSU-rRNA from tricistronic rRNA transcript (SSU-rRNA, 5.8S rRNA, LSU-rRNA); F:RNA binding; F:protein binding; C:nucleolus; C:small-subunit processome
Mg_contig_787	TSA: Mytilus galloprovincialis NORM_MGC_c5682 mRNA sequence	MEC2_CAEELRecName: Full=Mechanosensory protein 2	C:GO:0005739; C:GO:0005783; C:GO:0005856; C:GO:0005887; C:GO:0005929; P:GO:0007165; P:GO:0007588; P:GO:0010650; F:GO:0015485; C:GO:0030424; C:GO:0031235; P:GO:0031532; C:GO:0032589; C:GO:0032991; C:GO:0036057; C:GO:0042470; P:GO:0042493; F:GO:0042803; P:GO:0044829; C:GO:0045121; C:GO:0048471; P:GO:0051260; C:GO:0070062; F:GO:0070063; C:GO:0070821; P:GO:0072249; P:GO:0090314; P:GO:1901585; P:GO:19…	C:mitochondrion; C:endoplasmic reticulum; C:cytoskeleton; C:integral component of plasma membrane; C:cilium; P:signal transduction; P:excretion; P:positive regulation of cell communication by electrical coupling; F:cholesterol binding; C:axon; C:intrinsic component of the cytoplasmic side of the plasma membrane; P:actin cytoskeleton reorganization; C:neuron projection membrane; C:protein-containi…
Mg_contig_788	TSA: Mytilus galloprovincialis NORM_MGT_c20221 mRNA sequence	---NA---
Mg_contig_789	---NA---	---NA---
Mg_contig_790	---NA---	---NA---
Mg_contig_791	TSA: Mytilus galloprovincialis NORM_MGT_c11214 mRNA sequence	STAUH_APLCARecName: Full=Double-stranded RNA-binding protein Staufen homolog	F:GO:0003725; F:GO:0003729; C:GO:0005886; C:GO:0005938; P:GO:0006417; P:GO:0007316; P:GO:0008298; P:GO:0008354; C:GO:0010494; F:GO:0019894; C:GO:0030424; F:GO:0030544; C:GO:0031965; P:GO:0032880; P:GO:0032956; P:GO:0034599; P:GO:0035194; F:GO:0043022; C:GO:0043025; C:GO:0043198; P:GO:0043583; P:GO:0043900; C:GO:0045177; P:GO:0048592; F:GO:0051019; P:GO:0051489; P:GO:0051965; P:GO:0061003; P:GO:00…	F:double-stranded RNA binding; F:mRNA binding; C:plasma membrane; C:cell cortex; P:regulation of translation; P:pole plasm RNA localization; P:intracellular mRNA localization; P:germ cell migration; C:cytoplasmic stress granule; F:kinesin binding; C:axon; F:Hsp70 protein binding; C:nuclear membrane; P:regulation of protein localization; P:regulation of actin cytoskeleton organization; P:cellular …
Mg_contig_792	TSA: Mytilus galloprovincialis NORM_MGT_c12216 mRNA sequence	---NA---
Mg_contig_793	TSA: Placopecten magellanicus Pmagell_eye_g12219t00001 mRNA sequence	MRCKA_HUMANRecName: Full=Serine/threonine-protein kinase MRCK alpha; AltName: Full=CDC42-binding protein kinase alpha; AltName: Full=DMPK-like alpha; AltName: Full=Myotonic dystrophy kinase-related CDC42-binding kinase alpha; Short=MRCK alpha; Short=Myotonic dystrophy protein kinase-like alpha	F:GO:0000287; C:GO:0001726; P:GO:0001843; P:GO:0001934; P:GO:0002028; P:GO:0002119; P:GO:0003383; F:GO:0005524; C:GO:0005640; C:GO:0005794; C:GO:0005829; C:GO:0005886; C:GO:0005911; P:GO:0006874; P:GO:0006939; P:GO:0006998; P:GO:0007097; P:GO:0007186; P:GO:0007249; P:GO:0007266; P:GO:0008039; P:GO:0008625; P:GO:0010172; P:GO:0010508; P:GO:0010595; P:GO:0010628; P:GO:0010657; P:GO:0010825; P:GO:00…	F:magnesium ion binding; C:ruffle; P:neural tube closure; P:positive regulation of protein phosphorylation; P:regulation of sodium ion transport; P:nematode larval development; P:apical constriction; F:ATP binding; C:nuclear outer membrane; C:Golgi apparatus; C:cytosol; C:plasma membrane; C:cell-cell junction; P:cellular calcium ion homeostasis; P:smooth muscle contraction; P:nuclear envelope org…	EC:2.7.11	Transferring phosphorus-containing groups
Mg_contig_794	TSA: Mytilus galloprovincialis NORM_MGC_c5514 mRNA sequence	AOSL_PLEHORecName: Full=Allene oxide synthase-lipoxygenase protein; Includes: RecName: Full=Allene oxide synthase; AltName: Full=Hydroperoxidehydrase; Includes: RecName: Full=Arachidonate 8-lipoxygenase	P:GO:0002526; P:GO:0002540; F:GO:0004051; F:GO:0004052; F:GO:0005506; F:GO:0005509; F:GO:0005515; C:GO:0005576; C:GO:0005641; C:GO:0005654; C:GO:0005829; C:GO:0005856; P:GO:0006497; P:GO:0007584; P:GO:0008284; P:GO:0010628; P:GO:0010744; P:GO:0019221; P:GO:0019233; P:GO:0019369; P:GO:0019370; P:GO:0019372; C:GO:0019898; P:GO:0030155; P:GO:0030335; C:GO:0030425; C:GO:0031965; C:GO:0031982; P:GO:00…	P:acute inflammatory response; P:leukotriene production involved in inflammatory response; F:arachidonate 5-lipoxygenase activity; F:arachidonate 12-lipoxygenase activity; F:iron ion binding; F:calcium ion binding; F:protein binding; C:extracellular region; C:nuclear envelope lumen; C:nucleoplasm; C:cytosol; C:cytoskeleton; P:protein lipidation; P:response to nutrient; P:positive regulation of ce…	EC:1.13.11; EC:1.13.11.31; EC:1.13.11.33; EC:1.13.11.34	Acting on single donors with incorporation of molecular oxygen (oxygenases). The oxygen incorporated need not be derived from O(2); Arachidonate 12-lipoxygenase; Arachidonate 15-lipoxygenase; Arachidonate 5-lipoxygenase
Mg_contig_795	TSA: Mytilus galloprovincialis NORM_MGC_c5626 mRNA sequence	---NA---
Mg_contig_796	TSA: Mytilus galloprovincialis NORM_MGC_c5708 mRNA sequence	RSMB_MACEURecName: Full=Small nuclear ribonucleoprotein-associated protein B'; Short=snRNP-B'; Short=snRPB'; AltName: Full=Sm protein B'; Short=Sm-B'; Short=SmB'	P:GO:0000387; F:GO:0005515; C:GO:0005682; C:GO:0005683; C:GO:0005685; C:GO:0005686; C:GO:0005687; C:GO:0005689; C:GO:0005697; C:GO:0005829; P:GO:0006369; P:GO:0006479; P:GO:0007281; P:GO:0007283; P:GO:0007420; P:GO:0008334; P:GO:0008406; P:GO:0009725; C:GO:0015030; F:GO:0030620; C:GO:0034709; C:GO:0034719; C:GO:0045495; C:GO:0046540; P:GO:0051170; F:GO:0070034; C:GO:0070062; C:GO:0071004; C:GO:00…	P:spliceosomal snRNP assembly; F:protein binding; C:U5 snRNP; C:U7 snRNP; C:U1 snRNP; C:U2 snRNP; C:U4 snRNP; C:U12-type spliceosomal complex; C:telomerase holoenzyme complex; C:cytosol; P:termination of RNA polymerase II transcription; P:protein methylation; P:germ cell development; P:spermatogenesis; P:brain development; P:histone mRNA metabolic process; P:gonad development; P:response to hormo…
Mg_contig_797	TSA: Mytilus galloprovincialis NORM_MGT_c3873 mRNA sequence	---NA---
Mg_contig_798	TSA: Mytilus galloprovincialis NORM_MGT_c18519 mRNA sequence	SAP_HUMANRecName: Full=Prosaposin; AltName: Full=Proactivator polypeptide; Contains: RecName: Full=Saposin-A; AltName: Full=Protein A; Contains: RecName: Full=Saposin-B-Val; Contains: RecName: Full=Saposin-B; AltName: Full=Cerebroside sulfate activator; Short=CSAct; AltName: Full=Dispersin; AltName: Full=Sphingolipid activator protein 1; Short=SAP-1; AltName: Full=Sulfatide/GM1 activator; Contain…	C:GO:0005576; F:GO:0031406; F:GO:0035594; C:GO:0043227; C:GO:0044424; P:GO:0050794; P:GO:0050896	C:extracellular region; F:carboxylic acid binding; F:ganglioside binding; C:membrane-bounded organelle; C:intracellular part; P:regulation of cellular process; P:response to stimulus
Mg_contig_799	TSA: Mytilus galloprovincialis NORM_MGT_c18519 mRNA sequence	SAP_HUMANRecName: Full=Prosaposin; AltName: Full=Proactivator polypeptide; Contains: RecName: Full=Saposin-A; AltName: Full=Protein A; Contains: RecName: Full=Saposin-B-Val; Contains: RecName: Full=Saposin-B; AltName: Full=Cerebroside sulfate activator; Short=CSAct; AltName: Full=Dispersin; AltName: Full=Sphingolipid activator protein 1; Short=SAP-1; AltName: Full=Sulfatide/GM1 activator; Contain…	C:GO:0005576; F:GO:0031406; F:GO:0035594; C:GO:0043227; C:GO:0044424; P:GO:0050794; P:GO:0050896	C:extracellular region; F:carboxylic acid binding; F:ganglioside binding; C:membrane-bounded organelle; C:intracellular part; P:regulation of cellular process; P:response to stimulus
Mg_contig_800	Mytilus galloprovincialis collagen-like protein-8 mRNA, partial cds	COEA1_HUMANRecName: Full=Collagen alpha-1(XIV) chain; AltName: Full=Undulin; Flags: Precursor	P:GO:0001501; P:GO:0003229; C:GO:0005604; C:GO:0005614; C:GO:0005615; C:GO:0005788; P:GO:0007161; P:GO:0030199; F:GO:0042802; P:GO:0048873; P:GO:0051260; P:GO:0061050; P:GO:0070208	P:skeletal system development; P:ventricular cardiac muscle tissue development; C:basement membrane; C:interstitial matrix; C:extracellular space; C:endoplasmic reticulum lumen; P:calcium-independent cell-matrix adhesion; P:collagen fibril organization; F:identical protein binding; P:homeostasis of number of cells within a tissue; P:protein homooligomerization; P:regulation of cell growth involve…
Mg_contig_801	---NA---	---NA---
Mg_contig_802	TSA: Mytilus galloprovincialis NORM_MGC_c5626 mRNA sequence	---NA---
Mg_contig_803	PREDICTED: Crassostrea gigas cytidine deaminase-like (LOC105334462), transcript variant X1, mRNA	CDD_MOUSERecName: Full=Cytidine deaminase; AltName: Full=Cytidine aminohydrolase	F:GO:0001882; F:GO:0004126; C:GO:0005576; C:GO:0005634; C:GO:0005829; C:GO:0005886; P:GO:0006217; P:GO:0007166; F:GO:0008270; P:GO:0009972; P:GO:0019858; P:GO:0030308; C:GO:0034774; F:GO:0042803; P:GO:0043097; P:GO:0043100; P:GO:0043312; P:GO:0045980; P:GO:0046109; F:GO:0047844; P:GO:0051289; C:GO:1904724; C:GO:1904813	F:nucleoside binding; F:cytidine deaminase activity; C:extracellular region; C:nucleus; C:cytosol; C:plasma membrane; P:deoxycytidine catabolic process; P:cell surface receptor signaling pathway; F:zinc ion binding; P:cytidine deamination; P:cytosine metabolic process; P:negative regulation of cell growth; C:secretory granule lumen; F:protein homodimerization activity; P:pyrimidine nucleoside sal…	EC:3.5.4.14; EC:3.5.4.5	Acting on carbon-nitrogen bonds, other than peptide bonds; Cytidine deaminase
Mg_contig_804	---NA---	CDD_MOUSERecName: Full=Cytidine deaminase; AltName: Full=Cytidine aminohydrolase	F:GO:0001882; F:GO:0003824; F:GO:0004126; F:GO:0005515; C:GO:0005576; C:GO:0005829; P:GO:0007166; F:GO:0008270; P:GO:0008655; P:GO:0009972; F:GO:0016787; P:GO:0019858; P:GO:0030308; C:GO:0034774; F:GO:0042802; F:GO:0042803; P:GO:0043097; P:GO:0043312; P:GO:0045980; F:GO:0046872; P:GO:0051289; C:GO:1904724; C:GO:1904813	F:nucleoside binding; F:catalytic activity; F:cytidine deaminase activity; F:protein binding; C:extracellular region; C:cytosol; P:cell surface receptor signaling pathway; F:zinc ion binding; P:pyrimidine-containing compound salvage; P:cytidine deamination; F:hydrolase activity; P:cytosine metabolic process; P:negative regulation of cell growth; C:secretory granule lumen; F:identical protein bind…
Mg_contig_805	TSA: Mytilus galloprovincialis NORM_MGT_c7696 mRNA sequence	ACT2_CAEELRecName: Full=Actin-2; Flags: Precursor	P:GO:0000281; F:GO:0005200; F:GO:0005524; C:GO:0005865; C:GO:0005884; C:GO:0005938; P:GO:0007111; P:GO:0009792; P:GO:0030866; P:GO:0040011	P:mitotic cytokinesis; F:structural constituent of cytoskeleton; F:ATP binding; C:striated muscle thin filament; C:actin filament; C:cell cortex; P:meiosis II cytokinesis; P:embryo development ending in birth or egg hatching; P:cortical actin cytoskeleton organization; P:locomotion
Mg_contig_806	TSA: Mytilus galloprovincialis NORM_MGC_c2640 mRNA sequence	MYEF2_MOUSERecName: Full=Myelin expression factor 2; Short=MEF-2; Short=MyEF-2	P:GO:0000122; P:GO:0000380; P:GO:0000723; F:GO:0000978; F:GO:0001227; F:GO:0003729; C:GO:0005829; P:GO:0006446; F:GO:0008266; P:GO:0009651; C:GO:0009986; C:GO:0010494; P:GO:0014902; C:GO:0016020; C:GO:0016363; P:GO:0016973; F:GO:0019904; P:GO:0030182; C:GO:0031012; C:GO:0042382; F:GO:0043047; F:GO:0048306; P:GO:0060211; C:GO:0070062; C:GO:0071013; P:GO:0071028; P:GO:0071222; P:GO:1900182; P:GO:19…	P:negative regulation of transcription by RNA polymerase II; P:alternative mRNA splicing, via spliceosome; P:telomere maintenance; F:RNA polymerase II proximal promoter sequence-specific DNA binding; F:DNA-binding transcription repressor activity, RNA polymerase II-specific; F:mRNA binding; C:cytosol; P:regulation of translational initiation; F:poly(U) RNA binding; P:response to salt stress; C:ce…
Mg_contig_807	TSA: Mytilus galloprovincialis NORM_MGC_c600 mRNA sequence	OAZ1_HUMANRecName: Full=Ornithine decarboxylase antizyme 1; Short=AZ1; Short=ODC-Az	C:GO:0005654; C:GO:0005829; P:GO:0006521; P:GO:0006595; F:GO:0008073; F:GO:0019899; P:GO:0045732; F:GO:0046982; P:GO:0050790; P:GO:0090316; P:GO:1902268	C:nucleoplasm; C:cytosol; P:regulation of cellular amino acid metabolic process; P:polyamine metabolic process; F:ornithine decarboxylase inhibitor activity; F:enzyme binding; P:positive regulation of protein catabolic process; F:protein heterodimerization activity; P:regulation of catalytic activity; P:positive regulation of intracellular protein transport; P:negative regulation of polyamine tra…
Mg_contig_808	UNVERIFIED: Mytilus trossulus clone BM73 hypothetical protein mRNA, partial cds	RIR1_HUMANRecName: Full=Ribonucleoside-diphosphate reductase large subunit; AltName: Full=Ribonucleoside-diphosphate reductase subunit M1; AltName: Full=Ribonucleotide reductase large subunit	P:GO:0000278; F:GO:0005524; C:GO:0005635; C:GO:0005971; P:GO:0006206; P:GO:0006235; P:GO:0006260; P:GO:0006919; P:GO:0008584; P:GO:0010212; P:GO:0015949; P:GO:0021846; P:GO:0031288; P:GO:0042246; F:GO:0042802; C:GO:0042995; C:GO:0043025; P:GO:0046686; F:GO:0051063; P:GO:0051290; P:GO:0055114; P:GO:0060041; F:GO:0097718	P:mitotic cell cycle; F:ATP binding; C:nuclear envelope; C:ribonucleoside-diphosphate reductase complex; P:pyrimidine nucleobase metabolic process; P:dTTP biosynthetic process; P:DNA replication; P:activation of cysteine-type endopeptidase activity involved in apoptotic process; P:male gonad development; P:response to ionizing radiation; P:nucleobase-containing small molecule interconversion; P:c…	EC:1.17.4; EC:1.17.4.1	Acting on CH or CH(2) groups; Ribonucleoside-diphosphate reductase
Mg_contig_809	TSA: Mytilus galloprovincialis NORM_MGT_c16128 mRNA sequence	GST1_ONCVORecName: Full=Glutathione S-transferase 1	P:GO:0001657; F:GO:0004364; F:GO:0004602; C:GO:0005575; C:GO:0005737; C:GO:0005829; P:GO:0006749; P:GO:0006979; P:GO:0008150; P:GO:0008152; P:GO:0009636; F:GO:0016740; P:GO:0045087; P:GO:0046223; P:GO:0098869	P:ureteric bud development; F:glutathione transferase activity; F:glutathione peroxidase activity; C:cellular_component; C:cytoplasm; C:cytosol; P:glutathione metabolic process; P:response to oxidative stress; P:biological_process; P:metabolic process; P:response to toxic substance; F:transferase activity; P:innate immune response; P:aflatoxin catabolic process; P:cellular oxidant detoxification
Mg_contig_810	TSA: Mytilus galloprovincialis NORM_MGC_c381 mRNA sequence	RL3_MOUSERecName: Full=60S ribosomal protein L3; AltName: Full=J1 protein	P:GO:0000027; P:GO:0002181; F:GO:0003729; F:GO:0003735; C:GO:0005618; C:GO:0005730; C:GO:0005774; C:GO:0005794; C:GO:0005886; C:GO:0005925; P:GO:0006364; F:GO:0008097; C:GO:0009506; C:GO:0022625; C:GO:0042788; C:GO:0070062; P:GO:0071353; P:GO:1990145	P:ribosomal large subunit assembly; P:cytoplasmic translation; F:mRNA binding; F:structural constituent of ribosome; C:cell wall; C:nucleolus; C:vacuolar membrane; C:Golgi apparatus; C:plasma membrane; C:focal adhesion; P:rRNA processing; F:5S rRNA binding; C:plasmodesma; C:cytosolic large ribosomal subunit; C:polysomal ribosome; C:extracellular exosome; P:cellular response to interleukin-4; P:ma…
Mg_contig_811	TSA: Mytilus galloprovincialis NORM_MGC_c1412 mRNA sequence	---NA---
Mg_contig_812	TSA: Mytilus galloprovincialis NORM_MGC_c5305 mRNA sequence	SC6A5_HUMANRecName: Full=Sodium- and chloride-dependent glycine transporter 2; Short=GlyT-2; Short=GlyT2; AltName: Full=Solute carrier family 6 member 5	F:GO:0005254; F:GO:0005261; F:GO:0005275; F:GO:0005330; F:GO:0005332; F:GO:0005335; F:GO:0005515; C:GO:0005887; P:GO:0006520; P:GO:0006821; P:GO:0007612; P:GO:0008344; P:GO:0009744; C:GO:0009986; P:GO:0010288; P:GO:0014054; P:GO:0014074; F:GO:0015375; F:GO:0019811; P:GO:0030431; C:GO:0030673; P:GO:0032229; P:GO:0032355; C:GO:0032590; C:GO:0032809; P:GO:0042220; C:GO:0042734; P:GO:0042745; C:GO:00…	F:chloride channel activity; F:cation channel activity; F:amine transmembrane transporter activity; F:dopamine:sodium symporter activity; F:gamma-aminobutyric acid:sodium symporter activity; F:serotonin:sodium symporter activity; F:protein binding; C:integral component of plasma membrane; P:cellular amino acid metabolic process; P:chloride transport; P:learning; P:adult locomotory behavior; P:res…
Mg_contig_813	---NA---	PCKGM_MOUSERecName: Full=Phosphoenolpyruvate carboxykinase	F:GO:0000287; F:GO:0003729; F:GO:0004457; F:GO:0004550; F:GO:0004613; F:GO:0005525; C:GO:0005759; C:GO:0005829; P:GO:0006107; P:GO:0006116; P:GO:0006165; P:GO:0006475; P:GO:0006522; P:GO:0006531; P:GO:0006536; P:GO:0006541; P:GO:0006544; P:GO:0006560; P:GO:0006735; P:GO:0007296; P:GO:0007568; P:GO:0008343; F:GO:0008906; P:GO:0009792; P:GO:0014823; P:GO:0015701; P:GO:0015743; P:GO:0018984; P:GO:00…	F:magnesium ion binding; F:mRNA binding; F:lactate dehydrogenase activity; F:nucleoside diphosphate kinase activity; F:phosphoenolpyruvate carboxykinase (GTP) activity; F:GTP binding; C:mitochondrial matrix; C:cytosol; P:oxaloacetate metabolic process; P:NADH oxidation; P:nucleoside diphosphate phosphorylation; P:internal protein amino acid acetylation; P:alanine metabolic process; P:aspartate me…	EC:1.1.3.3; EC:2.7.4.6; EC:2.7.1.73; EC:4.1.1.32; EC:1.8.1.8	Deleted entry; Nucleoside-diphosphate kinase; Inosine kinase; Phosphoenolpyruvate carboxykinase (GTP); Protein-disulfide reductase
Mg_contig_814	TSA: Mytilus galloprovincialis NORM_MGT_c5887 mRNA sequence	---NA---
Mg_contig_815	---NA---	---NA---
Mg_contig_816	TSA: Mytilus galloprovincialis NORM_MGT_c646 mRNA sequence	HERC2_MOUSERecName: Full=E3 ubiquitin-protein ligase HERC2; AltName: Full=HECT domain and RCC1-like domain-containing protein 2; AltName: Full=HECT-type E3 ubiquitin transferase HERC2	F:GO:0004842; C:GO:0005654; C:GO:0005743; P:GO:0006303; P:GO:0007283; P:GO:0016567; F:GO:0031625; F:GO:0032183	F:ubiquitin-protein transferase activity; C:nucleoplasm; C:mitochondrial inner membrane; P:double-strand break repair via nonhomologous end joining; P:spermatogenesis; P:protein ubiquitination; F:ubiquitin protein ligase binding; F:SUMO binding
Mg_contig_817	TSA: Mytilus galloprovincialis NORM_MGC_c8090 mRNA sequence	EF2_HUMANRecName: Full=Elongation factor 2; Short=EF-2	F:GO:0002039; P:GO:0002244; P:GO:0002931; P:GO:0003009; F:GO:0003746; F:GO:0003924; F:GO:0005525; C:GO:0005634; C:GO:0005829; C:GO:0005886; P:GO:0007568; F:GO:0008097; P:GO:0010629; P:GO:0014009; C:GO:0016235; F:GO:0019901; C:GO:0031012; P:GO:0032355; P:GO:0034976; P:GO:0035914; P:GO:0042542; C:GO:0042788; F:GO:0042802; F:GO:0043022; C:GO:0045121; F:GO:0045296; P:GO:0045471; P:GO:0045901; P:GO:00…	F:p53 binding; P:hematopoietic progenitor cell differentiation; P:response to ischemia; P:skeletal muscle contraction; F:translation elongation factor activity; F:GTPase activity; F:GTP binding; C:nucleus; C:cytosol; C:plasma membrane; P:aging; F:5S rRNA binding; P:negative regulation of gene expression; P:glial cell proliferation; C:aggresome; F:protein kinase binding; C:extracellular matrix; P:…	EC:3.6.1.15	Nucleoside-triphosphate phosphatase
Mg_contig_818	TSA: Mytilus galloprovincialis NORM_MGT_c11184 mRNA sequence	---NA---
Mg_contig_819	TSA: Mytilus galloprovincialis NORM_MGT_c11184 mRNA sequence	---NA---
Mg_contig_820	Mytilus galloprovincialis mRNA for catchin (catchin gene)	MYS_ARGIRRecName: Full=Myosin heavy chain, striated muscle	F:GO:0000146; P:GO:0003009; F:GO:0003725; F:GO:0003777; F:GO:0005516; F:GO:0005524; C:GO:0005703; C:GO:0005829; C:GO:0005863; P:GO:0007018; P:GO:0007298; P:GO:0007517; P:GO:0007527; F:GO:0008017; F:GO:0008307; C:GO:0014704; P:GO:0014823; F:GO:0017018; P:GO:0018991; P:GO:0030049; P:GO:0030241; F:GO:0030898; C:GO:0031672; F:GO:0032027; C:GO:0036464; P:GO:0038096; F:GO:0042803; P:GO:0043050; P:GO:00…	F:microfilament motor activity; P:skeletal muscle contraction; F:double-stranded RNA binding; F:microtubule motor activity; F:calmodulin binding; F:ATP binding; C:polytene chromosome puff; C:cytosol; C:striated muscle myosin thick filament; P:microtubule-based movement; P:border follicle cell migration; P:muscle organ development; P:adult somatic muscle development; F:microtubule binding; F:struc…	EC:3.1.3.16; EC:3.6.1.3; EC:3.1.3.41; EC:3.6.1.15	Protein-serine/threonine phosphatase; Adenosinetriphosphatase; 4-nitrophenylphosphatase; Nucleoside-triphosphate phosphatase
Mg_contig_821	---NA---	FRRS1_DANRERecName: Full=Putative ferric-chelate reductase 1	C:GO:0005576; C:GO:0016020; F:GO:0016491; P:GO:0042832	C:extracellular region; C:membrane; F:oxidoreductase activity; P:defense response to protozoan
Mg_contig_822	---NA---	FRRS1_DANRERecName: Full=Putative ferric-chelate reductase 1	C:GO:0005576; C:GO:0016020; F:GO:0016491; P:GO:0042832	C:extracellular region; C:membrane; F:oxidoreductase activity; P:defense response to protozoan
Mg_contig_823	TSA: Placopecten magellanicus Pmagell_eye_g00199t00007 mRNA sequence	IF2B_DROMERecName: Full=Eukaryotic translation initiation factor 2 subunit 2; AltName: Full=Eukaryotic translation initiation factor 2 subunit beta; Short=eIF-2-beta	P:GO:0000122; P:GO:0001701; P:GO:0001731; P:GO:0002176; F:GO:0003729; F:GO:0003743; C:GO:0005634; C:GO:0005829; C:GO:0005850; C:GO:0005886; P:GO:0008340; P:GO:0008584; P:GO:0016199; C:GO:0016282; F:GO:0031369; P:GO:0034976; P:GO:0040014; C:GO:0043614; F:GO:0046872; P:GO:0055085	P:negative regulation of transcription by RNA polymerase II; P:in utero embryonic development; P:formation of translation preinitiation complex; P:male germ cell proliferation; F:mRNA binding; F:translation initiation factor activity; C:nucleus; C:cytosol; C:eukaryotic translation initiation factor 2 complex; C:plasma membrane; P:determination of adult lifespan; P:male gonad development; P:axon m…
Mg_contig_824	---NA---	---NA---
Mg_contig_825	TSA: Mytilus galloprovincialis NORM_MGC_c7912 mRNA sequence	---NA---
Mg_contig_826	TSA: Mytilus galloprovincialis NORM_MGC_c1190 mRNA sequence	SAHHB_XENLARecName: Full=Adenosylhomocysteinase B; Short=AdoHcyase B; AltName: Full=S-adenosyl-L-homocysteine hydrolase B	P:GO:0001666; P:GO:0002439; F:GO:0004013; F:GO:0005507; C:GO:0005634; C:GO:0005829; C:GO:0005938; P:GO:0006641; P:GO:0006656; P:GO:0006730; P:GO:0007163; P:GO:0007584; P:GO:0019510; F:GO:0030552; C:GO:0031002; C:GO:0031252; C:GO:0031941; P:GO:0032259; P:GO:0033353; C:GO:0042470; P:GO:0042745; F:GO:0042802; C:GO:0043005; F:GO:0043621; F:GO:0051287; C:GO:0070062; P:GO:0071268; C:GO:0097311; F:GO:00…	P:response to hypoxia; P:chronic inflammatory response to antigenic stimulus; F:adenosylhomocysteinase activity; F:copper ion binding; C:nucleus; C:cytosol; C:cell cortex; P:triglyceride metabolic process; P:phosphatidylcholine biosynthetic process; P:one-carbon metabolic process; P:establishment or maintenance of cell polarity; P:response to nutrient; P:S-adenosylhomocysteine catabolic process; …	EC:3.3.1.1	Adenosylhomocysteinase
Mg_contig_827	---NA---	---NA---
Mg_contig_828	TSA: Mytilus galloprovincialis NORM_MGT_c4000 mRNA sequence	---NA---
Mg_contig_829	TSA: Mytilus galloprovincialis NORM_MGT_c8693 mRNA sequence	---NA---
Mg_contig_830	PREDICTED: Crassostrea gigas replication factor C subunit 2 (LOC105317478), mRNA	RFC2_CHICKRecName: Full=Replication factor C subunit 2; AltName: Full=Activator 1 40 kDa subunit; Short=A1 40 kDa subunit; AltName: Full=Activator 1 subunit 2; AltName: Full=Replication factor C 40 kDa subunit; Short=RF-C 40 kDa subunit; Short=RFC40	P:GO:0000724; F:GO:0003689; F:GO:0005524; C:GO:0005654; C:GO:0005663; P:GO:0006283; P:GO:0006296; P:GO:0006297; F:GO:0017116; F:GO:0019899; C:GO:0031390; P:GO:0032201; P:GO:0042276; P:GO:0042769; P:GO:0070987; P:GO:1900264; P:GO:1901796	P:double-strand break repair via homologous recombination; F:DNA clamp loader activity; F:ATP binding; C:nucleoplasm; C:DNA replication factor C complex; P:transcription-coupled nucleotide-excision repair; P:nucleotide-excision repair, DNA incision, 5'-to lesion; P:nucleotide-excision repair, DNA gap filling; F:single-stranded DNA helicase activity; F:enzyme binding; C:Ctf18 RFC-like complex; P:t…	EC:3.6.1.3; EC:3.6.1.15	Adenosinetriphosphatase; Nucleoside-triphosphate phosphatase
Mg_contig_831	TSA: Mytilus galloprovincialis NORM_MGT_c13934 mRNA sequence	WASL_RATRecName: Full=Neural Wiskott-Aldrich syndrome protein; Short=N-WASP	C:GO:0000139; P:GO:0002625; C:GO:0005829; C:GO:0005884; C:GO:0005911; P:GO:0006900; F:GO:0008092; P:GO:0009617; P:GO:0010324; P:GO:0016197; F:GO:0017124; F:GO:0019901; C:GO:0030027; P:GO:0030050; C:GO:0030478; C:GO:0030666; F:GO:0030695; F:GO:0031267; P:GO:0032880; P:GO:0034629; P:GO:0038096; P:GO:0042110; F:GO:0042802; F:GO:0043274; P:GO:0045010; C:GO:0045335; P:GO:0050852; P:GO:0051491; P:GO:00…	C:Golgi membrane; P:regulation of T cell antigen processing and presentation; C:cytosol; C:actin filament; C:cell-cell junction; P:vesicle budding from membrane; F:cytoskeletal protein binding; P:response to bacterium; P:membrane invagination; P:endosomal transport; F:SH3 domain binding; F:protein kinase binding; C:lamellipodium; P:vesicle transport along actin filament; C:actin cap; C:endocytic …
Mg_contig_832	TSA: Mytilus galloprovincialis NORM_MGT_c21964 mRNA sequence	CHSTF_MOUSERecName: Full=Carbohydrate sulfotransferase 15; AltName: Full=B-cell RAG-associated gene protein; AltName: Full=N-acetylgalactosamine 4-sulfate 6-O-sulfotransferase; Short=GalNAc4S-6ST	C:GO:0005794; C:GO:0016020; P:GO:0019319; F:GO:0050656; F:GO:0050659	C:Golgi apparatus; C:membrane; P:hexose biosynthetic process; F:3'-phosphoadenosine 5'-phosphosulfate binding; F:N-acetylgalactosamine 4-sulfate 6-O-sulfotransferase activity	EC:2.8.2.33	N-acetylgalactosamine 4-sulfate 6-O-sulfotransferase
Mg_contig_833	---NA---	PA2A_BUNMURecName: Full=Acidic phospholipase A2; Short=svPLA2; AltName: Full=Phosphatidylcholine 2-acylhydrolase; Flags: Precursor	P:GO:0001816; P:GO:0002376; P:GO:0006355; P:GO:0009605; P:GO:0010557; P:GO:0031328; F:GO:0043167; P:GO:0044093; P:GO:0044255; C:GO:0044464; P:GO:0045935; P:GO:0046394; P:GO:0048584; P:GO:0051049; F:GO:0052689; P:GO:0070887	P:cytokine production; P:immune system process; P:regulation of transcription, DNA-templated; P:response to external stimulus; P:positive regulation of macromolecule biosynthetic process; P:positive regulation of cellular biosynthetic process; F:ion binding; P:positive regulation of molecular function; P:cellular lipid metabolic process; C:cell part; P:positive regulation of nucleobase-containing…	EC:3.1.1.1	Carboxylesterase
Mg_contig_834	TSA: Mytilus galloprovincialis NORM_MGC_c3326 mRNA sequence	ULA1_CHICKRecName: Full=NEDD8-activating enzyme E1 regulatory subunit; AltName: Full=APP-BP1; AltName: Full=Amyloid protein-binding protein 1	F:GO:0001540; C:GO:0005777; C:GO:0005829; P:GO:0006281; P:GO:0007131; P:GO:0009414; P:GO:0009734; P:GO:0009735; P:GO:0009791; P:GO:0009965; F:GO:0019781; F:GO:0031625; C:GO:0032991; P:GO:0033314; P:GO:0043518; P:GO:0043523; P:GO:0043687; P:GO:0045116; F:GO:0046982	F:amyloid-beta binding; C:peroxisome; C:cytosol; P:DNA repair; P:reciprocal meiotic recombination; P:response to water deprivation; P:auxin-activated signaling pathway; P:response to cytokinin; P:post-embryonic development; P:leaf morphogenesis; F:NEDD8 activating enzyme activity; F:ubiquitin protein ligase binding; C:protein-containing complex; P:mitotic DNA replication checkpoint; P:negative re…
Mg_contig_835	TSA: Mytilus galloprovincialis NORM_MGT_c15703 mRNA sequence	---NA---
Mg_contig_836	---NA---	---NA---
Mg_contig_837	---NA---	---NA---
Mg_contig_838	Mytilus galloprovincialis thioredoxin 1 mRNA, complete cds	THIO_PLAF7RecName: Full=Thioredoxin; Short=Trx	P:GO:0000011; P:GO:0000122; C:GO:0000324; F:GO:0004791; C:GO:0005576; C:GO:0005634; C:GO:0005739; C:GO:0005829; P:GO:0006749; P:GO:0006888; P:GO:0006890; P:GO:0009314; P:GO:0010269; P:GO:0014823; F:GO:0015035; F:GO:0015037; F:GO:0016671; P:GO:0019379; F:GO:0019899; C:GO:0030424; C:GO:0030425; P:GO:0033158; P:GO:0042100; P:GO:0042144; P:GO:0042744; C:GO:0043025; P:GO:0043388; P:GO:0045454; P:GO:00…	P:vacuole inheritance; P:negative regulation of transcription by RNA polymerase II; C:fungal-type vacuole; F:thioredoxin-disulfide reductase activity; C:extracellular region; C:nucleus; C:mitochondrion; C:cytosol; P:glutathione metabolic process; P:endoplasmic reticulum to Golgi vesicle-mediated transport; P:retrograde vesicle-mediated transport, Golgi to endoplasmic reticulum; P:response to radi…	EC:1.8.1.9; EC:1.8.1.8	Thioredoxin-disulfide reductase; Protein-disulfide reductase
Mg_contig_839	TSA: Mytilus galloprovincialis NORM_MGT_c12847 mRNA sequence	NB5R3_MOUSERecName: Full=NADH-cytochrome b5 reductase 3; Short=B5R; Short=Cytochrome b5 reductase; AltName: Full=Diaphorase-1; Contains: RecName: Full=NADH-cytochrome b5 reductase 3 membrane-bound form; Contains: RecName: Full=NADH-cytochrome b5 reductase 3 soluble form	P:GO:0001878; F:GO:0004128; F:GO:0005515; C:GO:0005634; C:GO:0005741; C:GO:0005743; C:GO:0005789; C:GO:0005811; C:GO:0005833; P:GO:0006695; F:GO:0008940; P:GO:0015701; C:GO:0016021; F:GO:0016208; F:GO:0043531; P:GO:0044237; F:GO:0046857; F:GO:0046872; F:GO:0051287; P:GO:0055114; C:GO:0070062; F:GO:0071949; P:GO:1903955; P:GO:2001057	P:response to yeast; F:cytochrome-b5 reductase activity, acting on NAD(P)H; F:protein binding; C:nucleus; C:mitochondrial outer membrane; C:mitochondrial inner membrane; C:endoplasmic reticulum membrane; C:lipid droplet; C:hemoglobin complex; P:cholesterol biosynthetic process; F:nitrate reductase activity; P:bicarbonate transport; C:integral component of membrane; F:AMP binding; F:ADP binding; P…	EC:1.6.2.2; EC:1.7.99.4	Cytochrome-b5 reductase; Nitrate reductase
Mg_contig_840	TSA: Mytilus galloprovincialis NORM_MGT_c13845 mRNA sequence	---NA---
[truncated: 259,851+ more rows]
