# Supplementary material for: Immune Tolerance in Mytilus galloprovincialis Hemocytes After Repeated Contact With Vibrio splendidus
Source: Front Immunol. 2019 Aug 9;10:1894. doi: 10.3389/fimmu.2019.01894 (PMC6697025; doi:10.3389/fimmu.2019.01894)
Supplement: Supplementary File 2 — qPCR analysis to verify V. splendidus clearance 1 week after the challenge. [file Table_2.XLSX]

## Sheet: Vsple clearance
ANOVA summary
F	1.001
P value	0.4575
P value summary	ns
Are differences among means statistically significant? (P < 0.05)	No
R square	0.2944
Brown-Forsythe test
F (DFn, DFd)	0,9876 (5, 12)
P value	0.4646
P value summary	ns
Significantly different standard deviations? (P < 0.05)	No
Uncorrected Fisher's LSD	Mean Diff,	Significant?	Summary	Individual P Value
Control t0 vs. Control 24h	8.297e-07	No	ns	0.9997
Control t0 vs. Control 7d	3.575e-06	No	ns	0.9985
Control t0 vs. Injected t0	-0.0001888	No	ns	0.9246
Control t0 vs. Injected 24h	-0.003056	No	ns	0.1435
Control t0 vs. Injected 7d	4.395e-06	No	ns	0.9981
Control 24h vs. Control 7d	2.746e-06	No	ns	0.9988
Control 24h vs. Injected t0	-0.0001896	No	ns	0.9242
Control 24h vs. Injected 24h	-0.003057	No	ns	0.1434
Control 24h vs. Injected 7d	3.565e-06	No	ns	0.9985
Control 7d vs. Injected t0	-0.0001923	No	ns	0.9082
Control 7d vs. Injected 24h	-0.00306	No	ns	0.0856
Control 7d vs. Injected 7d	8.197e-07	No	ns	0.9996
Injected t0 vs. Injected 24h	-0.002867	No	ns	0.1265
Injected t0 vs. Injected 7d	0.0001932	No	ns	0.9078
Injected 24h vs. Injected 7d	0.00306	No	ns	0.0855
When the qPCR did not detect any expression Ct was set at 40, which means a minimum expression value of 3.74e-6

## Sheet: Bacterial load
Best-fit values
Slope	-0,3488 ± 0,05790
Y-intercept when X=0.0	17,18 ± 2,113
X-intercept when Y=0.0	49.26
1/slope	-2.867
95% Confidence Intervals
Slope	-0,5980 to -0,09971
Y-intercept when X=0.0	8,092 to 26,27
X-intercept when Y=0.0	43,62 to 81,76
Goodness of Fit
R square	0.9478
Sy.x	0.3613
Is slope significantly non-zero?
F	36.3
DFn, DFd	1,000, 2,000
P value	0.0265
Deviation from zero?	Significant
Data
Number of X values	4
Maximum number of Y replicates	1
Total number of values	4
Number of missing values	0
Equation	Y = -0,3488*X + 17,18
ANOVA summary
F	3.912
P value	0.0246
P value summary	*
Are differences among means statistically significant? (P < 0.05)	Yes
R square	0.6198
Brown-Forsythe test
F (DFn, DFd)	2,260 (5, 12)
P value	0.1148
P value summary	ns
Significantly different standard deviations? (P < 0.05)	No
Uncorrected Fisher's LSD	Mean Diff,	Significant?	Summary	Individual P Value
Control t0 vs. Control 24h	-0.3094	No	ns	0.8344
Control t0 vs. Control 7d	1.619	No	ns	0.221
Control t0 vs. Injected t0	0.5988	No	ns	0.6587
Control t0 vs. Injected 24h	-3.095	Yes	*	0.0373
Control t0 vs. Injected 7d	0.3637	No	ns	0.7768
Control 24h vs. Control 7d	1.929	No	ns	0.1501
Control 24h vs. Injected t0	0.9082	No	ns	0.5052
Control 24h vs. Injected 24h	-2.786	No	ns	0.0568
Control 24h vs. Injected 7d	0.6731	No	ns	0.6013
Control 7d vs. Injected t0	-1.02	No	ns	0.3745
Control 7d vs. Injected 24h	-4.715	Yes	**	0.0011
Control 7d vs. Injected 7d	-1.256	No	ns	0.2437
Injected t0 vs. Injected 24h	-3.694	Yes	**	0.0088
Injected t0 vs. Injected 7d	-0.2351	No	ns	0.8352
Injected 24h vs. Injected 7d	3.459	Yes	**	0.0087
When the qPCR did not detect any expression Ct was set at 40, which means a minimum bacterial load of 10e3 CFU
