# Supplementary material for: Immune Tolerance in Mytilus galloprovincialis Hemocytes After Repeated Contact With Vibrio splendidus
Source: Front Immunol. 2019 Aug 9;10:1894. doi: 10.3389/fimmu.2019.01894 (PMC6697025; doi:10.3389/fimmu.2019.01894)
Supplement: Supplementary File 3 — DEGs after V. splendidus exposure at each sampling point, as determined by comparison with the controls. [file Table_3.XLSX]

## Sheet: I24hpi vs. C24hpi
Name	Fold change	FDR p-value	Description molluscs Database	Description Uniprot/Swissprot
Mg_contig_17652	5793.6	0.0190427	Lottia gigantea hypothetical protein partial mRNA	LRP6_MOUSERecName: Full=Low-density lipoprotein receptor-related protein 6; Short=LRP-6; Flags: Precursor
Mg_contig_6258	5629.38	3.9156e-06	TSA: Mytilus galloprovincialis NORM_MGC_c14899 mRNA sequence	---NA---
Mg_contig_2178	5518.39	1.94491e-08	TSA: Mytilus galloprovincialis NORM_MGC_c12346 mRNA sequence	---NA---
Mg_contig_3486	4927.82	0.024667	TSA: Mytilus galloprovincialis NORM_MGC_c5006 mRNA sequence	HS12B_MOUSERecName: Full=Heat shock 70 kDa protein 12B
Mg_contig_4952	4327.07	0.0272977	TSA: Crepidula fornicata 4078.Cfedg, mRNA sequence	---NA---
Mg_contig_512	4027.72	0.00543396	TSA: Mytilus galloprovincialis NORM_MGT_c7812 mRNA sequence	PH4H_DROMERecName: Full=Protein henna; AltName: Full=Phe-4-monooxygenase; AltName: Full=Phenylalanine-4-hydroxylase; Short=PAH; AltName: Full=Tryptophan 5-hydroxylase; Short=TRH; AltName: Full=Tryptophan 5-monooxygenase
Mg_contig_14535	4011.08	0.0114766	PREDICTED: Crassostrea gigas uncharacterized LOC105329490 (LOC105329490), mRNA	SLEB_BACSURecName: Full=Spore cortex-lytic enzyme; Short=SCLE; Flags: Precursor
Mg_contig_14947	3919.82	0.0346317	TSA: Mytilus edulis, clone 20100630_17834 length=365 numreads=2, mRNA sequence	---NA---
Mg_contig_12937	3803.32	1.24318e-05	TSA: Mytilus galloprovincialis NORM_MGT_c554 mRNA sequence	---NA---
Mg_contig_21085	3365.43	0.0324845	TSA: Mytilus galloprovincialis NORM_MGT_c6543 mRNA sequence	---NA---
Mg_contig_2411	3297.36	5.32933e-05	Lottia gigantea hypothetical protein mRNA	---NA---
Mg_contig_5687	3294.33	0.00997273	TSA: Mytilus galloprovincialis NORM_MGC_c449 mRNA sequence	NPHN_HUMANRecName: Full=Nephrin; AltName: Full=Renal glomerulus-specific cell adhesion receptor; Flags: Precursor
Mg_contig_35214	3277.37	0.0350722	TSA: Mytilus galloprovincialis NORM_MGT_c13225 mRNA sequence	---NA---
Mg_contig_12012	3255.7	0.027695	TSA: Mytilus galloprovincialis NORM_MGT_c9044 mRNA sequence	DCC_RATRecName: Full=Netrin receptor DCC; AltName: Full=Tumor suppressor protein DCC; Flags: Precursor
Mg_contig_2161	3251.22	0.0387962	TSA: Mytilus galloprovincialis NORM_MGC_c4900 mRNA sequence	GXN_ACRMIRecName: Full=Galaxin; Flags: Precursor
Mg_contig_15067	3139.69	0.031118	Mytilus coruscus shell protein-5 mRNA, complete cds	---NA---
Mg_contig_24214	3105.42	0.031118	PREDICTED: Biomphalaria glabrata uncharacterized LOC106056405 (LOC106056405), mRNA	---NA---
Mg_contig_136484	3102	0.0217923	Lottia gigantea hypothetical protein partial mRNA	WFDC2_MOUSERecName: Full=WAP four-disulfide core domain protein 2; AltName: Full=WAP domain-containing protein HE4; Flags: Precursor
Mg_contig_38018	3084.32	1.00557e-09	TSA: Mytilus galloprovincialis NORM_MGT_c5904 mRNA sequence	OAS1A_MOUSERecName: Full=2'-5'-oligoadenylate synthase 1A; Short=(2-5')oligo(A) synthase 1A; Short=2-5A synthase 1A; AltName: Full=p42 OAS
Mg_contig_14938	3018.51	0.0399074	TSA: Mytilus edulis, clone 20100630_17834 length=365 numreads=2, mRNA sequence	---NA---
Mg_contig_2753	2725.96	0.0307425	Lottia gigantea hypothetical protein partial mRNA	ALO_ASHGORecName: Full=D-arabinono-1,4-lactone oxidase; Short=ALO; AltName: Full=L-galactono-gamma-lactone oxidase
Mg_contig_19704	2686.4	0.00535074	TSA: Mytilus galloprovincialis NORM_MGT_c8172 mRNA sequence	---NA---
Mg_contig_4669	2567.56	0.0200054	TSA: Crepidula fornicata 697.Cfedg, mRNA sequence	---NA---
Mg_contig_398	2537.1	0.0430411	TSA: Mytilus galloprovincialis NORM_MGT_c8982 mRNA sequence	---NA---
Mg_contig_176264	2502.58	0.0450845	TSA: Mytilus galloprovincialis NORM_MGT_c24241 mRNA sequence	MLRP1_ACRMIRecName: Full=MAM and LDL-receptor class A domain-containing protein 1; AltName: Full=Skeletal organic matrix MAM and LDL-receptor 1; Short=SOM MAM and LDL-receptor 1
Mg_contig_11102	2456.66	0.0491192	TSA: Crepidula fornicata 23883.Cfedg, mRNA sequence	---NA---
Mg_contig_54838	2436.01	0.00326307	TSA: Mytilus galloprovincialis NORM_MGT_c367 mRNA sequence	UBIQP_XENLARecName: Full=Polyubiquitin; Contains: RecName: Full=Ubiquitin; Flags: Precursor
Mg_contig_29354	2410	0.00349921	TSA: Mytilus galloprovincialis NORM_MGT_c16685 mRNA sequence	TLDC1_DANRERecName: Full=TLD domain-containing protein 1; AltName: Full=TBC/LysM-associated domain-containing protein 1
Mg_contig_34245	2403	0.0486302	TSA: Mytilus galloprovincialis NORM_MGT_c552 mRNA sequence	---NA---
Mg_contig_246609	2395.55	7.60681e-06	TSA: Mytilus galloprovincialis NORM_MGC_c9438 mRNA sequence	---NA---
Mg_contig_25778	2360.63	0.0303628	TSA: Mytilus galloprovincialis NORM_MGC_c4466 mRNA sequence	---NA---
Mg_contig_45211	2305.47	0.00103446	TSA: Mytilus edulis, clone 20100630_5686 length=920 numreads=5, mRNA sequence	HS12A_HUMANRecName: Full=Heat shock 70 kDa protein 12A
Mg_contig_263940	2281.56	0.0182003	TSA: Lymnaea stagnalis mRNA, contig: LymstCNS_TSA_43049, mRNA sequence	---NA---
Mg_contig_25916	2263.09	0.0273328	TSA: Mytilus galloprovincialis NORM_MGC_c3966 mRNA sequence	---NA---
Mg_contig_17861	2240.98	0.040216	Chlamys farreri opioid growth factor receptor (OGFR) mRNA, complete cds	---NA---
Mg_contig_14570	2177.65	0.0222988	TSA: Mytilus galloprovincialis NORM_MGT_c22845 mRNA sequence	---NA---
Mg_contig_10916	2151.94	0.0330684	TSA: Crassostrea angulata SeqIndex16867.ca mRNA sequence	---NA---
Mg_contig_14153	2136.3	0.030284	TSA: Mytilus galloprovincialis NORM_MGT_c1463 mRNA sequence	---NA---
Mg_contig_167677	2120.86	0.0366502	TSA: Mytilus galloprovincialis NORM_MGT_c7725 mRNA sequence	---NA---
Mg_contig_7648	2113.08	0.0429815	TSA: Mytilus galloprovincialis NORM_MGC_c2307 mRNA sequence	TALDO_MOUSERecName: Full=Transaldolase
Mg_contig_38985	2103.93	0.0320732	TSA: Mytilus edulis, clone 20100630_4316 length=360 numreads=2, mRNA sequence	---NA---
Mg_contig_134532	2075.78	0.0389513	TSA: Crassostrea angulata SeqIndex47749.ca mRNA sequence	---NA---
Mg_contig_1483	2047.94	0.000208727	TSA: Mytilus galloprovincialis NORM_MGC_c9522 mRNA sequence	---NA---
Mg_contig_36390	2016.56	0.0429251	TSA: Lymnaea stagnalis mRNA, contig: LymstCNS_TSA_5527, mRNA sequence	---NA---
Mg_contig_255663	1941.09	0.0420384	TSA: Mytilus galloprovincialis NORM_MGT_c5132 mRNA sequence	---NA---
Mg_contig_17430	1831.64	0.0462851	TSA: Mytilus galloprovincialis NORM_MGT_c776 mRNA sequence	---NA---
Mg_contig_222747	1792.23	0.00492548	TSA: Mytilus galloprovincialis NORM_MGC_c575 mRNA sequence	---NA---
Mg_contig_7229	1736.99	0.0154966	TSA: Mytilus galloprovincialis NORM_MGT_c24604 mRNA sequence	---NA---
Mg_contig_45388	1668.59	0.040216	TSA: Elysia timida contig00225.Eltiadult mRNA sequence	---NA---
Mg_contig_80371	1666.06	0.00261399	PREDICTED: Biomphalaria glabrata eukaryotic translation initiation factor 5B-like (LOC106076285), mRNA	IIGP5_RATRecName: Full=Interferon-inducible GTPase 5; AltName: Full=Immunity-related GTPase cinema 1
Mg_contig_28616	1654.26	0.00129154	TSA: Mytilus galloprovincialis NORM_MGT_c16685 mRNA sequence	TLDC1_DANRERecName: Full=TLD domain-containing protein 1; AltName: Full=TBC/LysM-associated domain-containing protein 1
Mg_contig_38280	1651.84	7.28736e-05	TSA: Mytilus galloprovincialis NORM_MGT_c10819 mRNA sequence	---NA---
Mg_contig_43297	1648.23	0.00405389	TSA: Mytilus galloprovincialis NORM_MGT_c552 mRNA sequence	---NA---
Mg_contig_2957	1598.9	0.00542409	TSA: Mytilus galloprovincialis NORM_MGT_c14773 mRNA sequence	---NA---
Mg_contig_20783	1593.11	0.00296568	TSA: Mytilus galloprovincialis NORM_MGT_c21112 mRNA sequence	---NA---
Mg_contig_23455	1583.18	0.0123401	TSA: Mytilus galloprovincialis NORM_MGT_c21807 mRNA sequence	HS12A_MOUSERecName: Full=Heat shock 70 kDa protein 12A
Mg_contig_30227	1574.31	0.000899277	TSA: Crassostrea angulata SeqIndex69861.ca mRNA sequence	---NA---
Mg_contig_11789	1573.41	2.78248e-06	TSA: Mytilus galloprovincialis NORM_MGT_c10078 mRNA sequence	PLXB2_HUMANRecName: Full=Plexin-B2; AltName: Full=MM1; Flags: Precursor
Mg_contig_38564	1535.09	0.00138043	TSA: Mytilus galloprovincialis NORM_MGT_c10293 mRNA sequence	GIMA7_HUMANRecName: Full=GTPase IMAP family member 7; AltName: Full=Immunity-associated nucleotide 7 protein; Short=IAN-7
Mg_contig_36011	1533.48	0.000235151	TSA: Mytilus galloprovincialis NORM_MGT_c15715 mRNA sequence	---NA---
Mg_contig_14628	1522.36	0.000895669	TSA: Mytilus galloprovincialis NORM_MGT_c16574 mRNA sequence	---NA---
Mg_contig_213037	1425.13	0.00570509	TSA: Mytilus galloprovincialis NORM_MGT_c7579 mRNA sequence	---NA---
Mg_contig_3386	1408.54	0.0484902	TSA: Mytilus galloprovincialis NORM_MGT_c12625 mRNA sequence	PH4H_DROMERecName: Full=Protein henna; AltName: Full=Phe-4-monooxygenase; AltName: Full=Phenylalanine-4-hydroxylase; Short=PAH; AltName: Full=Tryptophan 5-hydroxylase; Short=TRH; AltName: Full=Tryptophan 5-monooxygenase
Mg_contig_16351	1366.59	0.023684	TSA: Villosa lienosa Contig19541.Vilimmg mRNA sequence	---NA---
Mg_contig_107363	1360.59	0.01173	TSA: Mytilus galloprovincialis NORM_MGT_c542 mRNA sequence	---NA---
Mg_contig_45674	1314.68	4.12503e-07	TSA: Mytilus galloprovincialis NORM_MGC_c1233 mRNA sequence	---NA---
Mg_contig_1103	1295.97	0.000235151	TSA: Mytilus galloprovincialis NORM_MGC_c124 mRNA sequence	---NA---
Mg_contig_70452	1287.31	0.0158846	TSA: Mytilus galloprovincialis NORM_MGT_c11483 mRNA sequence	---NA---
Mg_contig_4384	1264.3	7.32486e-08	TSA: Crassostrea angulata SeqIndex116723.ca mRNA sequence	---NA---
Mg_contig_96526	1256.79	0.00719044	TSA: Octopus vulgaris NODE_46514_length_358_cov_21.293297 mRNA sequence	---NA---
Mg_contig_89628	1255.64	2.10056e-06	TSA: Mytilus galloprovincialis NORM_MGC_c1072 mRNA sequence	---NA---
Mg_contig_33046	1250.04	0.00178754	TSA: Mytilus galloprovincialis NORM_MGT_c8936 mRNA sequence	---NA---
Mg_contig_130257	1198	0.0208278	TSA: Mytilus galloprovincialis NORM_MGT_c7725 mRNA sequence	---NA---
Mg_contig_17659	1170.09	4.42882e-06	TSA: Mytilus galloprovincialis NORM_MGT_c22520 mRNA sequence	OAS2_MOUSERecName: Full=2'-5'-oligoadenylate synthase 2; Short=(2-5')oligo(A) synthase 2; Short=2-5A synthase 2; AltName: Full=2',5'-oligoadenylate synthetase-like 11
Mg_contig_5089	1107.75	0.00677659	TSA: Mytilus galloprovincialis NORM_MGT_c21699 mRNA sequence	---NA---
Mg_contig_13823	1087.54	0.024773	TSA: Villosa lienosa Contig41190.Vilimmg mRNA sequence	---NA---
Mg_contig_9677	1071.77	0.00788729	TSA: Placobranchus ocellatus 34088.Plocadult mRNA sequence	---NA---
Mg_contig_40295	1065.81	0.0271726	TSA: Mytilus galloprovincialis NORM_MGC_c1510 mRNA sequence	ELMO2_HUMANRecName: Full=Engulfment and cell motility protein 2; AltName: Full=Protein ced-12 homolog A; Short=hCed-12A
Mg_contig_114805	1041.67	0.000755344	TSA: Lymnaea stagnalis mRNA, contig: LymstCNS_TSA_21397, mRNA sequence	---NA---
Mg_contig_22736	1025.39	0.0103555	Lottia gigantea hypothetical protein partial mRNA	---NA---
Mg_contig_28789	1024.73	0.0453112	TSA: Mytilus edulis, clone 20100630_36013 length=423 numreads=2, mRNA sequence	---NA---
Mg_contig_31721	1021.12	5.52738e-06	TSA: Mytilus galloprovincialis NORM_MGT_c15700 mRNA sequence	---NA---
Mg_contig_23664	1013.95	0.0021216	PREDICTED: Crassostrea gigas tumor susceptibility gene 101 protein (LOC105329131), transcript variant X2, mRNA	NPHN_HUMANRecName: Full=Nephrin; AltName: Full=Renal glomerulus-specific cell adhesion receptor; Flags: Precursor
Mg_contig_57096	1005.53	0.0156002	TSA: Mytilus galloprovincialis NORM_MGC_c400 mRNA sequence	MESD1_MOUSERecName: Full=Mesoderm development candidate 1
Mg_contig_234308	992.827	0.00348502	TSA: Lymnaea stagnalis mRNA, contig: LymstCNS_TSA_25935, mRNA sequence	---NA---
Mg_contig_20009	982.41	0.000791343	TSA: Mytilus galloprovincialis NORM_MGT_c4626 mRNA sequence	HS12A_HUMANRecName: Full=Heat shock 70 kDa protein 12A
Mg_contig_105747	970.501	0.000514283	TSA: Mytilus galloprovincialis NORM_MGC_c6897 mRNA sequence	---NA---
Mg_contig_24511	962.774	0.0352503	TSA: Mytilus galloprovincialis NORM_MGT_c16078 mRNA sequence	HS12A_HUMANRecName: Full=Heat shock 70 kDa protein 12A
Mg_contig_36492	959.142	0.0264852	TSA: Crassostrea angulata SeqIndex11872.ca mRNA sequence	---NA---
Mg_contig_257561	944.512	0.030284	TSA: Crepidula fornicata 22446.Cfedg, mRNA sequence	---NA---
Mg_contig_10893	936.008	0.000298804	TSA: Villosa lienosa k50_1369895.Vilimmg mRNA sequence	---NA---
Mg_contig_11576	920.464	0.0209882	TSA: Mytilus galloprovincialis NORM_MGT_c12030 mRNA sequence	---NA---
Mg_contig_4235	914.746	0.0117576	TSA: Mytilus galloprovincialis NORM_MGC_c5514 mRNA sequence	LOXH1_MOUSERecName: Full=Lipoxygenase homology domain-containing protein 1
Mg_contig_195809	903.093	0.0485354	TSA: Mytilus galloprovincialis NORM_MGC_c5256 mRNA sequence	---NA---
Mg_contig_216171	901.294	0.000477868	PREDICTED: Aplysia californica proteasome assembly chaperone 3-like (LOC101845097), transcript variant X1, mRNA	---NA---
Mg_contig_32475	897.999	0.0311663	PREDICTED: Biomphalaria glabrata uncharacterized LOC106051655 (LOC106051655), mRNA	---NA---
Mg_contig_123142	890.495	0.0301033	TSA: Mytilus galloprovincialis NORM_MGC_c11827 mRNA sequence	IIGP5_HUMANRecName: Full=Interferon-inducible GTPase 5; AltName: Full=Immunity-related GTPase cinema 1
Mg_contig_33802	882.444	0.0441154	TSA: Mytilus galloprovincialis NORM_MGT_c2247 mRNA sequence	SAMH1_HUMANRecName: Full=Deoxynucleoside triphosphate triphosphohydrolase SAMHD1; Short=dNTPase; AltName: Full=Dendritic cell-derived IFNG-induced protein; Short=DCIP; AltName: Full=Monocyte protein 5; Short=MOP-5; AltName: Full=SAM domain and HD domain-containing protein 1
Mg_contig_143693	853.427	0.0106919	Mytilus galloprovincialis MACPF domain containing protein (macp) mRNA, complete cds	---NA---
Mg_contig_38775	845.085	0.000665764	TSA: Mytilus galloprovincialis NORM_MGC_c12722 mRNA sequence	LX12B_HUMANRecName: Full=Arachidonate 12-lipoxygenase, 12R-type; Short=12R-LOX; Short=12R-lipoxygenase; AltName: Full=Epidermis-type lipoxygenase 12
Mg_contig_15825	830.713	0.000300054	TSA: Mytilus edulis, clone 20100630_10137 length=941 numreads=6, mRNA sequence	HS12B_HUMANRecName: Full=Heat shock 70 kDa protein 12B
Mg_contig_39237	804.087	0.0143035	TSA: Villosa lienosa k53_2225719.Vilimmg mRNA sequence	TGTP1_MOUSERecName: Full=T-cell-specific guanine nucleotide triphosphate-binding protein 1; AltName: Full=Interferon-gamma-inducible GTPase Ifggb5
Mg_contig_2354	799.101	0.0429057	Mytilus galloprovincialis myeloid differentiation factor 88 c mRNA, complete cds	MYD88_DANRERecName: Full=Myeloid differentiation primary response protein MyD88
Mg_contig_5134	785.976	0.0471968	TSA: Mytilus galloprovincialis NORM_MGT_c11273 mRNA sequence	---NA---
Mg_contig_10832	776.401	0.0254628	TSA: Mytilus galloprovincialis NORM_MGC_c4621 mRNA sequence	DTX3L_MOUSERecName: Full=E3 ubiquitin-protein ligase DTX3L; AltName: Full=Protein deltex-3-like; AltName: Full=RING-type E3 ubiquitin transferase DTX3L
Mg_contig_40053	751.652	1.00557e-09	TSA: Crassostrea angulata SeqIndex66752.ca mRNA sequence	---NA---
Mg_contig_26108	738.543	0.0382902	TSA: Mytilus galloprovincialis NORM_MGC_c5795 mRNA sequence	---NA---
Mg_contig_15151	737.189	0.0449239	TSA: Mytilus galloprovincialis NORM_MGT_c6569 mRNA sequence	BCAM_HUMANRecName: Full=Basal cell adhesion molecule; AltName: Full=Auberger B antigen; AltName: Full=B-CAM cell surface glycoprotein; AltName: Full=F8/G253 antigen; AltName: Full=Lutheran antigen; AltName: Full=Lutheran blood group glycoprotein; AltName: CD_antigen=CD239; Flags: Precursor
Mg_contig_45515	734.992	0.0320599	TSA: Lymnaea stagnalis mRNA, contig: LymstCNS_TSA_5835, mRNA sequence	---NA---
Mg_contig_41379	733.932	0.0393423	PREDICTED: Crassostrea gigas uncharacterized LOC105333180 (LOC105333180), transcript variant X1, mRNA	---NA---
Mg_contig_1637	720.589	0.0325807	TSA: Placopecten magellanicus Pmagell_eye_g20495t00001 mRNA sequence	---NA---
Mg_contig_13430	717.554	0.0396839	TSA: Mytilus galloprovincialis NORM_MGT_c10290 mRNA sequence	---NA---
Mg_contig_2693	708.886	0.0454892	TSA: Mytilus galloprovincialis NORM_MGC_c12722 mRNA sequence	LX12B_HUMANRecName: Full=Arachidonate 12-lipoxygenase, 12R-type; Short=12R-LOX; Short=12R-lipoxygenase; AltName: Full=Epidermis-type lipoxygenase 12
Mg_contig_78775	701.128	0.0323751	TSA: Mytilus galloprovincialis NORM_MGT_c6252 mRNA sequence	---NA---
Mg_contig_21428	700.425	0.0119045	TSA: Mytilus galloprovincialis NORM_MGC_c13547 mRNA sequence	---NA---
Mg_contig_16785	684.861	0.0350333	TSA: Mytilus galloprovincialis NORM_MGT_c17297 mRNA sequence	SAMH1_DANRERecName: Full=Deoxynucleoside triphosphate triphosphohydrolase SAMHD1; Short=dNTPase
Mg_contig_24191	679.439	0.000161844	TSA: Mytilus galloprovincialis NORM_MGT_c10102 mRNA sequence	---NA---
Mg_contig_132691	657.588	0.0206096	TSA: Villosa lienosa Contig13750.Vilimmg mRNA sequence	---NA---
Mg_contig_18141	653.291	0.000545534	TSA: Mytilus galloprovincialis NORM_MGT_c6569 mRNA sequence	BCAM_MOUSERecName: Full=Basal cell adhesion molecule; AltName: Full=B-CAM cell surface glycoprotein; AltName: Full=Lutheran antigen; AltName: CD_antigen=CD239; Flags: Precursor
Mg_contig_20740	648.608	0.000719091	TSA: Mytilus galloprovincialis NORM_MGT_c554 mRNA sequence	PHF24_PONABRecName: Full=PHD finger protein 24
Mg_contig_39377	647.052	0.0469041	TSA: Mytilus galloprovincialis NORM_MGT_c1893 mRNA sequence	HS12A_MOUSERecName: Full=Heat shock 70 kDa protein 12A
Mg_contig_19473	636.791	0.0467897	TSA: Mytilus galloprovincialis NORM_MGT_c4697 mRNA sequence	---NA---
Mg_contig_47281	632.381	0.0189299	TSA: Elysia timida contig01294.Eltiadult mRNA sequence	---NA---
Mg_contig_23547	625.295	0.0156002	TSA: Mytilus galloprovincialis NORM_MGT_c8525 mRNA sequence	PNCB_DROMERecName: Full=Nicotinate phosphoribosyltransferase; Short=NAPRTase
Mg_contig_108170	614.715	0.00527727	TSA: Mytilus edulis, clone 20100630_1799 length=1529 numreads=31, mRNA sequence	HS12B_MOUSERecName: Full=Heat shock 70 kDa protein 12B
Mg_contig_42928	613.644	0.0420375	TSA: Mytilus galloprovincialis NORM_MGT_c15275 mRNA sequence	PSG5_HUMANRecName: Full=Pregnancy-specific beta-1-glycoprotein 5; Short=PS-beta-G-5; Short=PSBG-5; Short=Pregnancy-specific glycoprotein 5; AltName: Full=Fetal liver non-specific cross-reactive antigen 3; Short=FL-NCA-3; Flags: Precursor
Mg_contig_120204	609.256	0.0366845	TSA: Crepidula fornicata 20830.Cfedg, mRNA sequence	PLXD1_HUMANRecName: Full=Plexin-D1; Flags: Precursor
Mg_contig_4059	605.554	0.0175806	TSA: Meretrix meretrix Contig13924.Meme mRNA sequence	CUBN_MOUSERecName: Full=Cubilin; AltName: Full=Intrinsic factor-cobalamin receptor; Flags: Precursor
Mg_contig_45485	580.921	0.00795907	TSA: Mytilus galloprovincialis NORM_MGC_c4337 mRNA sequence	---NA---
Mg_contig_10813	570.026	0.000867177	TSA: Mytilus galloprovincialis NORM_MGC_c1300 mRNA sequence	---NA---
Mg_contig_51562	569.664	0.0113914	TSA: Mytilus galloprovincialis NORM_MGT_c17875 mRNA sequence	HS12B_HUMANRecName: Full=Heat shock 70 kDa protein 12B
Mg_contig_34346	569.417	0.0334193	TSA: Placobranchus ocellatus 62654.Plocadult mRNA sequence	---NA---
Mg_contig_6610	562.99	0.00654658	PREDICTED: Crassostrea gigas uncharacterized LOC105341978 (LOC105341978), mRNA	---NA---
Mg_contig_7296	557.013	0.00599921	TSA: Mytilus galloprovincialis NORM_MGC_c5514 mRNA sequence	AOSL_PLEHORecName: Full=Allene oxide synthase-lipoxygenase protein; Includes: RecName: Full=Allene oxide synthase; AltName: Full=Hydroperoxidehydrase; Includes: RecName: Full=Arachidonate 8-lipoxygenase
Mg_contig_20734	556.673	0.00797606	TSA: Octopus vulgaris NODE_35920_length_424_cov_80.841980 mRNA sequence	---NA---
Mg_contig_269	555.143	0.01595	TSA: Crepidula fornicata 11640.Cfedg, mRNA sequence	---NA---
Mg_contig_213622	551.869	0.0379844	TSA: Mytilus galloprovincialis NORM_MGC_c10819 mRNA sequence	---NA---
Mg_contig_19273	548.675	0.0301966	TSA: Mytilus edulis, clone 20100630_8116 length=2251 numreads=38, mRNA sequence	CASP7_HUMANRecName: Full=Caspase-7; Short=CASP-7; AltName: Full=Apoptotic protease Mch-3; AltName: Full=CMH-1; AltName: Full=ICE-like apoptotic protease 3; Short=ICE-LAP3; Contains: RecName: Full=Caspase-7 subunit p20; Contains: RecName: Full=Caspase-7 subunit p11; Flags: Precursor
Mg_contig_123689	542.22	0.0178641	TSA: Mytilus galloprovincialis NORM_MGC_c3140 mRNA sequence	---NA---
Mg_contig_2700	532.101	0.0395649	TSA: Mytilus galloprovincialis NORM_MGC_c9039 mRNA sequence	---NA---
Mg_contig_12751	521.001	1.74753e-06	TSA: Mytilus galloprovincialis NORM_MGT_c12511 mRNA sequence	---NA---
Mg_contig_9092	519.465	0.00202782	TSA: Mytilus galloprovincialis NORM_MGC_c5571 mRNA sequence	ANK1_HUMANRecName: Full=Ankyrin-1; Short=ANK-1; AltName: Full=Ankyrin-R; AltName: Full=Erythrocyte ankyrin
Mg_contig_4332	506.978	0.00661243	TSA: Mytilus galloprovincialis NORM_MGT_c13003 mRNA sequence	---NA---
Mg_contig_80814	500.766	0.0314146	TSA: Mytilus galloprovincialis NORM_MGT_c22436 mRNA sequence	RSP5_ASPCLRecName: Full=Probable E3 ubiquitin-protein ligase hulA; AltName: Full=HECT ubiquitin ligase A; AltName: Full=HECT-type E3 ubiquitin transferase hulA
Mg_contig_208695	491.574	0.00117922	TSA: Mytilus galloprovincialis NORM_MGT_c17845 mRNA sequence	---NA---
Mg_contig_9447	485.467	0.0231468	TSA: Placobranchus ocellatus 21781.Plocadult mRNA sequence	---NA---
Mg_contig_24407	485	0.0194229	TSA: Crepidula fornicata 17787.Cfedg, mRNA sequence	TGTP1_MOUSERecName: Full=T-cell-specific guanine nucleotide triphosphate-binding protein 1; AltName: Full=Interferon-gamma-inducible GTPase Ifggb5
Mg_contig_17092	477.233	0.00719044	TSA: Mytilus edulis, clone 20100630_18997 length=411 numreads=2, mRNA sequence	---NA---
Mg_contig_2480	470.556	1.05895e-05	TSA: Mytilus galloprovincialis NORM_MGC_c8688 mRNA sequence	---NA---
Mg_contig_20521	464.953	2.89212e-06	TSA: Mytilus galloprovincialis NORM_MGC_c7387 mRNA sequence	PLCL_MYTGARecName: Full=Perlucin-like protein; Flags: Precursor
Mg_contig_21078	464.002	0.00138094	TSA: Mytilus galloprovincialis NORM_MGT_c8098 mRNA sequence	---NA---
Mg_contig_19445	459.961	0.00953419	TSA: Mytilus galloprovincialis NORM_MGC_c6907 mRNA sequence	---NA---
Mg_contig_8815	452.531	0.00194893	TSA: Mytilus galloprovincialis NORM_MGT_c8115 mRNA sequence	---NA---
Mg_contig_84297	450.24	0.00795907	TSA: Mytilus galloprovincialis NORM_MGT_c4724 mRNA sequence	ANK1_HUMANRecName: Full=Ankyrin-1; Short=ANK-1; AltName: Full=Ankyrin-R; AltName: Full=Erythrocyte ankyrin
Mg_contig_266853	446.429	0.0389381	TSA: Mytilus galloprovincialis NORM_MGC_c3254 mRNA sequence	---NA---
Mg_contig_3758	441.985	0.0119045	TSA: Mytilus galloprovincialis NORM_MGT_c15070 mRNA sequence	---NA---
Mg_contig_31301	436.584	0.0301966	TSA: Octopus vulgaris NODE_132863_length_200_cov_19.334999 mRNA sequence	---NA---
Mg_contig_9835	433.545	0.0467936	TSA: Mytilus galloprovincialis NORM_MGT_c24430 mRNA sequence	GIMA4_HUMANRecName: Full=GTPase IMAP family member 4; AltName: Full=Immunity-associated nucleotide 1 protein; Short=IAN-1; Short=hIAN1; AltName: Full=Immunity-associated protein 4
Mg_contig_148000	428.194	0.0424706	TSA: Mytilus galloprovincialis NORM_MGT_c17875 mRNA sequence	HS12A_HUMANRecName: Full=Heat shock 70 kDa protein 12A
Mg_contig_22035	423.613	0.0419638	TSA: Mytilus galloprovincialis NORM_MGT_c7934 mRNA sequence	---NA---
Mg_contig_16916	415.736	0.000470315	TSA: Mytilus galloprovincialis NORM_MGT_c7918 mRNA sequence	---NA---
Mg_contig_28	415.048	0.0345324	TSA: Mytilus galloprovincialis NORM_MGC_c14516 mRNA sequence	---NA---
Mg_contig_22154	413.601	0.000866224	Mytilus galloprovincialis MgIL17Ra mRNA, complete cds	---NA---
Mg_contig_9133	412.204	0.00793019	TSA: Mytilus galloprovincialis NORM_MGT_c160 mRNA sequence	RFA1_SCHPORecName: Full=Replication factor A protein 1; AltName: Full=Single-stranded DNA-binding protein p68 subunit
Mg_contig_212013	402.972	0.0193338	TSA: Mytilus galloprovincialis NORM_MGT_c17904 mRNA sequence	---NA---
Mg_contig_4117	395.27	0.00810113	PREDICTED: Octopus bimaculoides uncharacterized LOC106870588 (LOC106870588), mRNA	---NA---
Mg_contig_13444	387.771	0.000400714	TSA: Mytilus galloprovincialis NORM_MGT_c20196 mRNA sequence	---NA---
Mg_contig_218399	382.187	0.000102967	TSA: Villosa lienosa k50_1163998.Vilimmg mRNA sequence	SAMD9_HUMANRecName: Full=Sterile alpha motif domain-containing protein 9; Short=SAM domain-containing protein 9
Mg_contig_16419	376.992	0.0171552	TSA: Mytilus galloprovincialis NORM_MGT_c5891 mRNA sequence	PCSK6_RATRecName: Full=Proprotein convertase subtilisin/kexin type 6; AltName: Full=Paired basic amino acid cleaving enzyme 4; AltName: Full=Subtilisin-like proprotein convertase 4; Short=SPC4; AltName: Full=Subtilisin/kexin-like protease PACE4; Flags: Precursor
Mg_contig_7908	372.85	0.00806763	TSA: Mytilus galloprovincialis NORM_MGT_c10274 mRNA sequence	---NA---
Mg_contig_27228	371.218	0.0194246	TSA: Mytilus galloprovincialis NORM_MGT_c12401 mRNA sequence	---NA---
Mg_contig_98184	364.007	0.0210969	TSA: Mytilus galloprovincialis NORM_MGT_c18291 mRNA sequence	---NA---
Mg_contig_25298	358.792	0.000582265	TSA: Mytilus galloprovincialis NORM_MGT_c13930 mRNA sequence	---NA---
Mg_contig_14969	357.873	0.0314146	TSA: Mytilus galloprovincialis NORM_MGC_c5625 mRNA sequence	---NA---
Mg_contig_16436	355.735	0.0288367	TSA: Mytilus galloprovincialis NORM_MGT_c9515 mRNA sequence	HS12A_MOUSERecName: Full=Heat shock 70 kDa protein 12A
Mg_contig_141573	353.875	0.00708544	TSA: Mytilus galloprovincialis NORM_MGT_c4981 mRNA sequence	---NA---
Mg_contig_59788	347.559	6.34463e-06	TSA: Mytilus galloprovincialis NORM_MGT_c15275 mRNA sequence	---NA---
Mg_contig_16827	339.896	0.0379732	TSA: Placobranchus ocellatus 21985.Plocadult mRNA sequence	---NA---
Mg_contig_65149	335.705	0.0402991	TSA: Elysia timida contig03556.Eltiadult mRNA sequence	---NA---
Mg_contig_4845	333.943	0.0450845	PREDICTED: Aplysia californica uncharacterized LOC101851258 (LOC101851258), mRNA	---NA---
Mg_contig_185682	333.545	0.000194235	TSA: Mytilus galloprovincialis NORM_MGT_c19437 mRNA sequence	---NA---
Mg_contig_89846	332.23	0.00558096	TSA: Mytilus galloprovincialis NORM_MGC_c8607 mRNA sequence	---NA---
Mg_contig_44579	329.079	0.00276672	TSA: Mytilus galloprovincialis NORM_MGT_c15275 mRNA sequence	OBSCN_DROMERecName: Full=Obscurin; AltName: Full=Muscle M-line assembly protein Unc-89
Mg_contig_13	328.259	0.0119321	TSA: Octopus vulgaris NODE_101315_length_793_cov_31.779320 mRNA sequence	C3AR_DANRERecName: Full=C3a anaphylatoxin chemotactic receptor; Short=C3AR; Short=C3a-R
Mg_contig_4251	328.137	0.0313881	TSA: Mytilus galloprovincialis NORM_MGT_c6750 mRNA sequence	DD3_DICDIRecName: Full=Protein DD3-3; Flags: Precursor
Mg_contig_177910	326.558	0.0157033	TSA: Mytilus galloprovincialis NORM_MGT_c367 mRNA sequence	TERZ_SERMARecName: Full=Tellurium resistance protein TerZ
Mg_contig_96925	325.823	0.000916144	TSA: Mytilus galloprovincialis NORM_MGT_c10078 mRNA sequence	PLXA4_DANRERecName: Full=Plexin-A4; Flags: Precursor
Mg_contig_31419	325.186	0.0217429	TSA: Mytilus galloprovincialis NORM_MGT_c10293 mRNA sequence	GIMA4_HUMANRecName: Full=GTPase IMAP family member 4; AltName: Full=Immunity-associated nucleotide 1 protein; Short=IAN-1; Short=hIAN1; AltName: Full=Immunity-associated protein 4
Mg_contig_716	322.286	0.0108919	TSA: Ruditapes philippinarum Locus_3442.Ruphgonad mRNA sequence	SYIC_HUMANRecName: Full=Isoleucine--tRNA ligase, cytoplasmic; AltName: Full=Isoleucyl-tRNA synthetase; Short=IRS; Short=IleRS
Mg_contig_66993	321.418	0.0448128	TSA: Villosa lienosa Contig30874.Vilimmg mRNA sequence	---NA---
Mg_contig_30810	318.719	0.0449975	TSA: Mytilus galloprovincialis NORM_MGC_c4678 mRNA sequence	---NA---
Mg_contig_6442	318.075	0.0383263	TSA: Mytilus galloprovincialis NORM_MGC_c13008 mRNA sequence	---NA---
Mg_contig_54894	316.401	0.00167385	TSA: Mytilus galloprovincialis NORM_MGT_c21424 mRNA sequence	---NA---
Mg_contig_2719	316.27	0.0193128	TSA: Mytilus galloprovincialis NORM_MGT_c21873 mRNA sequence	PTPRK_MOUSERecName: Full=Receptor-type tyrosine-protein phosphatase kappa; Short=Protein-tyrosine phosphatase kappa; Short=R-PTP-kappa; Flags: Precursor
Mg_contig_30973	314.213	0.0450928	PREDICTED: Octopus bimaculoides uncharacterized protein DDB_G0283697-like (LOC106875944), mRNA	---NA---
Mg_contig_27547	309.628	0.0387512	TSA: Mytilus galloprovincialis NORM_MGC_c473 mRNA sequence	---NA---
Mg_contig_36346	308.043	0.0389513	TSA: Mytilus galloprovincialis NORM_MGT_c6035 mRNA sequence	---NA---
Mg_contig_8444	307.758	0.0154498	TSA: Mytilus galloprovincialis NORM_MGC_c2789 mRNA sequence	---NA---
Mg_contig_99214	305.027	0.013449	TSA: Mytilus galloprovincialis NORM_MGT_c3533 mRNA sequence	ENTK_PIGRecName: Full=Enteropeptidase; AltName: Full=Enterokinase; AltName: Full=Serine protease 7; AltName: Full=Transmembrane protease serine 15; Contains: RecName: Full=Enteropeptidase non-catalytic mini chain; Contains: RecName: Full=Enteropeptidase non-catalytic heavy chain; Contains: RecName: Full=Enteropeptidase catalytic light chain; Flags: Precursor
Mg_contig_38555	302.887	0.0197577	PREDICTED: Crassostrea gigas GTPase IMAP family member 4-like (LOC109620228), mRNA	GIMA4_MOUSERecName: Full=GTPase IMAP family member 4; AltName: Full=Immunity-associated nucleotide 1 protein; Short=IAN-1; AltName: Full=Immunity-associated protein 4
Mg_contig_59147	301.71	0.0455659	TSA: Mytilus galloprovincialis NORM_MGT_c8249 mRNA sequence	---NA---
Mg_contig_4939	300.816	0.0427159	TSA: Mytilus galloprovincialis NORM_MGC_c8950 mRNA sequence	IF44L_HUMANRecName: Full=Interferon-induced protein 44-like
Mg_contig_57142	300.194	0.00099304	TSA: Mytilus galloprovincialis NORM_MGC_c6283 mRNA sequence	CADM2_HUMANRecName: Full=Cell adhesion molecule 2; AltName: Full=Immunoglobulin superfamily member 4D; Short=IgSF4D; AltName: Full=Nectin-like protein 3; Short=NECL-3; AltName: Full=Synaptic cell adhesion molecule 2; Short=SynCAM 2; Flags: Precursor
Mg_contig_25502	299.957	0.00310895	TSA: Mytilus galloprovincialis NORM_MGT_c17875 mRNA sequence	HS12B_MOUSERecName: Full=Heat shock 70 kDa protein 12B
Mg_contig_3573	299.571	1.79893e-05	TSA: Mytilus galloprovincialis NORM_MGC_c2809 mRNA sequence	---NA---
Mg_contig_5052	298.587	0.0314109	TSA: Mytilus galloprovincialis NORM_MGT_c22184 mRNA sequence	PLMN_MOUSERecName: Full=Plasminogen; Contains: RecName: Full=Plasmin heavy chain A; Contains: RecName: Full=Activation peptide; Contains: RecName: Full=Angiostatin; Contains: RecName: Full=Plasmin heavy chain A, short form; Contains: RecName: Full=Plasmin light chain B; Flags: Precursor
Mg_contig_3294	295.44	0.0030318	TSA: Deroceras reticulatum DigGland_D.reticulatum_Singleton1613.DretDigGland, mRNA sequence	---NA---
Mg_contig_21259	295.076	0.011724	TSA: Villosa lienosa Contig3031.Vilimmg mRNA sequence	---NA---
Mg_contig_24090	294.88	0.00755418	TSA: Mytilus galloprovincialis NORM_MGC_c7273 mRNA sequence	---NA---
Mg_contig_44309	291.017	0.0420127	PREDICTED: Octopus bimaculoides endothelial differentiation-related factor 1-like (LOC106875264), mRNA	---NA---
Mg_contig_146032	290.561	0.000665764	TSA: Mytilus galloprovincialis NORM_MGT_c11787 mRNA sequence	---NA---
Mg_contig_8613	288.519	0.0293322	TSA: Mytilus galloprovincialis NORM_MGT_c20388 mRNA sequence	---NA---
Mg_contig_81150	284.721	0.03275	TSA: Mytilus galloprovincialis NORM_MGT_c16062 mRNA sequence	---NA---
Mg_contig_12406	281.598	0.0396839	TSA: Mytilus galloprovincialis NORM_MGC_c4617 mRNA sequence	OAS1A_MOUSERecName: Full=2'-5'-oligoadenylate synthase 1A; Short=(2-5')oligo(A) synthase 1A; Short=2-5A synthase 1A; AltName: Full=p42 OAS
Mg_contig_322	280.722	0.0330684	TSA: Mytilus galloprovincialis NORM_MGT_c10253 mRNA sequence	---NA---
Mg_contig_25243	276.863	0.0167622	TSA: Mytilus galloprovincialis NORM_MGT_c10053 mRNA sequence	---NA---
Mg_contig_22656	274.977	0.0301966	TSA: Mytilus galloprovincialis NORM_MGT_c17583 mRNA sequence	IFI44_HUMANRecName: Full=Interferon-induced protein 44; Short=p44; AltName: Full=Microtubule-associated protein 44
Mg_contig_36910	274.04	0.040216	TSA: Mytilus galloprovincialis NORM_MGT_c12039 mRNA sequence	PAR14_HUMANRecName: Full=Poly
Mg_contig_43018	271.616	0.012539	TSA: Mytilus galloprovincialis NORM_MGT_c14773 mRNA sequence	---NA---
Mg_contig_106	271.414	0.0021216	TSA: Mytilus galloprovincialis NORM_MGT_c3028 mRNA sequence	IRG1_HUMANRecName: Full=Cis-aconitate decarboxylase; Short=CAD; AltName: Full=Aconitate decarboxylase; AltName: Full=Aconitate decarboxylase 1; AltName: Full=Cis-aconitic acid decarboxylase; AltName: Full=Immune-responsive gene 1 protein
Mg_contig_5942	265.296	0.0356967	TSA: Ruditapes philippinarum isotig15587_isogroup04054 mRNA sequence	IF44L_HUMANRecName: Full=Interferon-induced protein 44-like
Mg_contig_29350	261.464	0.030284	TSA: Mytilus galloprovincialis NORM_MGT_c1550 mRNA sequence	SLFN5_HUMANRecName: Full=Schlafen family member 5
Mg_contig_258183	255.543	0.0285705	TSA: Villosa lienosa k50_1326132.Vilimmg mRNA sequence	PAR14_HUMANRecName: Full=Poly
Mg_contig_164109	253.722	0.0453112	TSA: Mytilus galloprovincialis NORM_MGC_c6283 mRNA sequence	CADM1_RATRecName: Full=Cell adhesion molecule 1; AltName: Full=Synaptic cell adhesion molecule; Short=SynCAM; AltName: Full=Tumor suppressor in lung cancer 1 homolog; Short=TSLC-1; Flags: Precursor
Mg_contig_173187	252.412	0.0338824	TSA: Mytilus galloprovincialis NORM_MGT_c2702 mRNA sequence	---NA---
Mg_contig_31956	251.199	0.00112384	TSA: Mytilus galloprovincialis NORM_MGT_c5703 mRNA sequence	ANK1_HUMANRecName: Full=Ankyrin-1; Short=ANK-1; AltName: Full=Ankyrin-R; AltName: Full=Erythrocyte ankyrin
Mg_contig_110110	251.029	0.0300405	PREDICTED: Crassostrea gigas receptor-type tyrosine-protein phosphatase epsilon-like (LOC105334126), mRNA	HMCN1_HUMANRecName: Full=Hemicentin-1; AltName: Full=Fibulin-6; Short=FIBL-6; Flags: Precursor
Mg_contig_8256	250.465	0.000776893	PREDICTED: Octopus bimaculoides phosphatidylinositol 4-phosphate 5-kinase type-1 alpha-like (LOC106882892), transcript variant X1, mRNA	---NA---
Mg_contig_7360	248.603	0.00117056	TSA: Mytilus galloprovincialis NORM_MGC_c4807 mRNA sequence	---NA---
Mg_contig_50493	247.662	0.0131146	TSA: Mytilus galloprovincialis NORM_MGC_c5943 mRNA sequence	IFIH1_HUMANRecName: Full=Interferon-induced helicase C domain-containing protein 1; AltName: Full=Clinically amyopathic dermatomyositis autoantigen 140 kDa; Short=CADM-140 autoantigen; AltName: Full=Helicase with 2 CARD domains; Short=Helicard; AltName: Full=Interferon-induced with helicase C domain protein 1; AltName: Full=Melanoma differentiation-associated protein 5; Short=MDA-5; AltName: Full…
Mg_contig_35812	245.208	0.0248337	TSA: Mytilus galloprovincialis NORM_MGT_c16240 mRNA sequence	---NA---
Mg_contig_211459	242.733	0.00998144	TSA: Mytilus galloprovincialis NORM_MGT_c18375 mRNA sequence	---NA---
Mg_contig_48704	241.867	0.000102574	Mytilus galloprovincialis HSPA12A (HSPA12A) mRNA, complete cds	HS12B_HUMANRecName: Full=Heat shock 70 kDa protein 12B
Mg_contig_42066	240.318	0.00112384	TSA: Mytilus galloprovincialis NORM_MGT_c11591 mRNA sequence	PAR14_HUMANRecName: Full=Poly
Mg_contig_17119	239.183	0.000571078	Bathymodiolus azoricus clone mussel_lrc83347 mRNA sequence	PLCL_MYTGARecName: Full=Perlucin-like protein; Flags: Precursor
Mg_contig_55070	237.664	0.0200054	TSA: Mytilus galloprovincialis NORM_MGC_c12631 mRNA sequence	TENX_HUMANRecName: Full=Tenascin-X; Short=TN-X; AltName: Full=Hexabrachion-like protein; Flags: Precursor
Mg_contig_47005	236.064	0.0178233	TSA: Mytilus galloprovincialis NORM_MGT_c9773 mRNA sequence	C1QL2_MOUSERecName: Full=Complement C1q-like protein 2; AltName: Full=C1q and tumor necrosis factor-related protein 10; Short=C1q/TNF-related protein 10; Short=C1qTNF10; Short=CTRP10; Flags: Precursor
Mg_contig_9833	235.471	0.038311	TSA: Mytilus galloprovincialis NORM_MGC_c8873 mRNA sequence	---NA---
Mg_contig_18157	232.917	0.0202788	Ostrea edulis clone M13F.079 heat shock 70 KDa protein 12A mRNA, partial cds	HS12B_HUMANRecName: Full=Heat shock 70 kDa protein 12B
Mg_contig_15234	230.102	0.0153352	TSA: Mytilus galloprovincialis NORM_MGT_c16903 mRNA sequence	---NA---
Mg_contig_63896	227.658	0.000919553	TSA: Mytilus galloprovincialis NORM_MGC_c5836 mRNA sequence	DEAHC_ARATHRecName: Full=ATP-dependent RNA helicase DEAH12, chloroplastic; Flags: Precursor
Mg_contig_23793	227.305	0.000964924	TSA: Mytilus galloprovincialis NORM_MGT_c8075 mRNA sequence	---NA---
Mg_contig_89883	226.714	0.0175649	TSA: Mytilus galloprovincialis NORM_MGT_c23154 mRNA sequence	---NA---
Mg_contig_27777	223.482	0.0285733	TSA: Mytilus galloprovincialis NORM_MGC_c15247 mRNA sequence	---NA---
Mg_contig_28418	223.116	0.0066957	TSA: Mytilus galloprovincialis NORM_MGT_c8995 mRNA sequence	---NA---
Mg_contig_139028	221.066	0.0178233	TSA: Mytilus galloprovincialis NORM_MGT_c8753 mRNA sequence	---NA---
Mg_contig_91723	218.19	0.0216595	TSA: Mytilus galloprovincialis NORM_MGT_c22436 mRNA sequence	CASP2_CHICKRecName: Full=Caspase-2; Short=CASP-2; AltName: Full=ICH-1L/1S; AltName: Full=Protease ICH-1; Contains: RecName: Full=Caspase-2 subunit p18; Contains: RecName: Full=Caspase-2 subunit p13; Contains: RecName: Full=Caspase-2 subunit p12; Flags: Precursor
Mg_contig_44958	217.03	0.00750757	TSA: Mytilus galloprovincialis NORM_MGT_c21873 mRNA sequence	---NA---
Mg_contig_88904	216.742	0.0285733	TSA: Mytilus galloprovincialis NORM_MGC_c2575 mRNA sequence	---NA---
Mg_contig_7036	215.925	0.048328	TSA: Mytilus galloprovincialis NORM_MGT_c12391 mRNA sequence	---NA---
Mg_contig_8030	215.247	0.0453112	PREDICTED: Biomphalaria glabrata low-density lipoprotein receptor-related protein 2-like (LOC106063406), mRNA	LRP6_HUMANRecName: Full=Low-density lipoprotein receptor-related protein 6; Short=LRP-6; Flags: Precursor
Mg_contig_38763	215.134	0.0461774	TSA: Lymnaea stagnalis mRNA, contig: LymstCNS_TSA_3158, mRNA sequence	---NA---
Mg_contig_176017	214.592	0.031118	TSA: Mytilus galloprovincialis NORM_MGT_c14822 mRNA sequence	SAM9L_MOUSERecName: Full=Sterile alpha motif domain-containing protein 9-like; Short=SAM domain-containing protein 9-like
Mg_contig_30307	214.061	0.0123973	TSA: Mytilus galloprovincialis NORM_MGT_c8720 mRNA sequence	---NA---
Mg_contig_45224	213.938	0.0143035	TSA: Mytilus galloprovincialis NORM_MGC_c13456 mRNA sequence	---NA---
Mg_contig_6490	210.87	0.0345324	TSA: Mytilus galloprovincialis NORM_MGC_c8169 mRNA sequence	---NA---
Mg_contig_82767	209.415	0.0219369	TSA: Mytilus galloprovincialis NORM_MGT_c5986 mRNA sequence	HMCN2_HUMANRecName: Full=Hemicentin-2; Flags: Precursor
Mg_contig_7665	208.825	0.0419638	Conus episcopatus mRNA, sequence id; Ep642-SF13	---NA---
Mg_contig_209803	208.387	0.000221299	TSA: Crassostrea angulata SeqIndex66203.ca mRNA sequence	---NA---
Mg_contig_5549	207.546	0.0120346	TSA: Elysia timida contig12859.Eltiadult mRNA sequence	---NA---
Mg_contig_6884	196.652	0.0454892	TSA: Mytilus galloprovincialis NORM_MGT_c1674 mRNA sequence	---NA---
Mg_contig_128918	196.418	0.0248337	TSA: Mytilus galloprovincialis NORM_MGC_c4631 mRNA sequence	---NA---
Mg_contig_34786	196.124	0.0420729	TSA: Mytilus galloprovincialis NORM_MGT_c15275 mRNA sequence	CEAM1_HUMANRecName: Full=Carcinoembryonic antigen-related cell adhesion molecule 1; AltName: Full=Biliary glycoprotein 1; Short=BGP-1; AltName: CD_antigen=CD66a; Flags: Precursor
Mg_contig_38719	195.726	0.0332771	TSA: Mytilus galloprovincialis NORM_MGT_c15620 mRNA sequence	---NA---
Mg_contig_123266	192.562	3.32982e-05	TSA: Mytilus galloprovincialis NORM_MGT_c24141 mRNA sequence	---NA---
Mg_contig_631	191.834	0.0172642	TSA: Mytilus galloprovincialis NORM_MGT_c19526 mRNA sequence	---NA---
Mg_contig_32967	191.141	0.0151086	TSA: Mytilus galloprovincialis NORM_MGT_c18762 mRNA sequence	---NA---
Mg_contig_68267	190.18	0.0103555	TSA: Mytilus galloprovincialis NORM_MGT_c4838 mRNA sequence	---NA---
Mg_contig_8538	190.086	0.00562888	TSA: Mytilus galloprovincialis NORM_MGT_c19971 mRNA sequence	HMCN1_HUMANRecName: Full=Hemicentin-1; AltName: Full=Fibulin-6; Short=FIBL-6; Flags: Precursor
Mg_contig_131515	188.197	0.00417976	PREDICTED: Biomphalaria glabrata ficolin-1-like (LOC106076803), mRNA	---NA---
Mg_contig_31140	187.603	0.0153898	TSA: Octopus vulgaris NODE_79434_length_548_cov_11.563869 mRNA sequence	---NA---
Mg_contig_80834	186.177	0.0389381	TSA: Mytilus galloprovincialis NORM_MGT_c1046 mRNA sequence	---NA---
Mg_contig_37853	184.729	0.0105854	TSA: Mytilus galloprovincialis NORM_MGT_c13225 mRNA sequence	---NA---
Mg_contig_33674	182.788	0.00204398	TSA: Mytilus galloprovincialis NORM_MGT_c782 mRNA sequence	---NA---
Mg_contig_50011	182.314	0.000346336	TSA: Mytilus galloprovincialis NORM_MGT_c22433 mRNA sequence	---NA---
Mg_contig_6337	182.144	0.0402991	TSA: Mytilus galloprovincialis NORM_MGC_c6600 mRNA sequence	PTPRD_MOUSERecName: Full=Receptor-type tyrosine-protein phosphatase delta; Short=Protein-tyrosine phosphatase delta; Short=R-PTP-delta; Flags: Precursor
Mg_contig_1572	181.488	0.0238852	TSA: Mytilus edulis, clone 20100630_73470 length=2246 numreads=45, mRNA sequence	---NA---
Mg_contig_110898	181.457	0.0160356	TSA: Mytilus galloprovincialis NORM_MGT_c21112 mRNA sequence	---NA---
Mg_contig_40733	180.018	0.0157033	TSA: Mytilus galloprovincialis NORM_MGC_c13181 mRNA sequence	---NA---
Mg_contig_234809	179.548	0.00135947	TSA: Mytilus galloprovincialis NORM_MGC_c9932 mRNA sequence	---NA---
Mg_contig_29278	179.48	0.00250509	TSA: Mytilus galloprovincialis NORM_MGC_c3764 mRNA sequence	---NA---
Mg_contig_30744	178.772	0.00265523	TSA: Mytilus galloprovincialis NORM_MGT_c21112 mRNA sequence	---NA---
Mg_contig_24445	176.884	0.00246302	TSA: Mytilus galloprovincialis NORM_MGT_c20833 mRNA sequence	---NA---
Mg_contig_182530	176.845	0.0170033	TSA: Ruditapes philippinarum isotig17637_isogroup06104 mRNA sequence	---NA---
Mg_contig_98559	176.41	0.0301966	TSA: Crepidula fornicata 14282.Cfedg, mRNA sequence	---NA---
Mg_contig_143131	174.488	0.0116751	TSA: Mytilus galloprovincialis NORM_MGT_c8909 mRNA sequence	---NA---
Mg_contig_11583	170.308	0.0462851	PREDICTED: Crassostrea gigas linear gramicidin synthase subunit D-like (LOC105337767), mRNA	DHBF_BACSURecName: Full=Dimodular nonribosomal peptide synthase
Mg_contig_4053	169.57	0.0132248	TSA: Mytilus galloprovincialis NORM_MGT_c11604 mRNA sequence	---NA---
Mg_contig_71240	169.242	0.00543396	TSA: Mytilus galloprovincialis NORM_MGC_c11524 mRNA sequence	---NA---
Mg_contig_57786	167.604	0.0439586	TSA: Crepidula fornicata 1579.Cfedg, mRNA sequence	---NA---
Mg_contig_60620	167.524	0.0140751	TSA: Mytilus galloprovincialis NORM_MGT_c3839 mRNA sequence	---NA---
Mg_contig_49926	166.453	0.0487019	TSA: Mytilus galloprovincialis NORM_MGT_c10101 mRNA sequence	---NA---
Mg_contig_14554	166.049	0.0388104	TSA: Mytilus galloprovincialis NORM_MGT_c23963 mRNA sequence	---NA---
Mg_contig_16283	164.133	0.0450845	PREDICTED: Crassostrea gigas linear gramicidin synthase subunit D-like (LOC105337767), mRNA	HETM_NOSS1RecName: Full=Polyketide synthase HetM
Mg_contig_172616	164.121	0.0384763	TSA: Mytilus galloprovincialis NORM_MGT_c15474 mRNA sequence	---NA---
Mg_contig_31678	163.139	0.0118194	TSA: Elysia timida contig18374.Eltiadult mRNA sequence	---NA---
Mg_contig_20335	162.771	0.0462674	TSA: Mytilus galloprovincialis NORM_MGC_c3590 mRNA sequence	---NA---
Mg_contig_87863	161.147	0.00224682	TSA: Meretrix meretrix Contig11764.Meme mRNA sequence	EXD1_XENLARecName: Full=piRNA biogenesis protein EXD1; AltName: Full=Exonuclease 3'-5' domain-containing protein 1; AltName: Full=Exonuclease 3'-5' domain-like-containing protein 1; AltName: Full=Inactive exonuclease EXD1
Mg_contig_260	160.966	0.0322639	Bathymodiolus azoricus clone mussel_rep_c23576 mRNA sequence	PLCL_MYTGARecName: Full=Perlucin-like protein; Flags: Precursor
Mg_contig_2191	159.884	0.00671415	TSA: Mytilus galloprovincialis NORM_MGT_c976 mRNA sequence	---NA---
Mg_contig_45249	159.342	0.026284	TSA: Mytilus galloprovincialis NORM_MGC_c4568 mRNA sequence	ASTE1_MOUSERecName: Full=Protein asteroid homolog 1
Mg_contig_49351	158.899	0.0156002	Lottia gigantea hypothetical protein mRNA	USH2A_HUMANRecName: Full=Usherin; AltName: Full=Usher syndrome type IIa protein; AltName: Full=Usher syndrome type-2A protein; Flags: Precursor
Mg_contig_18609	158.64	0.0290717	TSA: Mytilus galloprovincialis NORM_MGC_c4617 mRNA sequence	OAS1B_MOUSERecName: Full=Inactive 2'-5'-oligoadenylate synthase 1B; Short=(2-5')oligo(A) synthase 1B; Short=2-5A synthase 1B; AltName: Full=2'-5'-oligoadenylate synthase-like protein 1
Mg_contig_37570	158.472	0.0342837	TSA: Mytilus galloprovincialis NORM_MGC_c8834 mRNA sequence	---NA---
Mg_contig_103542	157.123	0.0407252	TSA: Elysia timida contig22638.Eltiadult mRNA sequence	---NA---
Mg_contig_63293	156.439	0.0389513	TSA: Mytilus galloprovincialis NORM_MGT_c21712 mRNA sequence	---NA---
Mg_contig_39925	156.074	0.0323751	TSA: Placobranchus ocellatus 58528.Plocadult mRNA sequence	---NA---
Mg_contig_68720	155.133	0.0460576	TSA: Mytilus galloprovincialis NORM_MGT_c8566 mRNA sequence	---NA---
Mg_contig_99294	154.781	0.0472776	TSA: Mytilus galloprovincialis NORM_MGC_c16369 mRNA sequence	MB213_DANRERecName: Full=Protein mab-21-like 3
Mg_contig_32423	154.695	0.0158011	TSA: Mytilus galloprovincialis NORM_MGT_c4578 mRNA sequence	---NA---
Mg_contig_65784	153.592	0.0320732	TSA: Crepidula fornicata 22144.Cfedg, mRNA sequence	---NA---
Mg_contig_86883	153.449	0.0486382	TSA: Crepidula fornicata 13606.Cfedg, mRNA sequence	EPHB4_HUMANRecName: Full=Ephrin type-B receptor 4; AltName: Full=Hepatoma transmembrane kinase; AltName: Full=Tyrosine-protein kinase TYRO11; Flags: Precursor
Mg_contig_66422	153.433	0.0328044	TSA: Mytilus galloprovincialis NORM_MGT_c15519 mRNA sequence	---NA---
Mg_contig_8301	152.917	0.0340169	TSA: Mytilus galloprovincialis NORM_MGC_c3048 mRNA sequence	GVIN1_MOUSERecName: Full=Interferon-induced very large GTPase 1; AltName: Full=Very large-inducible GTPase-1; Short=VLIG-1
Mg_contig_6219	150.815	0.0119321	TSA: Mytilus edulis, clone 20100630_26815 length=2198 numreads=43, mRNA sequence	CASP3_BOVINRecName: Full=Caspase-3; Short=CASP-3; Contains: RecName: Full=Caspase-3 subunit p17; Contains: RecName: Full=Caspase-3 subunit p12; Flags: Precursor
Mg_contig_61059	150.566	0.00558096	TSA: Placobranchus ocellatus 46218.Plocadult mRNA sequence	---NA---
Mg_contig_26836	147.858	0.00719044	TSA: Mytilus galloprovincialis NORM_MGT_c14991 mRNA sequence	---NA---
Mg_contig_30151	146.953	0.0184543	TSA: Mytilus galloprovincialis NORM_MGT_c17591 mRNA sequence	PAG15_BOVINRecName: Full=Group XV phospholipase A2; AltName: Full=1-O-acylceramide synthase; Short=ACS; AltName: Full=LCAT-like lysophospholipase; Short=LLPL; AltName: Full=Lysophospholipase 3; AltName: Full=Lysosomal phospholipase A2; Short=LPLA2; Flags: Precursor
Mg_contig_52425	146.618	0.0311887	TSA: Mytilus galloprovincialis NORM_MGT_c4578 mRNA sequence	---NA---
Mg_contig_34729	146.152	0.00584222	PREDICTED: Aplysia californica succinate dehydrogenase cytochrome b560 subunit, mitochondrial-like (LOC101861853), mRNA	---NA---
Mg_contig_5064	145.567	0.0155792	TSA: Lymnaea stagnalis mRNA, contig: LymstCNS_TSA_6224, mRNA sequence	---NA---
Mg_contig_9613	144.378	0.0150966	TSA: Mytilus galloprovincialis NORM_MGC_c7055 mRNA sequence	---NA---
Mg_contig_8537	144.18	0.0139752	TSA: Mytilus galloprovincialis NORM_MGT_c5891 mRNA sequence	PCSK5_BRACLRecName: Full=Proprotein convertase subtilisin/kexin type 5; AltName: Full=Proprotein convertase PC6-like; Short=aPC6; Flags: Precursor
Mg_contig_14203	144.062	0.0210929	TSA: Placobranchus ocellatus Repeat-73511.Plocadult mRNA sequence	---NA---
Mg_contig_5787	143.698	0.00766362	TSA: Mytilus galloprovincialis NORM_MGC_c7291 mRNA sequence	---NA---
Mg_contig_124205	141.829	0.0106919	TSA: Mytilus galloprovincialis NORM_MGT_c7084 mRNA sequence	---NA---
Mg_contig_13820	141.517	0.040216	TSA: Lymnaea stagnalis mRNA, contig: LymstCNS_TSA_11522, mRNA sequence	---NA---
Mg_contig_21796	141.478	0.00745536	TSA: Mytilus galloprovincialis NORM_MGT_c9112 mRNA sequence	---NA---
Mg_contig_25181	141.279	0.0439836	PREDICTED: Biomphalaria glabrata receptor-type tyrosine-protein phosphatase S-like (LOC106054520), transcript variant X1, mRNA	---NA---
Mg_contig_10299	140.638	0.0119321	PREDICTED: Crassostrea gigas gastrin/cholecystokinin type B receptor (LOC105329972), transcript variant X1, mRNA	NPFF2_MOUSERecName: Full=Neuropeptide FF receptor 2; AltName: Full=G-protein coupled receptor 74; AltName: Full=Neuropeptide NPFF receptor
Mg_contig_93254	139.572	0.0301029	TSA: Mytilus galloprovincialis NORM_MGT_c419 mRNA sequence	---NA---
Mg_contig_33681	137.887	0.00543396	TSA: Mytilus galloprovincialis NORM_MGC_c2923 mRNA sequence	DSCL1_CHICKRecName: Full=Down syndrome cell adhesion molecule-like protein 1 homolog; Flags: Precursor
Mg_contig_18980	136.349	0.0395649	PREDICTED: Crassostrea gigas uncharacterized LOC105337753 (LOC105337753), transcript variant X1, mRNA	---NA---
Mg_contig_119836	134.051	0.0208278	TSA: Mytilus galloprovincialis NORM_MGT_c21262 mRNA sequence	PTPRF_DANRERecName: Full=Receptor-type tyrosine-protein phosphatase F; Flags: Precursor
Mg_contig_30281	133.604	0.0288367	PREDICTED: Octopus bimaculoides bromodomain-containing protein DDB_G0280777-like (LOC106873277), mRNA	---NA---
Mg_contig_118368	132.285	0.0441315	TSA: Mytilus galloprovincialis NORM_MGC_c5836 mRNA sequence	DEAHC_ARATHRecName: Full=ATP-dependent RNA helicase DEAH12, chloroplastic; Flags: Precursor
Mg_contig_35385	131.453	0.00570509	TSA: Mytilus galloprovincialis NORM_MGC_c8721 mRNA sequence	---NA---
Mg_contig_5648	130.81	0.0439836	TSA: Mytilus galloprovincialis NORM_MGT_c12881 mRNA sequence	---NA---
Mg_contig_49700	130.55	0.0356939	TSA: Mytilus galloprovincialis NORM_MGC_c9679 mRNA sequence	ZAR1_DANRERecName: Full=Zygote arrest protein 1; AltName: Full=Oocyte-specific maternal effect factor
Mg_contig_14318	129.793	0.031118	TSA: Mytilus galloprovincialis NORM_MGT_c22436 mRNA sequence	---NA---
Mg_contig_14285	128.032	0.0171552	TSA: Mytilus galloprovincialis NORM_MGT_c20781 mRNA sequence	---NA---
Mg_contig_35731	127.449	0.0120473	TSA: Mytilus edulis, clone 20100630_73470 length=2246 numreads=45, mRNA sequence	---NA---
Mg_contig_2214	126.48	0.00562888	TSA: Mytilus galloprovincialis NORM_MGC_c5839 mRNA sequence	UROM_BOVINRecName: Full=Uromodulin; AltName: Full=Tamm-Horsfall urinary glycoprotein; Short=THP; Contains: RecName: Full=Uromodulin, secreted form; Flags: Precursor
Mg_contig_10351	126.121	0.0200054	TSA: Meretrix meretrix Contig18866.Meme mRNA sequence	---NA---
Mg_contig_33682	125.829	0.0106041	PREDICTED: Biomphalaria glabrata uncharacterized LOC106060979 (LOC106060979), mRNA	---NA---
Mg_contig_116795	125.553	0.0287109	TSA: Mytilus galloprovincialis NORM_MGT_c14895 mRNA sequence	---NA---
Mg_contig_43962	125.121	0.0113484	TSA: Villosa lienosa k52_1796756.Vilimmg mRNA sequence	---NA---
Mg_contig_36358	124.967	0.0383263	TSA: Ruditapes philippinarum Locus_36457.Ruphgonad mRNA sequence	---NA---
Mg_contig_50605	124.765	0.0314146	TSA: Mytilus galloprovincialis NORM_MGC_c4610 mRNA sequence	---NA---
Mg_contig_25578	124.215	0.0178641	Lottia gigantea hypothetical protein partial mRNA	---NA---
Mg_contig_34698	123.407	0.0263123	TSA: Villosa lienosa Contig56445.Vilimmg mRNA sequence	---NA---
Mg_contig_103847	122.524	0.0178233	TSA: Mytilus galloprovincialis NORM_MGC_c8092 mRNA sequence	---NA---
Mg_contig_15098	122.278	0.018207	TSA: Mytilus galloprovincialis NORM_MGT_c8635 mRNA sequence	---NA---
Mg_contig_30609	121.828	0.0041586	TSA: Mytilus galloprovincialis NORM_MGT_c10520 mRNA sequence	---NA---
Mg_contig_39857	121.498	0.0293736	TSA: Mytilus galloprovincialis NORM_MGT_c14550 mRNA sequence	---NA---
Mg_contig_20480	120.411	0.0216835	TSA: Crassostrea angulata SeqIndex22488.ca mRNA sequence	---NA---
Mg_contig_11531	120.332	0.0450928	TSA: Argopecten irradians Airrad_eye_contig1176 mRNA sequence	PERC_DROMERecName: Full=Chorion peroxidase; AltName: Full=Peroxinectin-related protein; Short=Dpxt; Flags: Precursor
Mg_contig_134897	119.826	0.0220873	TSA: Mytilus galloprovincialis NORM_MGC_c6608 mRNA sequence	BIR7A_XENLARecName: Full=Baculoviral IAP repeat-containing protein 7-A; AltName: Full=E3 ubiquitin-protein ligase EIAP-A; AltName: Full=Embryonic/Egg IAP; Short=xEIAP/XLX; AltName: Full=Inhibitor of apoptosis-like protein; Short=IAP-like protein; AltName: Full=RING-type E3 ubiquitin transferase EIAP-A; AltName: Full=XIAP homolog XLX; Short=XLX
Mg_contig_1102	119.477	0.0341401	TSA: Mytilus galloprovincialis NORM_MGC_c124 mRNA sequence	---NA---
Mg_contig_79944	118.948	0.035714	TSA: Mytilus galloprovincialis NORM_MGT_c18330 mRNA sequence	---NA---
Mg_contig_195433	117.214	0.0391843	TSA: Mytilus galloprovincialis NORM_MGT_c23620 mRNA sequence	---NA---
Mg_contig_13755	116.68	0.0328044	TSA: Mytilus galloprovincialis NORM_MGC_c15011 mRNA sequence	---NA---
Mg_contig_24244	112.643	0.0235569	PREDICTED: Crassostrea gigas putative cytochrome P450 cyp-13B1 (LOC105346063), mRNA	---NA---
Mg_contig_52451	111.496	0.0285705	TSA: Mytilus galloprovincialis NORM_MGC_c3814 mRNA sequence	FAT4_HUMANRecName: Full=Protocadherin Fat 4; Short=hFat4; AltName: Full=Cadherin family member 14; AltName: Full=FAT tumor suppressor homolog 4; AltName: Full=Fat-like cadherin protein FAT-J; Flags: Precursor
Mg_contig_94696	111.472	0.029058	PREDICTED: Crassostrea gigas sacsin-like (LOC105338338), transcript variant X1, mRNA	SACS_HUMANRecName: Full=Sacsin; AltName: Full=DnaJ homolog subfamily C member 29; Short=DNAJC29
Mg_contig_24658	110.355	0.0208514	TSA: Mytilus galloprovincialis NORM_MGT_c8100 mRNA sequence	TRNK1_MOUSERecName: Full=TPR and ankyrin repeat-containing protein 1; AltName: Full=Lupus brain antigen 1
Mg_contig_15504	110.102	0.0375681	TSA: Villosa lienosa Contig51966.Vilimmg mRNA sequence	---NA---
Mg_contig_4913	108.807	0.0294006	TSA: Mytilus galloprovincialis NORM_MGT_c1953 mRNA sequence	---NA---
Mg_contig_83659	108.365	0.0227546	TSA: Mytilus galloprovincialis NORM_MGT_c1348 mRNA sequence	---NA---
Mg_contig_101442	107.961	0.00739233	TSA: Mytilus galloprovincialis NORM_MGT_c19750 mRNA sequence	---NA---
Mg_contig_65174	107.547	0.0178233	TSA: Mytilus galloprovincialis NORM_MGT_c17697 mRNA sequence	OIT3_BOVINRecName: Full=Oncoprotein-induced transcript 3 protein; Flags: Precursor
Mg_contig_86047	107.051	0.0176522	TSA: Mytilus galloprovincialis NORM_MGC_c16369 mRNA sequence	MB213_HUMANRecName: Full=Protein mab-21-like 3
Mg_contig_17543	106.821	0.0267982	TSA: Mytilus galloprovincialis NORM_MGT_c18540 mRNA sequence	CP17A_ORYLARecName: Full=Steroid 17-alpha-hydroxylase/17,20 lyase; AltName: Full=17-alpha-hydroxyprogesterone aldolase; AltName: Full=CYPXVII; AltName: Full=Cytochrome P450 17A1; AltName: Full=Cytochrome P450-C17; Short=Cytochrome P450c17
Mg_contig_29640	106.383	0.0422723	TSA: Villosa lienosa Contig32814.Vilimmg mRNA sequence	---NA---
Mg_contig_513	106.259	0.0213213	TSA: Mytilus galloprovincialis NORM_MGT_c7812 mRNA sequence	PH4H_DROMERecName: Full=Protein henna; AltName: Full=Phe-4-monooxygenase; AltName: Full=Phenylalanine-4-hydroxylase; Short=PAH; AltName: Full=Tryptophan 5-hydroxylase; Short=TRH; AltName: Full=Tryptophan 5-monooxygenase
Mg_contig_3213	105	0.0059148	PREDICTED: Crassostrea gigas uncharacterized LOC105345439 (LOC105345439), mRNA	---NA---
Mg_contig_125318	103.264	0.00376716	TSA: Mytilus galloprovincialis NORM_MGT_c8720 mRNA sequence	---NA---
Mg_contig_173984	103.172	0.0416876	PREDICTED: Biomphalaria glabrata uncharacterized LOC106063692 (LOC106063692), mRNA	---NA---
Mg_contig_85648	102.942	0.0465183	TSA: Mytilus edulis, clone 20100630_33686 length=549 numreads=3, mRNA sequence	TLR6_MOUSERecName: Full=Toll-like receptor 6; AltName: CD_antigen=CD286; Flags: Precursor
Mg_contig_29819	102.697	0.0157364	TSA: Mytilus galloprovincialis NORM_MGT_c24104 mRNA sequence	---NA---
Mg_contig_80300	102.647	0.0496495	PREDICTED: Aplysia californica DNA-directed RNA polymerase II subunit RPB1-like (LOC101851196), mRNA	---NA---
Mg_contig_118735	102.299	0.0068942	TSA: Mytilus galloprovincialis NORM_MGC_c215 mRNA sequence	---NA---
Mg_contig_22599	102.254	0.0255753	TSA: Mytilus galloprovincialis NORM_MGT_c14852 mRNA sequence	---NA---
Mg_contig_1177	101.994	0.0370976	TSA: Mytilus edulis, clone 20100630_26815 length=2198 numreads=43, mRNA sequence	CASP3_RABITRecName: Full=Caspase-3; Short=CASP-3; AltName: Full=Apopain; AltName: Full=Cysteine protease CPP32; Contains: RecName: Full=Caspase-3 subunit p17; Contains: RecName: Full=Caspase-3 subunit p12; Flags: Precursor
Mg_contig_8646	101.59	0.0480042	TSA: Mytilus galloprovincialis NORM_MGT_c6569 mRNA sequence	---NA---
Mg_contig_88014	100.674	0.0419638	TSA: Mytilus galloprovincialis NORM_MGT_c9470 mRNA sequence	RENT1_HUMANRecName: Full=Regulator of nonsense transcripts 1; AltName: Full=ATP-dependent helicase RENT1; AltName: Full=Nonsense mRNA reducing factor 1; Short=NORF1; AltName: Full=Up-frameshift suppressor 1 homolog; Short=hUpf1
Mg_contig_11660	100.633	0.0298673	TSA: Mytilus galloprovincialis NORM_MGC_c9049 mRNA sequence	---NA---
Mg_contig_7371	99.8025	0.0157883	TSA: Mytilus galloprovincialis NORM_MGC_c8068 mRNA sequence	---NA---
Mg_contig_13973	98.9456	0.0356787	TSA: Mytilus galloprovincialis NORM_MGT_c11304 mRNA sequence	---NA---
Mg_contig_34992	98.9293	0.0405256	TSA: Mytilus galloprovincialis NORM_MGT_c2247 mRNA sequence	SAMH1_HUMANRecName: Full=Deoxynucleoside triphosphate triphosphohydrolase SAMHD1; Short=dNTPase; AltName: Full=Dendritic cell-derived IFNG-induced protein; Short=DCIP; AltName: Full=Monocyte protein 5; Short=MOP-5; AltName: Full=SAM domain and HD domain-containing protein 1
Mg_contig_17036	98.716	0.0248337	TSA: Mytilus galloprovincialis NORM_MGT_c11048 mRNA sequence	---NA---
Mg_contig_440	98.5764	0.0467897	TSA: Mytilus galloprovincialis NORM_MGC_c7055 mRNA sequence	---NA---
Mg_contig_1638	97.2992	0.0485354	TSA: Placobranchus ocellatus 65593.Plocadult mRNA sequence	---NA---
Mg_contig_40111	97.0211	0.0450845	TSA: Mytilus edulis, clone 20100630_6509 length=1378 numreads=98, mRNA sequence	---NA---
Mg_contig_21285	96.4395	0.01595	TSA: Mytilus galloprovincialis NORM_MGT_c16688 mRNA sequence	---NA---
Mg_contig_81948	96.4318	0.0274138	TSA: Mytilus galloprovincialis NORM_MGT_c6642 mRNA sequence	RTBS_DROMERecName: Full=Probable RNA-directed DNA polymerase from transposon BS; AltName: Full=Reverse transcriptase
Mg_contig_31225	95.5742	0.0424306	TSA: Mytilus galloprovincialis NORM_MGT_c3061 mRNA sequence	---NA---
Mg_contig_12313	95.0939	0.0287109	TSA: Mytilus galloprovincialis NORM_MGT_c14789 mRNA sequence	PAR12_MOUSERecName: Full=Poly
Mg_contig_18751	94.8057	0.00103802	TSA: Mytilus galloprovincialis NORM_MGC_c4272 mRNA sequence	---NA---
Mg_contig_70806	94.7069	0.0200054	PREDICTED: Crassostrea gigas elastase-1 (LOC105323601), mRNA	PRSS8_HUMANRecName: Full=Prostasin; AltName: Full=Channel-activating protease 1; Short=CAP1; AltName: Full=Serine protease 8; Contains: RecName: Full=Prostasin light chain; Contains: RecName: Full=Prostasin heavy chain; Flags: Precursor
Mg_contig_4323	94.3177	0.0238852	TSA: Mytilus galloprovincialis NORM_MGC_c4337 mRNA sequence	---NA---
Mg_contig_24136	94.2301	0.0327235	TSA: Ruditapes philippinarum isotig20812_isogroup09279 mRNA sequence	---NA---
Mg_contig_64230	93.9361	0.0287109	TSA: Mytilus galloprovincialis NORM_MGC_c124 mRNA sequence	---NA---
Mg_contig_12360	93.1381	0.0477406	TSA: Mytilus galloprovincialis NORM_MGC_c6670 mRNA sequence	---NA---
Mg_contig_123041	91.8643	0.00552058	TSA: Mytilus galloprovincialis NORM_MGT_c14161 mRNA sequence	PLCL_MYTGARecName: Full=Perlucin-like protein; Flags: Precursor
Mg_contig_69856	90.4433	0.0433018	TSA: Mytilus galloprovincialis NORM_MGT_c10784 mRNA sequence	---NA---
Mg_contig_35099	89.8227	0.0389195	TSA: Mytilus galloprovincialis NORM_MGC_c1103 mRNA sequence	---NA---
Mg_contig_93820	89.0691	0.0237443	PREDICTED: Biomphalaria glabrata ras-like GTP-binding protein rhoA (LOC106076264), mRNA	---NA---
Mg_contig_1524	88.8591	0.0228264	TSA: Lymnaea stagnalis mRNA, contig: LymstCNS_TSA_19940, mRNA sequence	---NA---
Mg_contig_137823	88.8007	0.0351092	TSA: Mytilus galloprovincialis NORM_MGT_c17112 mRNA sequence	---NA---
Mg_contig_32968	88.584	0.0358849	TSA: Mytilus galloprovincialis NORM_MGT_c5891 mRNA sequence	BLI4_CAEELRecName: Full=Endoprotease bli-4; AltName: Full=Blisterase; AltName: Full=Blistered cuticle protein 4; Flags: Precursor
Mg_contig_190590	88.479	0.0366502	TSA: Mytilus galloprovincialis NORM_MGT_c11613 mRNA sequence	---NA---
Mg_contig_135550	87.9626	0.000571078	TSA: Mytilus galloprovincialis NORM_MGC_c124 mRNA sequence	---NA---
Mg_contig_9248	87.8769	0.0486313	TSA: Mytilus galloprovincialis NORM_MGT_c6139 mRNA sequence	---NA---
Mg_contig_24809	87.4174	0.0455142	TSA: Mytilus edulis, clone 20100630_3237 length=1355 numreads=1095, mRNA sequence	---NA---
Mg_contig_77896	87.2425	0.0155792	TSA: Mytilus galloprovincialis NORM_MGT_c12787 mRNA sequence	---NA---
Mg_contig_12739	86.9332	0.004444	Mytilus galloprovincialis lipopolysaccharide-induced TNF factor 2-a mRNA, complete cds	---NA---
Mg_contig_117723	86.8744	0.0241871	TSA: Placobranchus ocellatus Repeat-68600.Plocadult mRNA sequence	---NA---
Mg_contig_17118	86.61	0.0132248	Bathymodiolus azoricus clone mussel_rep_c23576 mRNA sequence	PGCA_HUMANRecName: Full=Aggrecan core protein; AltName: Full=Cartilage-specific proteoglycan core protein; Short=CSPCP; AltName: Full=Chondroitin sulfate proteoglycan core protein 1; Short=Chondroitin sulfate proteoglycan 1; Contains: RecName: Full=Aggrecan core protein 2; Flags: Precursor
Mg_contig_44840	86.1783	0.030284	TSA: Mytilus galloprovincialis NORM_MGT_c679 mRNA sequence	---NA---
Mg_contig_1648	86.1566	0.0448212	Patella vulgata hedgehog (hh) mRNA, complete cds	---NA---
Mg_contig_29808	86.1536	0.0109129	TSA: Mytilus galloprovincialis NORM_MGC_c14396 mRNA sequence	DTX3L_HUMANRecName: Full=E3 ubiquitin-protein ligase DTX3L; AltName: Full=B-lymphoma- and BAL-associated protein; AltName: Full=Protein deltex-3-like; AltName: Full=RING-type E3 ubiquitin transferase DTX3L; AltName: Full=Rhysin-2; Short=Rhysin2
Mg_contig_69901	84.3804	0.0371299	TSA: Mytilus galloprovincialis NORM_MGC_c707 mRNA sequence	SHH_DANRERecName: Full=Sonic hedgehog protein A; Short=SHHA; AltName: Full=VHH-1; Contains: RecName: Full=Sonic hedgehog protein A N-product; Contains: RecName: Full=Sonic hedgehog protein A C-product; Flags: Precursor
Mg_contig_19126	83.9351	0.0150551	TSA: Mytilus galloprovincialis NORM_MGT_c20645 mRNA sequence	---NA---
Mg_contig_15849	83.0527	0.0391026	PREDICTED: Crassostrea gigas lysosomal alpha-mannosidase (LOC105347340), mRNA	MA2B1_MOUSERecName: Full=Lysosomal alpha-mannosidase; Short=Laman; AltName: Full=Lysosomal acid alpha-mannosidase; AltName: Full=Mannosidase alpha class 2B member 1; AltName: Full=Mannosidase alpha-B; Flags: Precursor
Mg_contig_42035	82.9281	0.0441315	TSA: Meretrix meretrix Contig30702.Meme mRNA sequence	---NA---
Mg_contig_120631	82.4084	0.0116751	TSA: Mytilus edulis, clone 20100630_74069 length=2227 numreads=63, mRNA sequence	---NA---
Mg_contig_8175	82.0708	0.0450483	TSA: Mytilus galloprovincialis NORM_MGC_c124 mRNA sequence	---NA---
Mg_contig_95260	82.016	0.0228264	TSA: Villosa lienosa Contig2320.Vilimmg mRNA sequence	---NA---
Mg_contig_31418	82.0159	0.00505949	TSA: Mytilus galloprovincialis NORM_MGT_c10293 mRNA sequence	GIMA4_HUMANRecName: Full=GTPase IMAP family member 4; AltName: Full=Immunity-associated nucleotide 1 protein; Short=IAN-1; Short=hIAN1; AltName: Full=Immunity-associated protein 4
Mg_contig_7198	81.6878	0.0262658	TSA: Mytilus galloprovincialis NORM_MGC_c5448 mRNA sequence	---NA---
Mg_contig_95666	81.0974	0.00979174	TSA: Mytilus galloprovincialis NORM_MGT_c8635 mRNA sequence	---NA---
Mg_contig_2160	80.7243	0.0301966	TSA: Mytilus galloprovincialis NORM_MGT_c8301 mRNA sequence	---NA---
Mg_contig_33979	80.5953	0.0171552	TSA: Mytilus galloprovincialis NORM_MGT_c22350 mRNA sequence	CATL_SARPERecName: Full=Cathepsin L; Contains: RecName: Full=Cathepsin L heavy chain; Contains: RecName: Full=Cathepsin L light chain; Flags: Precursor
Mg_contig_10818	80.467	0.0313959	TSA: Placobranchus ocellatus 5675.Plocadult mRNA sequence	---NA---
Mg_contig_29007	80.4048	0.00997273	TSA: Villosa lienosa Contig39168.Vilimmg mRNA sequence	---NA---
Mg_contig_7949	80.2269	0.0420127	TSA: Mytilus galloprovincialis NORM_MGT_c208 mRNA sequence	SYFAA_XENLARecName: Full=Phenylalanine--tRNA ligase alpha subunit A; AltName: Full=Phenylalanyl-tRNA synthetase alpha subunit A; Short=PheRS
Mg_contig_22842	79.9839	0.0463291	TSA: Mytilus galloprovincialis NORM_MGT_c8017 mRNA sequence	OIT3_RATRecName: Full=Oncoprotein-induced transcript 3 protein; AltName: Full=Liver-specific zona pellucida domain-containing protein; Flags: Precursor
Mg_contig_130897	79.92	0.0424706	TSA: Mytilus galloprovincialis NORM_MGT_c782 mRNA sequence	PTPRF_MOUSERecName: Full=Receptor-type tyrosine-protein phosphatase F; AltName: Full=Leukocyte common antigen related; Short=LAR; Flags: Precursor
Mg_contig_100978	79.6446	0.0280355	TSA: Mytilus galloprovincialis NORM_MGC_c3943 mRNA sequence	---NA---
Mg_contig_69084	79.6031	0.0335629	TSA: Mytilus galloprovincialis NORM_MGC_c7476 mRNA sequence	---NA---
Mg_contig_45682	78.379	0.0467936	PREDICTED: Crassostrea gigas twinfilin-1 (LOC105331791), transcript variant X1, mRNA	CSW_DROMERecName: Full=Tyrosine-protein phosphatase corkscrew
Mg_contig_90947	78.3431	0.0177652	TSA: Mytilus galloprovincialis NORM_MGT_c10559 mRNA sequence	---NA---
Mg_contig_183	78.1129	0.0156002	TSA: Mytilus galloprovincialis NORM_MGT_c23503 mRNA sequence	---NA---
Mg_contig_1176	77.9823	0.00224669	TSA: Mytilus edulis, clone 20100630_26815 length=2198 numreads=43, mRNA sequence	CASP3_BOVINRecName: Full=Caspase-3; Short=CASP-3; Contains: RecName: Full=Caspase-3 subunit p17; Contains: RecName: Full=Caspase-3 subunit p12; Flags: Precursor
Mg_contig_70422	77.9361	0.0319508	TSA: Placobranchus ocellatus 5944.Plocadult mRNA sequence	---NA---
Mg_contig_96338	77.675	0.0112352	TSA: Mytilus edulis, clone 20100630_4571 length=2295 numreads=42, mRNA sequence	---NA---
Mg_contig_25511	77.5909	0.000514283	TSA: Mytilus galloprovincialis NORM_MGT_c1348 mRNA sequence	---NA---
Mg_contig_21043	77.5379	0.0267982	TSA: Placobranchus ocellatus 42653.Plocadult mRNA sequence	---NA---
Mg_contig_31626	77.5095	0.00378797	TSA: Mytilus galloprovincialis NORM_MGT_c6575 mRNA sequence	---NA---
Mg_contig_12521	77.4785	0.0334193	Haliotis diversicolor supertexta cathepsin L-like cysteine proteinase mRNA, complete cds	---NA---
Mg_contig_30519	76.0806	0.0449975	Lottia gigantea hypothetical protein partial mRNA	---NA---
Mg_contig_8527	75.6571	0.00997273	TSA: Mytilus galloprovincialis NORM_MGT_c12189 mRNA sequence	BLI4_CAEELRecName: Full=Endoprotease bli-4; AltName: Full=Blisterase; AltName: Full=Blistered cuticle protein 4; Flags: Precursor
Mg_contig_44972	75.2366	0.0352889	TSA: Mytilus galloprovincialis NORM_MGC_c2360 mRNA sequence	---NA---
Mg_contig_13890	74.9529	0.0450928	TSA: Mytilus edulis, clone 20100630_26815 length=2198 numreads=43, mRNA sequence	---NA---
Mg_contig_29512	74.8326	0.0150255	TSA: Mytilus galloprovincialis NORM_MGT_c13793 mRNA sequence	---NA---
Mg_contig_599	74.096	0.0475467	PREDICTED: Octopus bimaculoides neuropeptide Y receptor type 2-like (LOC106870917), transcript variant X1, mRNA	---NA---
Mg_contig_66335	73.4406	0.000665764	TSA: Mytilus galloprovincialis NORM_MGT_c10954 mRNA sequence	---NA---
Mg_contig_58051	73.0527	0.0233947	TSA: Mytilus galloprovincialis NORM_MGT_c14464 mRNA sequence	---NA---
Mg_contig_34133	72.5233	0.026789	TSA: Mytilus galloprovincialis NORM_MGT_c1893 mRNA sequence	HS12A_HUMANRecName: Full=Heat shock 70 kDa protein 12A
Mg_contig_1343	72.4173	0.000729506	TSA: Mytilus galloprovincialis NORM_MGT_c8686 mRNA sequence	---NA---
Mg_contig_92811	71.8725	0.0105854	TSA: Mytilus galloprovincialis NORM_MGT_c14895 mRNA sequence	---NA---
Mg_contig_1551	71.6866	0.0356098	TSA: Mytilus galloprovincialis NORM_MGC_c8101 mRNA sequence	---NA---
Mg_contig_36619	71.3328	0.0336087	TSA: Mytilus galloprovincialis NORM_MGT_c16290 mRNA sequence	---NA---
Mg_contig_14234	71.3071	0.00175191	Mytilus galloprovincialis toll-like receptor T precursor, mRNA, complete cds	---NA---
Mg_contig_52419	70.8303	0.0264852	TSA: Mytilus galloprovincialis NORM_MGT_c5882 mRNA sequence	---NA---
Mg_contig_65245	70.7422	0.0223162	TSA: Mytilus galloprovincialis NORM_MGC_c10179 mRNA sequence	---NA---
Mg_contig_39248	70.2084	0.040216	TSA: Lymnaea stagnalis mRNA, contig: LymstCNS_TSA_20813, mRNA sequence	---NA---
Mg_contig_41638	69.3344	0.00845329	TSA: Mytilus galloprovincialis NORM_MGC_c16369 mRNA sequence	CGAS_MOUSERecName: Full=Cyclic GMP-AMP synthase; Short=cGAMP synthase; Short=cGAS; Short=m-cGAS; AltName: Full=2'3'-cGAMP synthase; AltName: Full=Mab-21 domain-containing protein 1
Mg_contig_10258	69.1535	0.0445901	TSA: Mytilus galloprovincialis NORM_MGT_c467 mRNA sequence	---NA---
Mg_contig_48786	68.9576	0.00410927	PREDICTED: Octopus bimaculoides dnaJ homolog subfamily C member 21-like (LOC106873746), mRNA	---NA---
Mg_contig_784	68.1105	0.000514283	TSA: Mytilus galloprovincialis NORM_MGT_c5891 mRNA sequence	FKPC1_CAEELRecName: Full=Furin-like protease kpc-1; AltName: Full=CelfurPC protein; Flags: Precursor
Mg_contig_25733	67.6737	0.0328044	TSA: Mytilus galloprovincialis NORM_MGC_c187 mRNA sequence	CATL_SARPERecName: Full=Cathepsin L; Contains: RecName: Full=Cathepsin L heavy chain; Contains: RecName: Full=Cathepsin L light chain; Flags: Precursor
Mg_contig_20346	67.6312	0.0190837	TSA: Mytilus galloprovincialis NORM_MGC_c13007 mRNA sequence	---NA---
Mg_contig_78388	67.5663	0.0376562	TSA: Mytilus galloprovincialis NORM_MGC_c11805 mRNA sequence	---NA---
Mg_contig_61135	67.3804	0.023835	PREDICTED: Aplysia californica MAGUK p55 subfamily member 5-like (LOC101847344), transcript variant X1, mRNA	---NA---
Mg_contig_65517	66.56	0.0150422	TSA: Octopus vulgaris NODE_8403_length_1627_cov_76.153656 mRNA sequence	PAR14_HUMANRecName: Full=Poly
Mg_contig_35893	66.1781	0.0454587	TSA: Mytilus galloprovincialis NORM_MGC_c11289 mRNA sequence	SACS_HUMANRecName: Full=Sacsin; AltName: Full=DnaJ homolog subfamily C member 29; Short=DNAJC29
Mg_contig_91805	66.1261	0.0265267	TSA: Mytilus galloprovincialis NORM_MGT_c12363 mRNA sequence	QKGA_DICDIRecName: Full=Probable serine/threonine-protein kinase qkgA; AltName: Full=Quick growth protein qkgA; AltName: Full=Ras of complex proteins and C-terminal of roc 2
Mg_contig_66823	65.9575	0.04504	TSA: Mytilus galloprovincialis NORM_MGT_c2702 mRNA sequence	---NA---
Mg_contig_10065	65.5574	0.0439836	TSA: Mytilus galloprovincialis NORM_MGC_c3966 mRNA sequence	SYFA_HUMANRecName: Full=Phenylalanine--tRNA ligase alpha subunit; AltName: Full=CML33; AltName: Full=Phenylalanyl-tRNA synthetase alpha subunit; Short=PheRS
Mg_contig_41673	65.202	0.00396182	TSA: Mytilus galloprovincialis NORM_MGC_c11747 mRNA sequence	BTBD2_HUMANRecName: Full=BTB/POZ domain-containing protein 2
Mg_contig_131228	65.1398	0.0418002	TSA: Mytilus galloprovincialis NORM_MGT_c9164 mRNA sequence	---NA---
Mg_contig_7580	65.1135	0.0422723	TSA: Mytilus galloprovincialis NORM_MGT_c12050 mRNA sequence	---NA---
Mg_contig_40059	65.0221	0.00296135	TSA: Mytilus galloprovincialis NORM_MGT_c4970 mRNA sequence	---NA---
Mg_contig_61655	64.5596	0.0480014	TSA: Mytilus galloprovincialis NORM_MGT_c3914 mRNA sequence	---NA---
Mg_contig_12810	64.4604	0.0200054	TSA: Mytilus galloprovincialis NORM_MGT_c6329 mRNA sequence	---NA---
Mg_contig_22465	64.2039	0.0116751	TSA: Mytilus galloprovincialis NORM_MGT_c9561 mRNA sequence	---NA---
Mg_contig_23562	64.0866	0.0325011	TSA: Mytilus galloprovincialis NORM_MGT_c12957 mRNA sequence	---NA---
Mg_contig_10981	63.4942	0.00719044	TSA: Mytilus galloprovincialis NORM_MGT_c16157 mRNA sequence	GIMA4_RATRecName: Full=GTPase IMAP family member 4; AltName: Full=Immunity-associated nucleotide 1 protein; Short=IAN-1; AltName: Full=Immunity-associated protein 4
Mg_contig_34830	63.4474	0.0384763	TSA: Mytilus galloprovincialis NORM_MGT_c10290 mRNA sequence	---NA---
Mg_contig_37005	63.0666	0.0251108	TSA: Mytilus galloprovincialis NORM_MGT_c20468 mRNA sequence	MB213_XENLARecName: Full=Protein mab-21-like 3
Mg_contig_16289	62.6449	0.0294006	TSA: Mytilus galloprovincialis NORM_MGT_c9113 mRNA sequence	---NA---
Mg_contig_13986	62.4628	0.0387744	TSA: Mytilus galloprovincialis NORM_MGT_c21310 mRNA sequence	---NA---
Mg_contig_62231	61.8565	0.0337671	TSA: Lymnaea stagnalis mRNA, contig: LymstCNS_TSA_23515, mRNA sequence	---NA---
Mg_contig_40748	61.8553	0.000278226	TSA: Mytilus galloprovincialis NORM_MGC_c108 mRNA sequence	SKA2A_XENLARecName: Full=Src kinase-associated phosphoprotein 2-A
Mg_contig_18836	61.704	0.0154604	TSA: Lymnaea stagnalis mRNA, contig: LymstCNS_TSA_1805, mRNA sequence	---NA---
Mg_contig_11227	61.4707	0.0241871	TSA: Mytilus galloprovincialis NORM_MGT_c9435 mRNA sequence	---NA---
Mg_contig_42354	61.4503	0.0208845	TSA: Mytilus galloprovincialis NORM_MGT_c3763 mRNA sequence	---NA---
Mg_contig_22379	61.1289	0.0467936	TSA: Mytilus galloprovincialis NORM_MGC_c1300 mRNA sequence	---NA---
Mg_contig_46165	60.9023	0.0260878	PREDICTED: Crassostrea gigas UNC5C-like protein (LOC105322060), mRNA	PTPRD_MOUSERecName: Full=Receptor-type tyrosine-protein phosphatase delta; Short=Protein-tyrosine phosphatase delta; Short=R-PTP-delta; Flags: Precursor
Mg_contig_19242	60.4552	0.0395649	TSA: Mytilus galloprovincialis NORM_MGT_c18691 mRNA sequence	---NA---
Mg_contig_17138	60.2761	0.0124509	TSA: Mytilus galloprovincialis NORM_MGT_c12511 mRNA sequence	---NA---
Mg_contig_41684	60.1147	0.00677659	TSA: Mytilus galloprovincialis NORM_MGT_c11273 mRNA sequence	---NA---
Mg_contig_45983	59.6415	0.0364042	TSA: Mytilus galloprovincialis NORM_MGT_c2247 mRNA sequence	SAMH1_XENLARecName: Full=Deoxynucleoside triphosphate triphosphohydrolase SAMHD1; Short=dNTPase
Mg_contig_124059	58.9906	0.0350037	TSA: Mytilus edulis, clone 20100630_4571 length=2295 numreads=42, mRNA sequence	IFIH1_MOUSERecName: Full=Interferon-induced helicase C domain-containing protein 1; AltName: Full=Helicase with 2 CARD domains; Short=Helicard; AltName: Full=Interferon induced with helicase C domain protein 1; AltName: Full=Melanoma differentiation-associated protein 5; Short=MDA-5; AltName: Full=RIG-I-like receptor 2; Short=RLR-2
Mg_contig_52533	58.8023	0.0456766	TSA: Mytilus galloprovincialis NORM_MGC_c12733 mRNA sequence	BTBD6_HUMANRecName: Full=BTB/POZ domain-containing protein 6; AltName: Full=Lens BTB domain protein
Mg_contig_29157	58.7818	0.031118	TSA: Mytilus galloprovincialis NORM_MGT_c11000 mRNA sequence	TITIN_HUMANRecName: Full=Titin; AltName: Full=Connectin; AltName: Full=Rhabdomyosarcoma antigen MU-RMS-40.14
Mg_contig_6788	57.2324	0.0149771	TSA: Mytilus galloprovincialis NORM_MGT_c8923 mRNA sequence	---NA---
Mg_contig_2618	56.6446	0.00661243	TSA: Mytilus galloprovincialis NORM_MGC_c13308 mRNA sequence	---NA---
Mg_contig_132507	56.5462	0.0442136	TSA: Elysia timida contig05209.Eltiadult mRNA sequence	---NA---
Mg_contig_96702	56.1419	0.00505622	TSA: Mytilus galloprovincialis NORM_MGT_c16947 mRNA sequence	---NA---
Mg_contig_8123	56.0476	0.0485082	TSA: Elysia timida contig09140.Eltiadult mRNA sequence	---NA---
Mg_contig_4210	55.9429	0.0231019	TSA: Villosa lienosa Contig10641.Vilimmg mRNA sequence	---NA---
Mg_contig_105449	55.6661	0.00940785	TSA: Mytilus galloprovincialis NORM_MGT_c467 mRNA sequence	---NA---
Mg_contig_43235	54.9211	0.0410533	TSA: Crepidula fornicata 2354.Cfedg, mRNA sequence	---NA---
Mg_contig_1367	54.7308	0.0219844	TSA: Mytilus galloprovincialis NORM_MGT_c5891 mRNA sequence	PCSK5_BRACLRecName: Full=Proprotein convertase subtilisin/kexin type 5; AltName: Full=Proprotein convertase PC6-like; Short=aPC6; Flags: Precursor
Mg_contig_24055	54.4636	0.0328044	TSA: Mytilus galloprovincialis NORM_MGT_c3207 mRNA sequence	---NA---
Mg_contig_150425	54.4329	0.00610179	TSA: Mytilus galloprovincialis NORM_MGC_c6420 mRNA sequence	---NA---
Mg_contig_2104	54.3898	0.0290694	TSA: Mytilus galloprovincialis NORM_MGT_c19499 mRNA sequence	---NA---
Mg_contig_34430	54.1901	0.000376779	TSA: Mytilus galloprovincialis NORM_MGT_c2825 mRNA sequence	LEC1_MICCORecName: Full=C-type lectin; Short=CTL; Flags: Precursor
Mg_contig_6444	53.2918	0.0092869	PREDICTED: Crassostrea gigas transient receptor potential cation channel subfamily A member 1 (LOC105323152), mRNA	---NA---
Mg_contig_7913	52.7839	0.00618446	TSA: Ruditapes philippinarum isotig16960_isogroup05427 mRNA sequence	PTPRQ_RATRecName: Full=Phosphatidylinositol phosphatase PTPRQ; AltName: Full=Protein-tyrosine phosphatase receptor-type expressed by glomerular mesangial cells protein 1; Short=rPTP-GMC1; AltName: Full=Receptor-type tyrosine-protein phosphatase Q; Short=PTP-RQ; Short=R-PTP-Q; Flags: Precursor
Mg_contig_12482	52.6894	0.010464	TSA: Mytilus galloprovincialis NORM_MGT_c467 mRNA sequence	---NA---
Mg_contig_126462	52.3915	0.013845	TSA: Mytilus galloprovincialis NORM_MGT_c8492 mRNA sequence	---NA---
Mg_contig_109836	51.572	0.0287011	TSA: Villosa lienosa Contig6657.Vilimmg mRNA sequence	---NA---
Mg_contig_50684	51.5497	0.0194941	TSA: Mytilus galloprovincialis NORM_MGT_c17384 mRNA sequence	---NA---
Mg_contig_19579	51.4358	0.0158487	TSA: Mytilus galloprovincialis NORM_MGC_c4564 mRNA sequence	---NA---
Mg_contig_15471	50.787	0.0164726	Bathymodiolus azoricus clone mussel_rep_c23576 mRNA sequence	PLCL_MYTGARecName: Full=Perlucin-like protein; Flags: Precursor
Mg_contig_4492	50.4647	0.0301966	TSA: Mytilus galloprovincialis NORM_MGT_c15536 mRNA sequence	---NA---
Mg_contig_94390	50.4593	0.00719044	TSA: Mytilus galloprovincialis NORM_MGC_c4421 mRNA sequence	ZNFX1_MOUSERecName: Full=NFX1-type zinc finger-containing protein 1
Mg_contig_143269	50.3563	0.0316901	TSA: Mytilus galloprovincialis NORM_MGC_c5836 mRNA sequence	---NA---
Mg_contig_67497	49.9992	0.0264629	TSA: Placobranchus ocellatus Repeat-73480.Plocadult mRNA sequence	---NA---
Mg_contig_13125	49.9569	0.024773	TSA: Elysia timida contig16061.Eltiadult mRNA sequence	---NA---
Mg_contig_72228	49.2212	0.0117419	TSA: Mytilus galloprovincialis NORM_MGT_c22436 mRNA sequence	---NA---
Mg_contig_12511	48.8487	0.0152557	TSA: Meretrix meretrix Contig29882.Meme mRNA sequence	ZIG4_CAEELRecName: Full=Zwei Ig domain protein zig-4; AltName: Full=2 Ig domain protein zig-4; Flags: Precursor
Mg_contig_5857	48.7977	0.0175806	TSA: Mytilus galloprovincialis NORM_MGC_c15105 mRNA sequence	---NA---
Mg_contig_14144	48.6173	0.00341651	TSA: Mytilus galloprovincialis NORM_MGC_c6670 mRNA sequence	ITA4_HUMANRecName: Full=Integrin alpha-4; AltName: Full=CD49 antigen-like family member D; AltName: Full=Integrin alpha-IV; AltName: Full=VLA-4 subunit alpha; AltName: CD_antigen=CD49d; Flags: Precursor
Mg_contig_6458	48.4892	0.0289	TSA: Crassostrea angulata SeqIndex22488.ca mRNA sequence	---NA---
Mg_contig_50201	48.3615	0.0356098	TSA: Lymnaea stagnalis mRNA, contig: LymstCNS_TSA_22739, mRNA sequence	---NA---
Mg_contig_60792	48.0862	0.0356939	TSA: Mytilus galloprovincialis NORM_MGT_c6340 mRNA sequence	RN213_MOUSERecName: Full=E3 ubiquitin-protein ligase RNF213; AltName: Full=Mysterin; AltName: Full=RING finger protein 213; AltName: Full=RING-type E3 ubiquitin transferase RNF213
Mg_contig_66027	48.0544	0.00239569	TSA: Mytilus galloprovincialis NORM_MGT_c10410 mRNA sequence	---NA---
Mg_contig_44063	47.9436	0.0449975	TSA: Mytilus galloprovincialis NORM_MGT_c21112 mRNA sequence	---NA---
Mg_contig_133067	47.7249	0.0113484	PREDICTED: Biomphalaria glabrata calmodulin-regulated spectrin-associated protein 1-like (LOC106051513), mRNA	---NA---
Mg_contig_33538	47.6978	0.0107102	TSA: Mytilus galloprovincialis NORM_MGC_c9115 mRNA sequence	---NA---
Mg_contig_19375	47.4091	0.014812	TSA: Mytilus edulis, clone 20100630_2971 length=2568 numreads=77, mRNA sequence	---NA---
Mg_contig_28271	47.3732	0.0306108	TSA: Mytilus galloprovincialis NORM_MGT_c4796 mRNA sequence	PTPRT_MOUSERecName: Full=Receptor-type tyrosine-protein phosphatase T; Short=R-PTP-T; AltName: Full=RPTPmam4; AltName: Full=Receptor-type tyrosine-protein phosphatase rho; Short=RPTP-rho; Short=mRPTPrho; Flags: Precursor
Mg_contig_4787	46.5792	0.0345604	TSA: Mytilus galloprovincialis NORM_MGT_c20388 mRNA sequence	---NA---
Mg_contig_80201	45.8646	0.0384763	TSA: Crassostrea angulata SeqIndex25726.ca mRNA sequence	---NA---
Mg_contig_33341	45.442	0.0319468	TSA: Mytilus galloprovincialis NORM_MGC_c8823 mRNA sequence	---NA---
Mg_contig_39923	45.3592	0.0471472	TSA: Lymnaea stagnalis mRNA, contig: LymstCNS_TSA_71867, mRNA sequence	---NA---
Mg_contig_65853	45.3545	0.0151642	TSA: Lymnaea stagnalis mRNA, contig: LymstCNS_TSA_20646, mRNA sequence	---NA---
Mg_contig_36845	44.5146	0.00599921	TSA: Mytilus galloprovincialis NORM_MGT_c8045 mRNA sequence	YPT2_SCHPORecName: Full=GTP-binding protein ypt2; AltName: Full=SEC4 homolog
Mg_contig_56349	44.1859	0.0119686	TSA: Mytilus galloprovincialis NORM_MGC_c473 mRNA sequence	---NA---
Mg_contig_24206	43.6192	0.000799845	TSA: Placopecten magellanicus Pmagell_eye_g14894t00001 mRNA sequence	---NA---
Mg_contig_21524	43.586	0.0053903	TSA: Placobranchus ocellatus 35004.Plocadult mRNA sequence	---NA---
Mg_contig_28649	43.4038	0.020873	TSA: Mytilus galloprovincialis NORM_MGC_c8092 mRNA sequence	---NA---
Mg_contig_105554	43.2009	0.0328044	TSA: Mytilus galloprovincialis NORM_MGC_c4164 mRNA sequence	---NA---
Mg_contig_28826	43.1406	0.0450658	TSA: Mytilus galloprovincialis NORM_MGC_c1473 mRNA sequence	---NA---
Mg_contig_86972	43.0953	0.0313496	TSA: Mytilus galloprovincialis NORM_MGT_c5301 mRNA sequence	---NA---
Mg_contig_100330	42.9401	0.0449239	TSA: Mytilus galloprovincialis NORM_MGT_c1046 mRNA sequence	---NA---
Mg_contig_58382	42.4099	0.0420729	TSA: Mytilus edulis, clone 20100630_73470 length=2246 numreads=45, mRNA sequence	---NA---
Mg_contig_970	42.0946	0.0413644	TSA: Mytilus galloprovincialis NORM_MGC_c7224 mRNA sequence	---NA---
Mg_contig_32754	41.6349	0.0102998	TSA: Mytilus galloprovincialis NORM_MGC_c5072 mRNA sequence	ZFP26_MOUSERecName: Full=Zinc finger protein 26; Short=Zfp-26; AltName: Full=Protein mKR3
Mg_contig_2166	41.2439	0.0120346	TSA: Villosa lienosa Contig61280.Vilimmg mRNA sequence	SYFB_CAEELRecName: Full=Phenylalanine--tRNA ligase beta subunit; AltName: Full=Phenylalanyl-tRNA synthetase beta subunit; Short=PheRS
Mg_contig_47981	41.1684	0.01883	TSA: Mytilus galloprovincialis NORM_MGT_c11755 mRNA sequence	---NA---
Mg_contig_122797	41.0374	0.0178233	TSA: Placobranchus ocellatus 7502.Plocadult mRNA sequence	---NA---
Mg_contig_16045	40.9185	0.0171303	TSA: Mytilus galloprovincialis NORM_MGT_c11785 mRNA sequence	---NA---
Mg_contig_16678	40.449	0.026124	PREDICTED: Crassostrea gigas MAM and LDL-receptor class A domain-containing protein 2-like (LOC105331210), mRNA	DL_DROMERecName: Full=Neurogenic locus protein delta; Flags: Precursor
Mg_contig_11526	39.3449	0.040216	TSA: Villosa lienosa Contig2965.Vilimmg mRNA sequence	---NA---
Mg_contig_56590	39.3118	3.21664e-06	TSA: Villosa lienosa k70_1012864.Vilimmg mRNA sequence	---NA---
Mg_contig_198607	39.2384	0.0257495	TSA: Meretrix meretrix Contig21484.Meme mRNA sequence	---NA---
Mg_contig_78980	39.2351	0.0316676	TSA: Mytilus galloprovincialis NORM_MGT_c24141 mRNA sequence	---NA---
Mg_contig_9258	39.1085	1.46145e-05	TSA: Mytilus edulis, clone 20100630_3155 length=1830 numreads=182, mRNA sequence	SOCS2_MOUSERecName: Full=Suppressor of cytokine signaling 2; Short=SOCS-2; AltName: Full=Cytokine-inducible SH2 protein 2; Short=CIS-2
Mg_contig_34699	39.0654	0.0364105	PREDICTED: Biomphalaria glabrata protein split ends-like (LOC106056232), mRNA	---NA---
Mg_contig_31306	38.9387	0.0354131	TSA: Mytilus galloprovincialis NORM_MGC_c13146 mRNA sequence	---NA---
Mg_contig_20745	38.5898	0.0222544	TSA: Mytilus edulis, clone 20100630_18997 length=411 numreads=2, mRNA sequence	---NA---
Mg_contig_209754	38.5792	0.0314954	TSA: Meretrix meretrix Contig11416.Meme mRNA sequence	CLC4K_HUMANRecName: Full=C-type lectin domain family 4 member K; AltName: Full=Langerin; AltName: CD_antigen=CD207
Mg_contig_6146	38.4988	0.0232752	TSA: Mytilus galloprovincialis NORM_MGC_c16336 mRNA sequence	---NA---
Mg_contig_86619	38.079	0.0213546	TSA: Mytilus galloprovincialis NORM_MGT_c17582 mRNA sequence	---NA---
Mg_contig_55217	37.9365	0.0371299	TSA: Mytilus galloprovincialis NORM_MGT_c2992 mRNA sequence	---NA---
Mg_contig_2388	37.7441	0.0049318	TSA: Mytilus galloprovincialis NORM_MGC_c4375 mRNA sequence	---NA---
Mg_contig_32009	37.5859	0.0414622	PREDICTED: Crassostrea gigas uncharacterized LOC109620440 (LOC109620440), mRNA	WAP1_PHIOLRecName: Full=Waprin-Phi1; Flags: Precursor
Mg_contig_56307	37.5505	5.75946e-06	TSA: Mytilus galloprovincialis NORM_MGT_c5878 mRNA sequence	---NA---
Mg_contig_680	37.4186	0.00535074	TSA: Mytilus galloprovincialis NORM_MGC_c124 mRNA sequence	---NA---
Mg_contig_13788	37.1355	0.0472848	TSA: Mytilus galloprovincialis NORM_MGC_c1722 mRNA sequence	---NA---
Mg_contig_27117	36.9429	0.0305618	PREDICTED: Crassostrea gigas high-affinity choline transporter 1 (LOC105345095), transcript variant X1, mRNA	SC5A7_DROMERecName: Full=High-affinity choline transporter 1
Mg_contig_44270	36.8455	0.00753239	TSA: Mytilus galloprovincialis NORM_MGT_c11048 mRNA sequence	---NA---
Mg_contig_78158	36.7014	0.0351956	TSA: Mytilus galloprovincialis NORM_MGC_c4116 mRNA sequence	---NA---
Mg_contig_613	36.625	0.0154966	PREDICTED: Crassostrea gigas L-ascorbate oxidase-like (LOC109619792), mRNA	LAC1_PHLRARecName: Full=Laccase; AltName: Full=Benzenediol:oxygen oxidoreductase; AltName: Full=Diphenol oxidase; AltName: Full=Ligninolytic phenoloxidase; AltName: Full=Urishiol oxidase; Flags: Precursor
Mg_contig_35688	36.5198	0.0231019	TSA: Mytilus galloprovincialis NORM_MGT_c4010 mRNA sequence	---NA---
Mg_contig_123498	36.4195	0.00249596	TSA: Placobranchus ocellatus 4981.Plocadult mRNA sequence	---NA---
Mg_contig_2189	36.2821	0.00167385	TSA: Mytilus galloprovincialis NORM_MGT_c4262 mRNA sequence	---NA---
Mg_contig_222	36.1745	0.0208845	TSA: Mytilus edulis, clone 20100630_4571 length=2295 numreads=42, mRNA sequence	DDX58_HUMANRecName: Full=Probable ATP-dependent RNA helicase DDX58; AltName: Full=DEAD box protein 58; AltName: Full=RIG-I-like receptor 1; Short=RLR-1; AltName: Full=Retinoic acid-inducible gene 1 protein; Short=RIG-1; AltName: Full=Retinoic acid-inducible gene I protein; Short=RIG-I
Mg_contig_76376	35.9258	0.0134339	TSA: Mytilus galloprovincialis NORM_MGC_c11907 mRNA sequence	---NA---
Mg_contig_1546	35.8813	0.0278365	TSA: Mytilus galloprovincialis NORM_MGC_c9679 mRNA sequence	---NA---
Mg_contig_17765	35.7101	0.0168369	TSA: Mytilus galloprovincialis NORM_MGT_c6218 mRNA sequence	---NA---
Mg_contig_83931	35.609	0.0204622	TSA: Mytilus galloprovincialis NORM_MGT_c21901 mRNA sequence	---NA---
Mg_contig_35769	35.3924	0.0301966	TSA: Mytilus galloprovincialis NORM_MGT_c14075 mRNA sequence	---NA---
Mg_contig_11537	35.2602	0.000268731	TSA: Deroceras reticulatum DigGland_D.reticulatum_Singleton12678.DretDigGland, mRNA sequence	---NA---
Mg_contig_24675	35.1986	0.0118547	TSA: Villosa lienosa Contig52266.Vilimmg mRNA sequence	---NA---
Mg_contig_6107	35.1669	0.00766743	TSA: Mytilus galloprovincialis NORM_MGC_c11141 mRNA sequence	---NA---
Mg_contig_14595	34.9625	0.0258316	TSA: Mytilus edulis, clone 20100630_2971 length=2568 numreads=77, mRNA sequence	---NA---
Mg_contig_65427	34.8291	0.0121526	TSA: Mytilus galloprovincialis NORM_MGT_c13019 mRNA sequence	---NA---
Mg_contig_511	34.5952	0.0156002	TSA: Mytilus galloprovincialis NORM_MGT_c7812 mRNA sequence	PH4H_DROMERecName: Full=Protein henna; AltName: Full=Phe-4-monooxygenase; AltName: Full=Phenylalanine-4-hydroxylase; Short=PAH; AltName: Full=Tryptophan 5-hydroxylase; Short=TRH; AltName: Full=Tryptophan 5-monooxygenase
Mg_contig_88711	33.9453	0.00893128	TSA: Mytilus galloprovincialis NORM_MGC_c5643 mRNA sequence	RN213_MOUSERecName: Full=E3 ubiquitin-protein ligase RNF213; AltName: Full=Mysterin; AltName: Full=RING finger protein 213; AltName: Full=RING-type E3 ubiquitin transferase RNF213
Mg_contig_35788	33.8697	4.22319e-06	Lottia gigantea hypothetical protein partial mRNA	QORX_HUMANRecName: Full=Quinone oxidoreductase PIG3; AltName: Full=Tumor protein p53-inducible protein 3; AltName: Full=p53-induced gene 3 protein
Mg_contig_82008	33.8668	3.00996e-05	TSA: Mytilus galloprovincialis NORM_MGC_c15072 mRNA sequence	---NA---
Mg_contig_20448	33.8357	0.0372903	TSA: Placopecten magellanicus Pmagell_eye_g16880t00001 mRNA sequence	---NA---
Mg_contig_5465	33.7436	0.0376942	TSA: Mytilus galloprovincialis NORM_MGT_c20218 mRNA sequence	---NA---
Mg_contig_35741	33.7262	0.0300052	TSA: Mytilus galloprovincialis NORM_MGT_c5897 mRNA sequence	---NA---
Mg_contig_20052	33.1229	0.0143799	TSA: Lymnaea stagnalis mRNA, contig: LymstCNS_TSA_896, mRNA sequence	---NA---
Mg_contig_31067	32.8833	0.0495233	TSA: Mytilus galloprovincialis NORM_MGT_c6329 mRNA sequence	---NA---
Mg_contig_9596	32.8664	0.0164005	TSA: Mytilus galloprovincialis NORM_MGC_c2067 mRNA sequence	---NA---
Mg_contig_32854	32.7886	0.0294672	TSA: Mytilus galloprovincialis NORM_MGC_c11524 mRNA sequence	---NA---
Mg_contig_247614	32.7293	0.0234648	TSA: Mytilus edulis, clone 20100630_68747 length=2433 numreads=55, mRNA sequence	OSBP1_HUMANRecName: Full=Oxysterol-binding protein 1
Mg_contig_28291	32.4675	0.0175806	TSA: Placobranchus ocellatus 26471.Plocadult mRNA sequence	---NA---
Mg_contig_35213	32.3211	0.0157033	TSA: Mytilus edulis, clone 20100630_2971 length=2568 numreads=77, mRNA sequence	---NA---
Mg_contig_66104	32.2033	0.00126674	TSA: Mytilus galloprovincialis NORM_MGC_c3731 mRNA sequence	DEAHC_ARATHRecName: Full=ATP-dependent RNA helicase DEAH12, chloroplastic; Flags: Precursor
Mg_contig_6277	32.1729	0.0490081	TSA: Mytilus galloprovincialis NORM_MGC_c14899 mRNA sequence	IF44L_HUMANRecName: Full=Interferon-induced protein 44-like
Mg_contig_38773	32.0618	0.036458	TSA: Mytilus galloprovincialis NORM_MGC_c1895 mRNA sequence	NPHN_MOUSERecName: Full=Nephrin; AltName: Full=Renal glomerulus-specific cell adhesion receptor; Flags: Precursor
Mg_contig_108415	31.9043	0.00373511	TSA: Placobranchus ocellatus 4321.Plocadult mRNA sequence	---NA---
Mg_contig_79722	31.6217	1.35074e-07	Lottia gigantea hypothetical protein partial mRNA	CO6A4_MOUSERecName: Full=Collagen alpha-4(VI) chain; Flags: Precursor
Mg_contig_209161	31.52	0.0111466	Lottia gigantea hypothetical protein mRNA	---NA---
Mg_contig_54207	31.4674	0.0448128	TSA: Villosa lienosa k50_2634193.Vilimmg mRNA sequence	---NA---
Mg_contig_53353	31.3508	0.0463291	TSA: Mytilus galloprovincialis NORM_MGT_c15385 mRNA sequence	RTJK_DROMERecName: Full=RNA-directed DNA polymerase from mobile element jockey; AltName: Full=Reverse transcriptase
Mg_contig_22021	31.32	0.044899	TSA: Mytilus galloprovincialis NORM_MGC_c10245 mRNA sequence	---NA---
Mg_contig_32696	31.1159	0.0268182	TSA: Mytilus galloprovincialis NORM_MGT_c18659 mRNA sequence	SCMC1_MOUSERecName: Full=Calcium-binding mitochondrial carrier protein SCaMC-1; AltName: Full=Small calcium-binding mitochondrial carrier protein 1; AltName: Full=Solute carrier family 25 member 24
Mg_contig_29848	31.0042	0.0260878	TSA: Mytilus galloprovincialis NORM_MGT_c19485 mRNA sequence	---NA---
Mg_contig_23436	30.872	0.00376576	TSA: Villosa lienosa Contig24618.Vilimmg mRNA sequence	---NA---
Mg_contig_50293	30.8306	0.0118194	TSA: Placobranchus ocellatus 31826.Plocadult mRNA sequence	---NA---
Mg_contig_7914	30.3537	0.0366502	TSA: Placobranchus ocellatus 37889.Plocadult mRNA sequence	---NA---
Mg_contig_49398	30.3307	0.00626366	TSA: Placobranchus ocellatus 64939.Plocadult mRNA sequence	---NA---
Mg_contig_19075	29.3886	0.040216	Lottia gigantea hypothetical protein mRNA	ODPA_CAEELRecName: Full=Probable pyruvate dehydrogenase E1 component subunit alpha, mitochondrial; Short=PDHE1-A; Flags: Precursor
Mg_contig_14957	29.3524	0.000268731	TSA: Placobranchus ocellatus 818.Plocadult mRNA sequence	NPFF2_HUMANRecName: Full=Neuropeptide FF receptor 2; AltName: Full=G-protein coupled receptor 74; AltName: Full=G-protein coupled receptor HLWAR77; AltName: Full=Neuropeptide G-protein coupled receptor
Mg_contig_40681	28.3013	0.00997273	TSA: Mytilus galloprovincialis NORM_MGT_c15260 mRNA sequence	---NA---
Mg_contig_185711	28.2689	0.0383263	TSA: Mytilus galloprovincialis NORM_MGT_c8548 mRNA sequence	---NA---
Mg_contig_59550	28.2087	0.0328044	TSA: Octopus vulgaris NODE_36190_length_429_cov_35.391609 mRNA sequence	---NA---
Mg_contig_60554	28.0763	0.00739233	TSA: Mytilus galloprovincialis NORM_MGT_c6510 mRNA sequence	---NA---
Mg_contig_4880	27.883	0.0353729	TSA: Mytilus galloprovincialis NORM_MGT_c14301 mRNA sequence	---NA---
Mg_contig_3444	27.8638	0.0124509	TSA: Mytilus galloprovincialis NORM_MGT_c23952 mRNA sequence	---NA---
Mg_contig_30516	27.7587	0.0276711	TSA: Mytilus galloprovincialis NORM_MGC_c1509 mRNA sequence	---NA---
Mg_contig_1070	27.708	0.0248934	TSA: Mytilus galloprovincialis NORM_MGC_c124 mRNA sequence	---NA---
Mg_contig_14932	27.589	0.0369099	TSA: Lymnaea stagnalis mRNA, contig: LymstCNS_TSA_31821, mRNA sequence	---NA---
Mg_contig_14591	27.5285	0.0340481	TSA: Mytilus galloprovincialis NORM_MGT_c15989 mRNA sequence	---NA---
Mg_contig_1019	27.3329	0.000477868	Lottia gigantea hypothetical protein partial mRNA	---NA---
Mg_contig_4441	27.1176	0.0333934	TSA: Mytilus edulis, clone 20100630_68747 length=2433 numreads=55, mRNA sequence	HS12A_MOUSERecName: Full=Heat shock 70 kDa protein 12A
Mg_contig_5855	27.0062	0.0332873	TSA: Mytilus galloprovincialis NORM_MGT_c2889 mRNA sequence	---NA---
Mg_contig_16786	26.9097	0.00088252	TSA: Mytilus galloprovincialis NORM_MGT_c2247 mRNA sequence	SAMH1_HUMANRecName: Full=Deoxynucleoside triphosphate triphosphohydrolase SAMHD1; Short=dNTPase; AltName: Full=Dendritic cell-derived IFNG-induced protein; Short=DCIP; AltName: Full=Monocyte protein 5; Short=MOP-5; AltName: Full=SAM domain and HD domain-containing protein 1
Mg_contig_2507	26.9022	0.0381842	TSA: Mytilus edulis, clone 20100630_54455 length=968 numreads=9, mRNA sequence	---NA---
Mg_contig_40178	26.8098	0.000571078	TSA: Mytilus edulis, clone 20100630_352 length=527 numreads=2, mRNA sequence	IRL1B_DANRERecName: Full=Interleukin-1 receptor accessory protein-like 1-B; Flags: Precursor
Mg_contig_75882	26.7406	6.55222e-07	TSA: Mytilus galloprovincialis NORM_MGT_c11371 mRNA sequence	ANK1_HUMANRecName: Full=Ankyrin-1; Short=ANK-1; AltName: Full=Ankyrin-R; AltName: Full=Erythrocyte ankyrin
Mg_contig_33580	26.5161	0.00882477	Lottia gigantea hypothetical protein partial mRNA	QORX_HUMANRecName: Full=Quinone oxidoreductase PIG3; AltName: Full=Tumor protein p53-inducible protein 3; AltName: Full=p53-induced gene 3 protein
Mg_contig_73558	26.4632	7.88086e-08	TSA: Mytilus galloprovincialis NORM_MGT_c24141 mRNA sequence	---NA---
Mg_contig_23117	26.2323	0.00217748	TSA: Mytilus galloprovincialis NORM_MGC_c7055 mRNA sequence	---NA---
Mg_contig_18778	25.4008	0.0226483	TSA: Mytilus galloprovincialis NORM_MGT_c17476 mRNA sequence	---NA---
Mg_contig_12853	25.3768	0.0280279	TSA: Mytilus galloprovincialis NORM_MGC_c15318 mRNA sequence	---NA---
Mg_contig_24087	25.1002	0.0218402	TSA: Mytilus galloprovincialis NORM_MGT_c8885 mRNA sequence	SOCS2_HUMANRecName: Full=Suppressor of cytokine signaling 2; Short=SOCS-2; AltName: Full=Cytokine-inducible SH2 protein 2; Short=CIS-2; AltName: Full=STAT-induced STAT inhibitor 2; Short=SSI-2
Mg_contig_4668	24.9709	0.0238852	TSA: Mytilus galloprovincialis NORM_MGT_c4404 mRNA sequence	---NA---
Mg_contig_45589	24.9596	0.00167385	TSA: Villosa lienosa k52_2200690.Vilimmg mRNA sequence	HEBP2_HUMANRecName: Full=Heme-binding protein 2; AltName: Full=Placental protein 23; Short=PP23; AltName: Full=Protein SOUL
Mg_contig_9511	24.5978	0.0228264	TSA: Mytilus galloprovincialis NORM_MGT_c14618 mRNA sequence	---NA---
Mg_contig_89045	24.305	0.000305816	PREDICTED: Biomphalaria glabrata kinesin-like protein KIF16B (LOC106055400), mRNA	---NA---
Mg_contig_39949	24.1797	0.00591704	TSA: Mytilus galloprovincialis NORM_MGC_c15361 mRNA sequence	---NA---
Mg_contig_40585	23.8476	0.000172459	PREDICTED: Crassostrea gigas sacsin-like (LOC105329601), mRNA	SACS_HUMANRecName: Full=Sacsin; AltName: Full=DnaJ homolog subfamily C member 29; Short=DNAJC29
Mg_contig_1646	23.5797	0.00029699	TSA: Mytilus galloprovincialis NORM_MGT_c6510 mRNA sequence	ZASP_DROMERecName: Full=PDZ and LIM domain protein Zasp; AltName: Full=Z band alternatively spliced PDZ-motif protein
Mg_contig_232	23.0087	0.0397596	TSA: Mytilus edulis, clone 20100630_33686 length=549 numreads=3, mRNA sequence	TLR1_HUMANRecName: Full=Toll-like receptor 1; AltName: Full=Toll/interleukin-1 receptor-like protein; Short=TIL; AltName: CD_antigen=CD281; Flags: Precursor
Mg_contig_13337	22.8287	0.0416935	TSA: Mytilus galloprovincialis NORM_MGT_c3839 mRNA sequence	---NA---
Mg_contig_52986	21.9856	0.031351	TSA: Mytilus galloprovincialis NORM_MGT_c24231 mRNA sequence	---NA---
Mg_contig_20481	21.553	0.0314146	TSA: Mytilus galloprovincialis NORM_MGC_c7447 mRNA sequence	---NA---
Mg_contig_19262	21.4684	0.0444512	TSA: Mytilus galloprovincialis NORM_MGT_c10290 mRNA sequence	---NA---
Mg_contig_16989	21.3475	0.0389513	TSA: Mytilus galloprovincialis NORM_MGT_c7239 mRNA sequence	---NA---
Mg_contig_7966	21.2936	0.0246738	TSA: Mytilus galloprovincialis NORM_MGT_c208 mRNA sequence	SYFAB_XENLARecName: Full=Phenylalanine--tRNA ligase alpha subunit B; AltName: Full=Phenylalanyl-tRNA synthetase alpha subunit B; Short=PheRS
Mg_contig_42489	20.2039	0.0164228	TSA: Mytilus galloprovincialis NORM_MGC_c13244 mRNA sequence	RL40_LEIMARecName: Full=Ubiquitin-60S ribosomal protein L40; Contains: RecName: Full=Ubiquitin; Contains: RecName: Full=60S ribosomal protein L40; AltName: Full=CEP52; Flags: Precursor
Mg_contig_9551	20.203	0.000571078	TSA: Mytilus galloprovincialis NORM_MGT_c5572 mRNA sequence	---NA---
Mg_contig_19011	19.9567	0.000172459	TSA: Mytilus galloprovincialis NORM_MGT_c208 mRNA sequence	SYFA_HUMANRecName: Full=Phenylalanine--tRNA ligase alpha subunit; AltName: Full=CML33; AltName: Full=Phenylalanyl-tRNA synthetase alpha subunit; Short=PheRS
Mg_contig_6296	19.6811	0.00285623	TSA: Mytilus galloprovincialis NORM_MGC_c12649 mRNA sequence	CGAS_MOUSERecName: Full=Cyclic GMP-AMP synthase; Short=cGAMP synthase; Short=cGAS; Short=m-cGAS; AltName: Full=2'3'-cGAMP synthase; AltName: Full=Mab-21 domain-containing protein 1
Mg_contig_12769	19.1947	0.0154737	TSA: Mytilus galloprovincialis NORM_MGT_c11785 mRNA sequence	---NA---
Mg_contig_8993	19.1847	2.11266e-09	TSA: Mytilus galloprovincialis NORM_MGC_c15318 mRNA sequence	---NA---
Mg_contig_3721	19.0569	0.0320732	TSA: Mytilus galloprovincialis NORM_MGT_c1532 mRNA sequence	S36A4_XENLARecName: Full=Proton-coupled amino acid transporter 4; Short=Proton/amino acid transporter 4; AltName: Full=Solute carrier family 36 member 4
Mg_contig_5946	18.7096	0.020751	TSA: Mytilus galloprovincialis NORM_MGC_c8092 mRNA sequence	---NA---
Mg_contig_1872	18.6167	0.0320498	TSA: Mytilus galloprovincialis NORM_MGT_c6158 mRNA sequence	---NA---
Mg_contig_30786	18.5499	0.0372903	PREDICTED: Crassostrea gigas N-glycosidase Npun_R5314-like (LOC105343212), mRNA	---NA---
Mg_contig_5280	18.3267	5.66397e-06	TSA: Mytilus galloprovincialis NORM_MGC_c1536 mRNA sequence	S15A4_HUMANRecName: Full=Solute carrier family 15 member 4; AltName: Full=Peptide transporter 4; AltName: Full=Peptide/histidine transporter 1; Short=hPHT1
Mg_contig_7122	18.0675	0.0210969	TSA: Mytilus galloprovincialis NORM_MGC_c14899 mRNA sequence	---NA---
Mg_contig_10058	17.7065	0.0249528	TSA: Mytilus galloprovincialis NORM_MGT_c208 mRNA sequence	SYFA_DANRERecName: Full=Phenylalanine--tRNA ligase alpha subunit; AltName: Full=Phenylalanyl-tRNA synthetase alpha subunit; Short=PheRS
Mg_contig_10526	17.5352	0.000100227	TSA: Ruditapes philippinarum Locus_9817.Ruphgonad mRNA sequence	---NA---
Mg_contig_465	17.376	0.0189299	TSA: Mytilus galloprovincialis NORM_MGC_c5543 mRNA sequence	---NA---
Mg_contig_4563	17.2402	0.0248337	TSA: Mytilus galloprovincialis NORM_MGC_c5543 mRNA sequence	---NA---
Mg_contig_2502	17.0568	0.0263088	TSA: Mytilus galloprovincialis NORM_MGT_c24430 mRNA sequence	GIMA4_HUMANRecName: Full=GTPase IMAP family member 4; AltName: Full=Immunity-associated nucleotide 1 protein; Short=IAN-1; Short=hIAN1; AltName: Full=Immunity-associated protein 4
Mg_contig_1615	16.6362	0.00167385	TSA: Mytilus galloprovincialis NORM_MGC_c11427 mRNA sequence	---NA---
Mg_contig_26578	15.5857	1.1221e-05	TSA: Octopus vulgaris NODE_52795_length_351_cov_49.629631 mRNA sequence	---NA---
Mg_contig_2562	15.087	0.0149648	TSA: Mytilus galloprovincialis NORM_MGT_c18651 mRNA sequence	OSR1_DANRERecName: Full=Protein odd-skipped-related 1; Short=zOsr1
Mg_contig_11446	15.0476	0.000776111	PREDICTED: Octopus bimaculoides unhealthy ribosome biogenesis protein 2 homolog (LOC106879453), mRNA	---NA---
Mg_contig_5691	14.9591	0.0146577	TSA: Mytilus galloprovincialis NORM_MGT_c4709 mRNA sequence	---NA---
Mg_contig_1342	13.5708	0.00766502	TSA: Mytilus galloprovincialis NORM_MGT_c3123 mRNA sequence	---NA---
Mg_contig_14736	13.4799	0.0136225	TSA: Mytilus galloprovincialis NORM_MGT_c2300 mRNA sequence	SYFB_DROMERecName: Full=Phenylalanine--tRNA ligase beta subunit; AltName: Full=Phenylalanyl-tRNA synthetase beta subunit; Short=PheRS
Mg_contig_2873	13.0031	0.00997273	TSA: Mytilus galloprovincialis NORM_MGC_c1536 mRNA sequence	PTR1_ARATHRecName: Full=Protein NRT1/ PTR FAMILY 8.1; Short=AtNPF8.1; AltName: Full=Peptide transporter PTR1
Mg_contig_505	11.5236	4.86283e-07	PREDICTED: Octopus bimaculoides spindle and centriole-associated protein 1-like (LOC106868889), transcript variant X1, mRNA	---NA---
Mg_contig_9407	10.7117	5.40704e-06	TSA: Mytilus galloprovincialis NORM_MGC_c400 mRNA sequence	MESD1_MOUSERecName: Full=Mesoderm development candidate 1
Mg_contig_1389	-10.7318	0.00997273	TSA: Villosa lienosa Contig56396.Vilimmg mRNA sequence	CAT2_CLOK5RecName: Full=4-hydroxybutyrate coenzyme A transferase
Mg_contig_54504	-13.0002	0.0116751	Lottia gigantea hypothetical protein partial mRNA	MLH1_HUMANRecName: Full=DNA mismatch repair protein Mlh1; AltName: Full=MutL protein homolog 1
Mg_contig_508	-13.2979	0.0109129	TSA: Mytilus galloprovincialis NORM_MGC_c9402 mRNA sequence	---NA---
Mg_contig_1779	-14.2335	0.011433	TSA: Mytilus galloprovincialis NORM_MGT_c22760 mRNA sequence	PPIP1_HUMANRecName: Full=Proline-serine-threonine phosphatase-interacting protein 1; Short=PEST phosphatase-interacting protein 1; AltName: Full=CD2-binding protein 1; AltName: Full=H-PIP
Mg_contig_2548	-15.0768	0.000503018	PREDICTED: Crassostrea gigas phosphatidylcholine translocator ABCB4 (LOC105347866), mRNA	---NA---
Mg_contig_32073	-15.4079	0.000776111	PREDICTED: Crassostrea gigas 4-hydroxybutyrate coenzyme A transferase (LOC105333593), mRNA	CAT2_CLOK5RecName: Full=4-hydroxybutyrate coenzyme A transferase
Mg_contig_8294	-16.063	0.004444	TSA: Mytilus galloprovincialis NORM_MGC_c12860 mRNA sequence	PZP_HUMANRecName: Full=Pregnancy zone protein; AltName: Full=C3 and PZP-like alpha-2-macroglobulin domain-containing protein 6; Flags: Precursor
Mg_contig_41282	-16.1223	0.0227546	TSA: Mytilus galloprovincialis NORM_MGC_c11193 mRNA sequence	---NA---
Mg_contig_93158	-16.4201	0.0143035	TSA: Villosa lienosa Contig6884.Vilimmg mRNA sequence	---NA---
Mg_contig_4041	-16.48	0.0274111	TSA: Meretrix meretrix Contig11202.Meme mRNA sequence	DPGN_DIPMARecName: Full=Serine protease inhibitor dipetalogastin; Short=Dipetalin; Flags: Precursor
Mg_contig_41549	-17.2255	0.0235569	TSA: Mytilus galloprovincialis NORM_MGT_c3074 mRNA sequence	---NA---
Mg_contig_5234	-17.2653	0.00710466	TSA: Ruditapes philippinarum Locus_819.Ruphgonad mRNA sequence	LEXM_RATRecName: Full=Lymphocyte expansion molecule
Mg_contig_35080	-17.4017	0.00296568	PREDICTED: Crassostrea gigas dynein heavy chain 12, axonemal (LOC105340285), transcript variant X5, mRNA	DYH7_RATRecName: Full=Dynein heavy chain 7, axonemal; AltName: Full=Axonemal beta dynein heavy chain 7; AltName: Full=Axonemal dynein heavy chain b; AltName: Full=Ciliary dynein heavy chain 7; AltName: Full=Dynein-like protein 7
Mg_contig_21146	-17.7683	0.00574958	Tegillarca granosa small heat shock protein mRNA, complete cds	---NA---
Mg_contig_13922	-18.0542	0.0203867	TSA: Lymnaea stagnalis mRNA, contig: LymstCNS_TSA_14446, mRNA sequence	---NA---
Mg_contig_48610	-18.14	0.0301942	TSA: Mytilus galloprovincialis NORM_MGC_c7260 mRNA sequence	---NA---
Mg_contig_53525	-19.4134	0.000224166	TSA: Mytilus galloprovincialis NORM_MGT_c2065 mRNA sequence	DHGL_DROPSRecName: Full=Glucose dehydrogenase [FAD, quinone]; Contains: RecName: Full=Glucose dehydrogenase
Mg_contig_36365	-19.7908	1.27257e-05	TSA: Mytilus galloprovincialis NORM_MGC_c438 mRNA sequence	SAS_DROMERecName: Full=Putative epidermal cell surface receptor; AltName: Full=Stranded at second protein; Flags: Precursor
Mg_contig_5789	-19.8222	0.000545534	TSA: Villosa lienosa Contig29054.Vilimmg mRNA sequence	DYH5_MOUSERecName: Full=Dynein heavy chain 5, axonemal; AltName: Full=Axonemal beta dynein heavy chain 5; Short=mDNAH5; AltName: Full=Ciliary dynein heavy chain 5
Mg_contig_70585	-20.2903	0.0157033	TSA: Mytilus galloprovincialis NORM_MGT_c11347 mRNA sequence	CATR_DUNSARecName: Full=Caltractin; AltName: Full=Centrin
Mg_contig_16026	-20.667	1.10143e-08	TSA: Mytilus galloprovincialis NORM_MGT_c181 mRNA sequence	ROP1L_XENLARecName: Full=Ropporin-1-like protein
Mg_contig_35925	-21.1049	0.0338824	TSA: Crassostrea angulata SeqIndex42947.ca mRNA sequence	STAB2_HUMANRecName: Full=Stabilin-2; AltName: Full=FAS1 EGF-like and X-link domain-containing adhesion molecule 2; AltName: Full=Fasciclin, EGF-like, laminin-type EGF-like and link domain-containing scavenger receptor 2; Short=FEEL-2; AltName: Full=Hyaluronan receptor for endocytosis; Contains: RecName: Full=190 kDa form stabilin-2; AltName: Full=190 kDa hyaluronan receptor for endocytosis; Flags…
Mg_contig_25635	-21.5056	0.0130509	TSA: Ruditapes philippinarum Locus_15394.Ruphgonad mRNA sequence	ATS5_MOUSERecName: Full=A disintegrin and metalloproteinase with thrombospondin motifs 5; Short=ADAM-TS 5; Short=ADAM-TS5; Short=ADAMTS-5; AltName: Full=ADMP-2; AltName: Full=Aggrecanase-2; AltName: Full=Implantin; Flags: Precursor
Mg_contig_51523	-21.8193	0.000376779	TSA: Mytilus galloprovincialis NORM_MGC_c432 mRNA sequence	PRKDC_HUMANRecName: Full=DNA-dependent protein kinase catalytic subunit; Short=DNA-PK catalytic subunit; Short=DNA-PKcs; AltName: Full=DNPK1; AltName: Full=p460
Mg_contig_32637	-22.6543	0.0162142	TSA: Mytilus galloprovincialis NORM_MGT_c4143 mRNA sequence	GADL1_XENTRRecName: Full=Acidic amino acid decarboxylase GADL1; AltName: Full=Aspartate 1-decarboxylase; Short=ADC; AltName: Full=Cysteine sulfinic acid decarboxylase; Short=CSADC; AltName: Full=Glutamate decarboxylase-like protein 1
Mg_contig_34016	-22.6664	0.0175806	TSA: Mytilus galloprovincialis NORM_MGT_c2837 mRNA sequence	---NA---
Mg_contig_29662	-22.7193	0.0322858	TSA: Villosa lienosa Contig10135.Vilimmg mRNA sequence	LX12B_MOUSERecName: Full=Arachidonate 12-lipoxygenase, 12R-type; Short=12R-LOX; Short=12R-lipoxygenase; AltName: Full=Epidermis-type lipoxygenase 12; AltName: Full=Epidermis-type lipoxygenase 2; Short=e-LOX 2
Mg_contig_35828	-22.7227	0.0328044	TSA: Mytilus edulis, clone 20100630_51038 length=1173 numreads=7, mRNA sequence	COCA1_MOUSERecName: Full=Collagen alpha-1(XII) chain; Flags: Precursor
Mg_contig_46034	-23.3319	0.00218805	TSA: Placopecten magellanicus Pmagell_eye_g01571t00001 mRNA sequence	---NA---
Mg_contig_52529	-23.8076	0.00577745	TSA: Crassostrea angulata SeqIndex91971.ca mRNA sequence	HS12B_HUMANRecName: Full=Heat shock 70 kDa protein 12B
Mg_contig_50057	-24.0743	0.0217282	PREDICTED: Crassostrea gigas E3 ubiquitin-protein ligase SHPRH-like (LOC105337047), transcript variant X1, mRNA	SHPRH_HUMANRecName: Full=E3 ubiquitin-protein ligase SHPRH; AltName: Full=RING-type E3 ubiquitin transferase SHPRH; AltName: Full=SNF2, histone-linker, PHD and RING finger domain-containing helicase
Mg_contig_3234	-24.39	8.40936e-05	TSA: Mytilus galloprovincialis NORM_MGC_c1012 mRNA sequence	AACT_HUMANRecName: Full=Alpha-1-antichymotrypsin; Short=ACT; AltName: Full=Cell growth-inhibiting gene 24/25 protein; AltName: Full=Serpin A3; Contains: RecName: Full=Alpha-1-antichymotrypsin His-Pro-less; Flags: Precursor
Mg_contig_34859	-24.4889	0.00341651	TSA: Mytilus galloprovincialis NORM_MGC_c2433 mRNA sequence	SPTN2_HUMANRecName: Full=Spectrin beta chain, non-erythrocytic 2; AltName: Full=Beta-III spectrin; AltName: Full=Spinocerebellar ataxia 5 protein
Mg_contig_128550	-24.9703	5.30302e-05	TSA: Mytilus galloprovincialis NORM_MGT_c12850 mRNA sequence	---NA---
Mg_contig_129208	-25.097	0.0391843	TSA: Mytilus galloprovincialis NORM_MGT_c13500 mRNA sequence	---NA---
Mg_contig_14520	-25.2376	0.0474315	TSA: Mytilus galloprovincialis NORM_MGT_c10000 mRNA sequence	OVOS_CHICKRecName: Full=Ovostatin; AltName: Full=Ovomacroglobulin; Flags: Precursor
Mg_contig_32890	-25.2827	0.0208278	TSA: Mytilus galloprovincialis NORM_MGT_c7439 mRNA sequence	HMCN1_MOUSERecName: Full=Hemicentin-1; AltName: Full=Fibulin-6; Short=FIBL-6; Flags: Precursor
Mg_contig_96962	-25.296	0.0299134	TSA: Mytilus galloprovincialis NORM_MGT_c10290 mRNA sequence	---NA---
Mg_contig_11546	-25.3746	0.0484545	TSA: Mytilus galloprovincialis NORM_MGC_c4761 mRNA sequence	LRP6_MOUSERecName: Full=Low-density lipoprotein receptor-related protein 6; Short=LRP-6; Flags: Precursor
Mg_contig_69419	-25.4241	0.0369099	PREDICTED: Crassostrea gigas 1-phosphatidylinositol 4,5-bisphosphate phosphodiesterase epsilon-1 (LOC105331084), transcript variant X1, mRNA	PLCE1_CAEELRecName: Full=1-phosphatidylinositol 4,5-bisphosphate phosphodiesterase epsilon-1; AltName: Full=Phosphoinositide phospholipase C-epsilon plc-1; AltName: Full=Phosphoinositide-specific phospholipase PLC210; AltName: Full=Phospholipase C-epsilon plc-1; Short=PLC-epsilon plc-1
Mg_contig_59144	-25.9547	0.0243975	TSA: Octopus vulgaris NODE_144689_length_448_cov_28.993303 mRNA sequence	---NA---
Mg_contig_80736	-26.0103	0.040216	TSA: Mytilus galloprovincialis NORM_MGT_c7359 mRNA sequence	---NA---
Mg_contig_17679	-26.0733	0.0301966	PREDICTED: Crassostrea gigas 1-phosphatidylinositol 4,5-bisphosphate phosphodiesterase epsilon-1 (LOC105331084), transcript variant X1, mRNA	PLCE1_CAEELRecName: Full=1-phosphatidylinositol 4,5-bisphosphate phosphodiesterase epsilon-1; AltName: Full=Phosphoinositide phospholipase C-epsilon plc-1; AltName: Full=Phosphoinositide-specific phospholipase PLC210; AltName: Full=Phospholipase C-epsilon plc-1; Short=PLC-epsilon plc-1
Mg_contig_35926	-26.097	4.0652e-06	TSA: Mytilus galloprovincialis NORM_MGT_c13596 mRNA sequence	STAB1_HUMANRecName: Full=Stabilin-1; AltName: Full=Fasciclin, EGF-like, laminin-type EGF-like and link domain-containing scavenger receptor 1; Short=FEEL-1; AltName: Full=MS-1 antigen; Flags: Precursor
Mg_contig_99809	-26.8709	0.0310135	TSA: Mytilus galloprovincialis NORM_MGT_c23875 mRNA sequence	---NA---
Mg_contig_98137	-27.0389	0.0205602	TSA: Mytilus galloprovincialis NORM_MGT_c8341 mRNA sequence	PKHL1_MOUSERecName: Full=Fibrocystin-L; AltName: Full=Polycystic kidney and hepatic disease 1-like protein 1; Short=PKHD1-like protein 1; AltName: Full=Protein D86; Flags: Precursor
Mg_contig_63720	-29.7996	7.51982e-06	TSA: Mytilus galloprovincialis NORM_MGT_c16092 mRNA sequence	UHRF1_HUMANRecName: Full=E3 ubiquitin-protein ligase UHRF1; AltName: Full=Inverted CCAAT box-binding protein of 90 kDa; AltName: Full=Nuclear protein 95; AltName: Full=Nuclear zinc finger protein Np95; Short=HuNp95; Short=hNp95; AltName: Full=RING finger protein 106; AltName: Full=RING-type E3 ubiquitin transferase UHRF1; AltName: Full=Transcription factor ICBP90; AltName: Full=Ubiquitin-like PHD…
Mg_contig_46383	-30.2821	0.0440088	TSA: Mytilus galloprovincialis NORM_MGT_c23010 mRNA sequence	---NA---
Mg_contig_29175	-31.1201	0.0478464	TSA: Mytilus galloprovincialis NORM_MGT_c12848 mRNA sequence	---NA---
Mg_contig_25932	-31.1324	0.00282945	TSA: Mytilus galloprovincialis NORM_MGC_c2493 mRNA sequence	GIMA4_HUMANRecName: Full=GTPase IMAP family member 4; AltName: Full=Immunity-associated nucleotide 1 protein; Short=IAN-1; Short=hIAN1; AltName: Full=Immunity-associated protein 4
Mg_contig_25024	-31.2818	0.00415817	TSA: Mytilus galloprovincialis NORM_MGC_c9165 mRNA sequence	LRP6_HUMANRecName: Full=Low-density lipoprotein receptor-related protein 6; Short=LRP-6; Flags: Precursor
Mg_contig_64279	-31.2867	0.0462782	TSA: Crassostrea angulata SeqIndex44833.ca mRNA sequence	---NA---
Mg_contig_49957	-31.5037	0.0231783	TSA: Mytilus edulis, clone 20100630_73470 length=2246 numreads=45, mRNA sequence	---NA---
Mg_contig_63534	-32.1402	5.32933e-05	TSA: Mytilus galloprovincialis NORM_MGT_c3300 mRNA sequence	TITIN_HUMANRecName: Full=Titin; AltName: Full=Connectin; AltName: Full=Rhabdomyosarcoma antigen MU-RMS-40.14
Mg_contig_37528	-32.5496	0.0350722	Lottia gigantea hypothetical protein partial mRNA	DRC7_XENTRRecName: Full=Dynein regulatory complex subunit 7; AltName: Full=Coiled-coil domain-containing protein 135; AltName: Full=Coiled-coil domain-containing protein lobo homolog
Mg_contig_84893	-32.9377	0.0175649	TSA: Mytilus galloprovincialis NORM_MGC_c6709 mRNA sequence	---NA---
Mg_contig_1501	-32.966	0.00193475	PREDICTED: Octopus bimaculoides MORN repeat-containing protein 1-like (LOC106870830), mRNA	MORN1_RATRecName: Full=MORN repeat-containing protein 1
Mg_contig_17718	-33.0111	0.00545576	TSA: Ruditapes philippinarum Locus_14752.Ruphgonad mRNA sequence	URED_ORYSIRecName: Full=Urease accessory protein D; Short=AtURED
Mg_contig_32836	-33.678	0.0293322	TSA: Mytilus galloprovincialis NORM_MGT_c24075 mRNA sequence	---NA---
Mg_contig_5212	-33.7503	0.0154498	TSA: Mytilus galloprovincialis NORM_MGT_c10276 mRNA sequence	POL4_DROMERecName: Full=Retrovirus-related Pol polyprotein from transposon 412; Includes: RecName: Full=Protease; Includes: RecName: Full=Reverse transcriptase; Includes: RecName: Full=Endonuclease
Mg_contig_50932	-34.161	0.00614413	TSA: Mytilus galloprovincialis NORM_MGT_c3783 mRNA sequence	---NA---
Mg_contig_58872	-35.0223	0.00622047	Mytilus galloprovincialis nacre apextrin-like protein 1 mRNA, complete cds	---NA---
Mg_contig_79794	-35.1628	0.000562249	TSA: Mytilus galloprovincialis NORM_MGC_c5210 mRNA sequence	RECQ4_HUMANRecName: Full=ATP-dependent DNA helicase Q4; AltName: Full=DNA helicase, RecQ-like type 4; Short=RecQ4; AltName: Full=RTS; AltName: Full=RecQ protein-like 4
Mg_contig_95733	-35.207	0.0167622	TSA: Mytilus galloprovincialis NORM_MGC_c3233 mRNA sequence	---NA---
Mg_contig_1434	-35.211	0.0238852	Mytilus galloprovincialis mRNA for fibrinogen-related protein 2 (FREP2 gene)	MFAP4_HUMANRecName: Full=Microfibril-associated glycoprotein 4; Flags: Precursor
Mg_contig_12187	-35.3023	0.0176522	TSA: Mytilus galloprovincialis NORM_MGC_c5022 mRNA sequence	---NA---
Mg_contig_11571	-35.4326	0.0035038	TSA: Mytilus galloprovincialis NORM_MGT_c142 mRNA sequence	NDRG1_HUMANRecName: Full=Protein NDRG1; AltName: Full=Differentiation-related gene 1 protein; Short=DRG-1; AltName: Full=N-myc downstream-regulated gene 1 protein; AltName: Full=Nickel-specific induction protein Cap43; AltName: Full=Reducing agents and tunicamycin-responsive protein; Short=RTP; AltName: Full=Rit42
Mg_contig_145664	-35.7499	9.8746e-06	TSA: Mytilus galloprovincialis NORM_MGC_c5006 mRNA sequence	HS12A_HUMANRecName: Full=Heat shock 70 kDa protein 12A
Mg_contig_46941	-35.8817	0.00452125	TSA: Mytilus galloprovincialis NORM_MGC_c5453 mRNA sequence	---NA---
Mg_contig_4119	-36.0512	0.0357157	TSA: Lymnaea stagnalis mRNA, contig: LymstCNS_TSA_186, mRNA sequence	COEA1_CHICKRecName: Full=Collagen alpha-1(XIV) chain; AltName: Full=Undulin; Flags: Precursor
Mg_contig_9009	-36.2406	0.00615123	TSA: Mytilus galloprovincialis NORM_MGT_c211 mRNA sequence	---NA---
Mg_contig_28692	-36.2478	0.0118194	Lottia gigantea hypothetical protein partial mRNA	SRR_BOVINRecName: Full=Serine racemase; AltName: Full=D-serine ammonia-lyase; AltName: Full=D-serine dehydratase; AltName: Full=L-serine ammonia-lyase; AltName: Full=L-serine dehydratase
Mg_contig_20965	-36.6994	0.0200054	TSA: Mytilus galloprovincialis NORM_MGC_c23 mRNA sequence	PTPRA_HUMANRecName: Full=Receptor-type tyrosine-protein phosphatase alpha; Short=Protein-tyrosine phosphatase alpha; Short=R-PTP-alpha; Flags: Precursor
Mg_contig_44440	-36.7611	0.000423878	TSA: Mytilus galloprovincialis NORM_MGT_c22853 mRNA sequence	---NA---
Mg_contig_100145	-37.6262	0.0239124	TSA: Mytilus galloprovincialis NORM_MGC_c12504 mRNA sequence	SYG1_CAEELRecName: Full=Synaptogenesis protein syg-1; AltName: Full=Synaptogenesis abnormal protein 1; Flags: Precursor
Mg_contig_159105	-37.7669	0.0279667	Mytilus galloprovincialis mRNA for fibrinogen-related protein 5 (FREP5 gene)	---NA---
Mg_contig_9011	-38.0464	0.04675	TSA: Mytilus galloprovincialis NORM_MGT_c3940 mRNA sequence	---NA---
Mg_contig_25148	-38.1144	0.00310895	Lottia gigantea hypothetical protein partial mRNA	---NA---
Mg_contig_659	-38.9691	0.00373511	TSA: Mytilus galloprovincialis NORM_MGT_c7961 mRNA sequence	---NA---
Mg_contig_57909	-39.0259	0.016087	TSA: Lymnaea stagnalis mRNA, contig: LymstCNS_TSA_3016, mRNA sequence	---NA---
Mg_contig_63354	-39.0607	0.0318846	TSA: Mytilus galloprovincialis NORM_MGT_c23875 mRNA sequence	---NA---
Mg_contig_16579	-39.4794	0.0109122	TSA: Mytilus galloprovincialis NORM_MGT_c7373 mRNA sequence	---NA---
Mg_contig_52496	-40.4481	0.00593382	TSA: Mytilus galloprovincialis NORM_MGT_c16529 mRNA sequence	---NA---
Mg_contig_11383	-40.4976	0.00543396	TSA: Mytilus galloprovincialis NORM_MGT_c7359 mRNA sequence	---NA---
Mg_contig_4208	-40.513	0.0314146	TSA: Ruditapes philippinarum Locus_1493.Ruphgonad mRNA sequence	PA2B2_BUNCARecName: Full=Basic phospholipase A2 beta-bungarotoxin A2 chain; Short=Beta-BuTX A2 chain; Short=svPLA2; AltName: Full=Phosphatidylcholine 2-acylhydrolase; Flags: Precursor
Mg_contig_39667	-40.5822	0.00296568	TSA: Villosa lienosa k70_2089221.Vilimmg mRNA sequence	---NA---
Mg_contig_181334	-40.93	0.00661243	TSA: Mytilus galloprovincialis NORM_MGT_c22117 mRNA sequence	---NA---
Mg_contig_7721	-41.051	0.0495549	TSA: Crepidula fornicata 26887.Cfedg, mRNA sequence	---NA---
Mg_contig_112466	-41.1504	0.0151086	TSA: Mytilus galloprovincialis NORM_MGT_c17999 mRNA sequence	---NA---
Mg_contig_36606	-41.262	0.0384763	TSA: Mytilus galloprovincialis NORM_MGT_c6636 mRNA sequence	---NA---
Mg_contig_8727	-41.3644	0.0309252	TSA: Mytilus galloprovincialis NORM_MGC_c7396 mRNA sequence	---NA---
Mg_contig_54083	-41.4824	0.0119321	TSA: Crepidula fornicata 15330.Cfedg, mRNA sequence	---NA---
Mg_contig_18361	-42.0767	0.0441315	TSA: Mytilus galloprovincialis NORM_MGC_c15388 mRNA sequence	SPT17_HUMANRecName: Full=Spermatogenesis-associated protein 17
Mg_contig_77671	-42.161	0.0181769	TSA: Mytilus galloprovincialis NORM_MGC_c777 mRNA sequence	ANR50_HUMANRecName: Full=Ankyrin repeat domain-containing protein 50
Mg_contig_61783	-42.5848	0.00909689	TSA: Mytilus galloprovincialis NORM_MGC_c432 mRNA sequence	PRKDC_MOUSERecName: Full=DNA-dependent protein kinase catalytic subunit; Short=DNA-PK catalytic subunit; Short=DNA-PKcs; AltName: Full=p460
Mg_contig_24372	-42.6395	0.0438392	TSA: Mytilus edulis, clone 20100630_58711 length=507 numreads=3, mRNA sequence	C1QT4_MOUSERecName: Full=Complement C1q tumor necrosis factor-related protein 4; Flags: Precursor
Mg_contig_63729	-42.9292	0.000571078	TSA: Mytilus galloprovincialis NORM_MGT_c1189 mRNA sequence	UHRF1_XENTRRecName: Full=E3 ubiquitin-protein ligase UHRF1; AltName: Full=RING-type E3 ubiquitin transferase UHRF1; AltName: Full=Ubiquitin-like PHD and RING finger domain-containing protein 1; AltName: Full=Ubiquitin-like-containing PHD and RING finger domains protein 1
Mg_contig_48663	-43.1574	0.00459708	TSA: Mytilus galloprovincialis NORM_MGT_c15041 mRNA sequence	TF27_SCHPORecName: Full=Transposon Tf2-7 polyprotein; AltName: Full=Retrotransposable element Tf2 155 kDa protein
Mg_contig_39292	-43.1695	0.0442473	TSA: Mytilus galloprovincialis NORM_MGT_c5990 mRNA sequence	---NA---
Mg_contig_42260	-43.5198	0.0290694	TSA: Mytilus galloprovincialis NORM_MGC_c177 mRNA sequence	CFA45_HUMANRecName: Full=Cilia- and flagella-associated protein 45; AltName: Full=Coiled-coil domain-containing protein 19; AltName: Full=Nasopharyngeal epithelium-specific protein 1
Mg_contig_10892	-43.8059	0.0283539	Ostrea edulis clone C9-0711J_4960 alpha 3 type VI collagen precursor, mRNA, partial cds	ITA1_CHICKRecName: Full=Integrin alpha-1; AltName: Full=Laminin and collagen receptor; AltName: Full=VLA-1
Mg_contig_22794	-44.2965	0.0158782	TSA: Mytilus galloprovincialis NORM_MGT_c11273 mRNA sequence	---NA---
Mg_contig_7292	-44.3675	0.0294006	TSA: Mytilus galloprovincialis NORM_MGT_c2128 mRNA sequence	---NA---
Mg_contig_43423	-44.5735	0.0267045	TSA: Mytilus galloprovincialis NORM_MGT_c419 mRNA sequence	---NA---
Mg_contig_10401	-45.9167	0.0479047	PREDICTED: Crassostrea gigas uncharacterized LOC105334014 (LOC105334014), transcript variant X1, mRNA	---NA---
Mg_contig_121886	-46.4924	0.0143174	TSA: Mytilus galloprovincialis NORM_MGC_c3233 mRNA sequence	---NA---
Mg_contig_44929	-46.6102	0.0106919	TSA: Mytilus galloprovincialis NORM_MGT_c4915 mRNA sequence	S17A5_HUMANRecName: Full=Sialin; AltName: Full=H(+)/nitrate cotransporter; AltName: Full=H(+)/sialic acid cotransporter; Short=AST; AltName: Full=Membrane glycoprotein HP59; AltName: Full=Solute carrier family 17 member 5; AltName: Full=Vesicular H(+)/Aspartate-glutamate cotransporter
Mg_contig_57841	-47.2444	0.0421271	TSA: Mytilus galloprovincialis NORM_MGT_c20250 mRNA sequence	FLNC_HUMANRecName: Full=Filamin-C; Short=FLN-C; Short=FLNc; AltName: Full=ABP-280-like protein; AltName: Full=ABP-L; AltName: Full=Actin-binding-like protein; AltName: Full=Filamin-2; AltName: Full=Gamma-filamin
Mg_contig_107817	-47.9046	0.0208845	TSA: Mytilus galloprovincialis NORM_MGC_c8303 mRNA sequence	---NA---
Mg_contig_12291	-48.2908	0.0260617	TSA: Mytilus galloprovincialis NORM_MGT_c616 mRNA sequence	S4A10_BOVINRecName: Full=Sodium-driven chloride bicarbonate exchanger; AltName: Full=Solute carrier family 4 member 10
Mg_contig_97726	-48.7703	0.016328	TSA: Mytilus galloprovincialis NORM_MGT_c12804 mRNA sequence	---NA---
Mg_contig_12261	-48.9393	0.0049318	TSA: Mytilus galloprovincialis NORM_MGT_c19545 mRNA sequence	---NA---
Mg_contig_55615	-49.5741	0.0322858	TSA: Ruditapes philippinarum isotig17515_isogroup05982 mRNA sequence	TECTA_MOUSERecName: Full=Alpha-tectorin; Flags: Precursor
Mg_contig_76443	-49.9964	0.0354131	TSA: Villosa lienosa Contig28619.Vilimmg mRNA sequence	---NA---
Mg_contig_111443	-50.0262	0.047245	TSA: Mytilus galloprovincialis NORM_MGC_c9358 mRNA sequence	DHX58_MOUSERecName: Full=Probable ATP-dependent RNA helicase DHX58; AltName: Full=Probable ATP-dependent helicase LGP2; AltName: Full=Protein D11Lgp2; AltName: Full=RIG-I-like receptor 3; Short=RLR-3; AltName: Full=RIG-I-like receptor Lgp2; Short=RLR
Mg_contig_157058	-50.1868	0.0265267	TSA: Mytilus galloprovincialis NORM_MGT_c4177 mRNA sequence	PLCL_MYTGARecName: Full=Perlucin-like protein; Flags: Precursor
Mg_contig_10362	-51.9666	0.0299901	TSA: Mytilus galloprovincialis NORM_MGT_c13769 mRNA sequence	---NA---
Mg_contig_128019	-52.8109	0.0345604	PREDICTED: Crassostrea gigas uncharacterized LOC105334976 (LOC105334976), mRNA	---NA---
Mg_contig_28906	-53.0777	0.00117056	TSA: Mytilus galloprovincialis NORM_MGC_c13011 mRNA sequence	---NA---
Mg_contig_46597	-53.707	0.0128439	TSA: Mytilus galloprovincialis NORM_MGT_c8566 mRNA sequence	HS12B_MOUSERecName: Full=Heat shock 70 kDa protein 12B
Mg_contig_40464	-54.2201	0.00899806	TSA: Mytilus galloprovincialis NORM_MGC_c1048 mRNA sequence	---NA---
Mg_contig_2934	-54.4528	0.0282664	TSA: Mytilus galloprovincialis NORM_MGT_c23633 mRNA sequence	---NA---
Mg_contig_22347	-54.9932	0.0293396	TSA: Mytilus galloprovincialis NORM_MGT_c8188 mRNA sequence	---NA---
Mg_contig_26482	-55.3065	0.000825013	TSA: Mytilus galloprovincialis NORM_MGC_c11715 mRNA sequence	---NA---
Mg_contig_176398	-56.2086	0.0213068	PREDICTED: Octopus bimaculoides titin-like (LOC106877301), mRNA	UNC89_CAEELRecName: Full=Muscle M-line assembly protein unc-89; AltName: Full=Obscurin; AltName: Full=Uncoordinated protein 89
Mg_contig_61032	-56.5874	0.00924609	TSA: Mytilus galloprovincialis NORM_MGC_c1981 mRNA sequence	CP17A_SQUACRecName: Full=Steroid 17-alpha-hydroxylase/17,20 lyase; AltName: Full=17-alpha-hydroxyprogesterone aldolase; AltName: Full=CYPXVII; AltName: Full=Cytochrome P450 17A1; AltName: Full=Cytochrome P450-C17; Short=Cytochrome P450c17
Mg_contig_6729	-56.605	0.0040026	TSA: Mytilus galloprovincialis NORM_MGT_c1203 mRNA sequence	---NA---
Mg_contig_22607	-56.7408	0.00591704	TSA: Mytilus edulis, clone 20100630_74072 length=974 numreads=25, mRNA sequence	---NA---
Mg_contig_55476	-56.7876	0.00187758	TSA: Haliotis asinina HasCL10Contig2, mRNA sequence	VKT2_HEMHARecName: Full=Kunitz-type serine protease inhibitor 2; AltName: Full=Venom basic protease inhibitor 2
Mg_contig_36618	-56.9385	0.0426899	TSA: Mytilus galloprovincialis NORM_MGT_c4492 mRNA sequence	KAD7_MOUSERecName: Full=Adenylate kinase 7; Short=AK 7; AltName: Full=ATP-AMP transphosphorylase 7
Mg_contig_54237	-57.2162	0.00447759	TSA: Mytilus galloprovincialis NORM_MGT_c8251 mRNA sequence	---NA---
Mg_contig_172827	-57.374	0.0424542	TSA: Ruditapes philippinarum Locus_30908.Ruphgonad mRNA sequence	---NA---
Mg_contig_59740	-57.915	0.0156002	TSA: Mytilus galloprovincialis NORM_MGT_c24416 mRNA sequence	---NA---
Mg_contig_34600	-58.0008	0.0383135	TSA: Mytilus galloprovincialis NORM_MGT_c1693 mRNA sequence	GST8_CAEELRecName: Full=Probable glutathione S-transferase 8; AltName: Full=GST class-sigma
Mg_contig_58745	-58.4838	0.00129562	TSA: Mytilus galloprovincialis NORM_MGT_c20170 mRNA sequence	---NA---
Mg_contig_43162	-60.1115	0.000376779	TSA: Mytilus edulis, clone 20100630_46413 length=400 numreads=2, mRNA sequence	---NA---
Mg_contig_94147	-60.4397	0.0354131	TSA: Crepidula fornicata 24969.Cfedg, mRNA sequence	---NA---
Mg_contig_15738	-60.7262	0.0448716	TSA: Mytilus galloprovincialis NORM_MGC_c3320 mRNA sequence	---NA---
Mg_contig_42041	-61.0693	0.0060745	TSA: Mytilus galloprovincialis NORM_MGT_c24074 mRNA sequence	---NA---
Mg_contig_92050	-61.0853	0.0116751	TSA: Mytilus galloprovincialis NORM_MGT_c3839 mRNA sequence	---NA---
Mg_contig_170019	-61.2706	0.0314442	TSA: Mytilus galloprovincialis NORM_MGC_c363 mRNA sequence	NOTC3_HUMANRecName: Full=Neurogenic locus notch homolog protein 3; Short=Notch 3; Contains: RecName: Full=Notch 3 extracellular truncation; Contains: RecName: Full=Notch 3 intracellular domain; Flags: Precursor
Mg_contig_5050	-61.5616	0.0164005	TSA: Mytilus galloprovincialis NORM_MGT_c3428 mRNA sequence	---NA---
Mg_contig_10821	-61.8426	0.0354131	TSA: Lymnaea stagnalis mRNA, contig: LymstCNS_TSA_1330, mRNA sequence	---NA---
Mg_contig_173208	-62.0996	0.0114852	PREDICTED: Crassostrea gigas potassium channel subfamily T member 2 (LOC105346291), mRNA	---NA---
Mg_contig_114512	-62.5452	0.0116751	Lottia gigantea hypothetical protein partial mRNA	SPTCA_DROMERecName: Full=Spectrin alpha chain
Mg_contig_54187	-62.8817	0.000191738	TSA: Mytilus galloprovincialis NORM_MGC_c5964 mRNA sequence	UBP54_RATRecName: Full=Inactive ubiquitin carboxyl-terminal hydrolase 54; AltName: Full=Inactive ubiquitin-specific peptidase 54
Mg_contig_22188	-63.3535	0.00766502	TSA: Mytilus galloprovincialis NORM_MGT_c21797 mRNA sequence	---NA---
Mg_contig_89286	-63.4163	0.02774	TSA: Mytilus galloprovincialis NORM_MGC_c8635 mRNA sequence	---NA---
Mg_contig_73516	-64.1356	0.0479805	TSA: Villosa lienosa k50_611385.Vilimmg mRNA sequence	GPR98_DANRERecName: Full=G-protein coupled receptor 98; AltName: Full=Monogenic audiogenic seizure susceptibility protein 1 homolog; AltName: Full=Very large G-protein coupled receptor 1; Flags: Precursor
Mg_contig_47541	-65.082	0.0420375	TSA: Placobranchus ocellatus Repeat-73844.Plocadult mRNA sequence	---NA---
Mg_contig_123593	-65.6659	0.000866694	TSA: Mytilus galloprovincialis NORM_MGC_c6312 mRNA sequence	---NA---
Mg_contig_40315	-65.8934	0.0495986	TSA: Mytilus galloprovincialis NORM_MGT_c5988 mRNA sequence	---NA---
Mg_contig_65282	-67.1386	0.0368495	TSA: Mytilus galloprovincialis NORM_MGC_c9165 mRNA sequence	VLDLR_MOUSERecName: Full=Very low-density lipoprotein receptor; Short=VLDL receptor; Short=VLDL-R; Flags: Precursor
Mg_contig_83312	-67.8731	0.0149328	TSA: Mytilus galloprovincialis NORM_MGC_c5650 mRNA sequence	---NA---
Mg_contig_59743	-69.0406	0.0129916	TSA: Mytilus galloprovincialis NORM_MGT_c22755 mRNA sequence	---NA---
Mg_contig_171837	-69.2079	0.0420127	TSA: Placobranchus ocellatus 56747.Plocadult mRNA sequence	---NA---
Mg_contig_38963	-69.4293	0.0100431	TSA: Mytilus galloprovincialis NORM_MGC_c661 mRNA sequence	---NA---
Mg_contig_100408	-69.5268	0.0342837	TSA: Mytilus galloprovincialis NORM_MGT_c9925 mRNA sequence	UNC89_CAEELRecName: Full=Muscle M-line assembly protein unc-89; AltName: Full=Obscurin; AltName: Full=Uncoordinated protein 89
Mg_contig_108960	-69.6378	0.038748	TSA: Mytilus galloprovincialis NORM_MGC_c3767 mRNA sequence	SPTN1_HUMANRecName: Full=Spectrin alpha chain, non-erythrocytic 1; AltName: Full=Alpha-II spectrin; AltName: Full=Fodrin alpha chain; AltName: Full=Spectrin, non-erythroid alpha subunit
Mg_contig_12924	-69.9018	0.040216	TSA: Mytilus galloprovincialis NORM_MGC_c1436 mRNA sequence	ACE_HUMANRecName: Full=Angiotensin-converting enzyme; Short=ACE; AltName: Full=Dipeptidyl carboxypeptidase I; AltName: Full=Kininase II; AltName: CD_antigen=CD143; Contains: RecName: Full=Angiotensin-converting enzyme, soluble form; Flags: Precursor
Mg_contig_12712	-70.8479	0.00574958	TSA: Mytilus galloprovincialis NORM_MGC_c13456 mRNA sequence	---NA---
Mg_contig_161221	-73.2575	0.026789	TSA: Placopecten magellanicus Pmagell_eye_g20245t00001 mRNA sequence	---NA---
Mg_contig_48535	-73.4496	0.00940956	TSA: Mytilus galloprovincialis NORM_MGT_c8182 mRNA sequence	---NA---
Mg_contig_101944	-74.7971	0.0499771	TSA: Mytilus galloprovincialis NORM_MGT_c9150 mRNA sequence	---NA---
Mg_contig_106461	-76.2583	0.017044	TSA: Mytilus galloprovincialis NORM_MGT_c10386 mRNA sequence	---NA---
Mg_contig_82251	-76.6875	0.000665764	TSA: Mytilus edulis, clone Mytilus_edulis_20100630_2875 length=1428 numreads=50, mRNA sequence	---NA---
Mg_contig_121400	-76.7642	0.0200636	PREDICTED: Crassostrea gigas uncharacterized LOC105342521 (LOC105342521), transcript variant X1, mRNA	STAB1_HUMANRecName: Full=Stabilin-1; AltName: Full=Fasciclin, EGF-like, laminin-type EGF-like and link domain-containing scavenger receptor 1; Short=FEEL-1; AltName: Full=MS-1 antigen; Flags: Precursor
Mg_contig_72284	-76.8566	0.0449975	TSA: Mytilus galloprovincialis NORM_MGC_c474 mRNA sequence	---NA---
Mg_contig_147652	-77.1411	0.0102732	TSA: Mytilus galloprovincialis NORM_MGC_c474 mRNA sequence	---NA---
Mg_contig_143945	-77.5989	0.0490377	TSA: Mytilus galloprovincialis NORM_MGT_c3256 mRNA sequence	---NA---
Mg_contig_152034	-77.7757	0.0390338	TSA: Villosa lienosa Contig5025.Vilimmg mRNA sequence	---NA---
Mg_contig_129900	-78.3737	0.0396522	TSA: Mytilus galloprovincialis NORM_MGC_c1366 mRNA sequence	---NA---
Mg_contig_1659	-78.4476	0.0122399	TSA: Mytilus galloprovincialis NORM_MGC_c11214 mRNA sequence	---NA---
Mg_contig_34886	-78.4998	0.0189299	TSA: Mytilus galloprovincialis NORM_MGT_c10546 mRNA sequence	---NA---
Mg_contig_30876	-78.8688	0.0209395	TSA: Mytilus galloprovincialis NORM_MGC_c9284 mRNA sequence	---NA---
Mg_contig_63566	-79.4497	0.0454892	TSA: Crepidula fornicata 3528.Cfedg, mRNA sequence	---NA---
Mg_contig_144180	-79.5121	0.0260082	Mytilus galloprovincialis MgC1q13 gene for putative C1q domain containing protein MgC1q13	---NA---
Mg_contig_32752	-79.6094	0.0396839	TSA: Mytilus galloprovincialis NORM_MGT_c5716 mRNA sequence	---NA---
Mg_contig_144910	-79.8007	0.038763	TSA: Mytilus galloprovincialis NORM_MGT_c7740 mRNA sequence	---NA---
Mg_contig_51643	-80.0587	0.0396522	TSA: Mytilus galloprovincialis NORM_MGT_c8945 mRNA sequence	---NA---
Mg_contig_29586	-80.192	0.00542409	TSA: Mytilus galloprovincialis NORM_MGT_c8566 mRNA sequence	---NA---
Mg_contig_108538	-81.3161	0.00523049	TSA: Mytilus galloprovincialis NORM_MGC_c7912 mRNA sequence	---NA---
Mg_contig_1056	-81.4393	0.0243975	TSA: Mytilus galloprovincialis NORM_MGC_c1082 mRNA sequence	---NA---
Mg_contig_30320	-81.787	0.0179683	Lottia gigantea hypothetical protein mRNA	PTPS_POERERecName: Full=6-pyruvoyl tetrahydrobiopterin synthase; Short=PTP synthase; Short=PTPS
Mg_contig_2850	-84.0657	0.0300405	TSA: Ruditapes philippinarum Locus_3279.Ruphgonad mRNA sequence	ARPC2_HUMANRecName: Full=Actin-related protein 2/3 complex subunit 2; AltName: Full=Arp2/3 complex 34 kDa subunit; Short=p34-ARC
Mg_contig_180395	-84.1703	0.042248	TSA: Mytilus galloprovincialis NORM_MGC_c1680 mRNA sequence	TENM_DROMERecName: Full=Teneurin-m; Short=Tenm; AltName: Full=Odd Oz protein; AltName: Full=Tenascin-like protein
Mg_contig_63558	-84.1776	0.0422723	TSA: Mytilus galloprovincialis NORM_MGT_c5324 mRNA sequence	---NA---
Mg_contig_181140	-85.1035	0.0356849	TSA: Villosa lienosa k50_1913513.Vilimmg mRNA sequence	RBP9X_DROMERecName: Full=Ran-binding proteins 9/10 homolog; AltName: Full=Ran-binding protein M
Mg_contig_38277	-85.9975	8.73859e-05	TSA: Mytilus galloprovincialis NORM_MGC_c10453 mRNA sequence	---NA---
Mg_contig_124571	-86.8899	0.00477024	Venerupis philippinarum lysozyme mRNA, complete cds	SHARK_DROMERecName: Full=Tyrosine-protein kinase shark
Mg_contig_6481	-88.7262	0.0370976	TSA: Mytilus galloprovincialis NORM_MGT_c5026 mRNA sequence	---NA---
Mg_contig_77280	-88.897	0.0114203	PREDICTED: Crassostrea gigas uncharacterized LOC105321704 (LOC105321704), mRNA	---NA---
Mg_contig_171863	-89.0515	0.0397001	TSA: Mytilus galloprovincialis NORM_MGT_c15419 mRNA sequence	R213A_DANRERecName: Full=E3 ubiquitin-protein ligase rnf213-alpha; AltName: Full=Mysterin-A; AltName: Full=Mysterin-alpha; AltName: Full=RING finger protein 213-A; AltName: Full=RING finger protein 213-alpha; AltName: Full=RING-type E3 ubiquitin transferase rnf213-alpha
Mg_contig_122426	-90.032	0.00988777	TSA: Mytilus galloprovincialis NORM_MGC_c5351 mRNA sequence	---NA---
Mg_contig_60790	-91.4043	0.0330684	TSA: Mytilus galloprovincialis NORM_MGT_c4143 mRNA sequence	CSAD_HUMANRecName: Full=Cysteine sulfinic acid decarboxylase; AltName: Full=Cysteine-sulfinate decarboxylase; AltName: Full=Sulfinoalanine decarboxylase
Mg_contig_124079	-92.2636	0.0283539	TSA: Mytilus galloprovincialis NORM_MGT_c14458 mRNA sequence	---NA---
Mg_contig_113449	-92.8616	0.0314146	TSA: Mytilus galloprovincialis NORM_MGC_c352 mRNA sequence	---NA---
Mg_contig_64318	-94.4704	0.000658513	TSA: Mytilus galloprovincialis NORM_MGC_c8708 mRNA sequence	---NA---
Mg_contig_145752	-94.6521	0.0344419	TSA: Mytilus galloprovincialis NORM_MGC_c10507 mRNA sequence	---NA---
Mg_contig_112980	-95.1998	0.0132601	TSA: Mytilus galloprovincialis NORM_MGT_c12848 mRNA sequence	---NA---
Mg_contig_154060	-95.2883	0.0120473	TSA: Mytilus galloprovincialis NORM_MGT_c11637 mRNA sequence	---NA---
Mg_contig_1890	-95.3586	0.023391	Mytilus trossulus cytosolic malate dehydrogenase mRNA, complete cds	MDHC_BOVINRecName: Full=Malate dehydrogenase, cytoplasmic; AltName: Full=Cytosolic malate dehydrogenase
Mg_contig_48148	-96.0089	0.0479542	TSA: Mytilus galloprovincialis NORM_MGC_c13123 mRNA sequence	LIN1_NYCCORecName: Full=LINE-1 reverse transcriptase homolog
Mg_contig_10396	-97.2222	0.0341401	Placida dendritica isolate PdGKI0DVN02FWMUH actin mRNA, partial cds	ACTA_PHYPORecName: Full=Actin, plasmodial isoform
Mg_contig_32799	-97.8936	0.00413848	PREDICTED: Octopus bimaculoides WD repeat and FYVE domain-containing protein 3-like (LOC106877294), mRNA	---NA---
Mg_contig_40945	-98.379	0.012539	PREDICTED: Crassostrea gigas protein FAM221B-like (LOC105332237), mRNA	F221B_HUMANRecName: Full=Protein FAM221B
Mg_contig_48787	-98.5813	0.0472776	TSA: Placopecten magellanicus Pmagell_eye_g00525t00001 mRNA sequence	SACS_MOUSERecName: Full=Sacsin; AltName: Full=DnaJ homolog subfamily C member 29; Short=DNAJC29
Mg_contig_130643	-99.2222	0.0447261	TSA: Mytilus galloprovincialis NORM_MGT_c18289 mRNA sequence	---NA---
Mg_contig_150482	-99.4446	0.0469621	TSA: Mytilus galloprovincialis NORM_MGC_c3959 mRNA sequence	---NA---
Mg_contig_60571	-102.698	0.00321933	Littorina littorea alpha-2-macroglobulin-like protein mRNA, complete cds	---NA---
Mg_contig_38323	-106.009	0.0283351	TSA: Ruditapes philippinarum isotig19551_isogroup08018 mRNA sequence	---NA---
Mg_contig_160351	-107.16	0.0395649	TSA: Crassostrea angulata SeqIndex77499.ca mRNA sequence	ATS16_HUMANRecName: Full=A disintegrin and metalloproteinase with thrombospondin motifs 16; Short=ADAM-TS 16; Short=ADAM-TS16; Short=ADAMTS-16; Flags: Precursor
Mg_contig_13608	-107.215	0.0200054	TSA: Villosa lienosa k50_1695878.Vilimmg mRNA sequence	---NA---
Mg_contig_47934	-108.508	0.0450928	TSA: Mytilus galloprovincialis NORM_MGT_c5878 mRNA sequence	---NA---
Mg_contig_3487	-109.584	0.0413696	TSA: Mytilus galloprovincialis NORM_MGT_c12949 mRNA sequence	BTBD2_HUMANRecName: Full=BTB/POZ domain-containing protein 2
Mg_contig_22217	-112.175	0.0498007	PREDICTED: Aplysia californica uncharacterized LOC101864584 (LOC101864584), mRNA	---NA---
Mg_contig_43284	-112.84	0.0397158	Lottia gigantea hypothetical protein partial mRNA	SPTCA_DROMERecName: Full=Spectrin alpha chain
Mg_contig_114273	-112.948	0.0350722	TSA: Mytilus galloprovincialis NORM_MGC_c2353 mRNA sequence	---NA---
Mg_contig_1850	-114.9	0.0350722	TSA: Mytilus galloprovincialis NORM_MGC_c8298 mRNA sequence	ROCO5_DICDIRecName: Full=Probable serine/threonine-protein kinase roco5; AltName: Full=Ras of complex proteins and C-terminal of roc 5
Mg_contig_94630	-116.193	0.04011	TSA: Mytilus galloprovincialis NORM_MGC_c7447 mRNA sequence	---NA---
Mg_contig_52924	-116.279	0.0351574	TSA: Mytilus galloprovincialis NORM_MGT_c22797 mRNA sequence	TGTP1_MOUSERecName: Full=T-cell-specific guanine nucleotide triphosphate-binding protein 1; AltName: Full=Interferon-gamma-inducible GTPase Ifggb5
Mg_contig_28090	-116.476	0.0443481	TSA: Mytilus galloprovincialis NORM_MGC_c1607 mRNA sequence	---NA---
Mg_contig_49257	-116.528	0.0366103	TSA: Mytilus galloprovincialis NORM_MGC_c785 mRNA sequence	NRT_DROMERecName: Full=Neurotactin
Mg_contig_35807	-116.653	0.040216	TSA: Mytilus galloprovincialis NORM_MGC_c1984 mRNA sequence	SEM2A_DROMERecName: Full=Semaphorin-2A; AltName: Full=Semaphorin-II; Short=Sema II; Flags: Precursor
Mg_contig_86032	-116.748	0.0385334	TSA: Mytilus galloprovincialis NORM_MGC_c15571 mRNA sequence	---NA---
Mg_contig_151217	-117.503	0.0350722	TSA: Mytilus galloprovincialis NORM_MGC_c378 mRNA sequence	---NA---
Mg_contig_20075	-118.185	0.0382367	TSA: Mytilus galloprovincialis NORM_MGC_c449 mRNA sequence	SYG2_CAEELRecName: Full=Synaptogenesis protein syg-2; AltName: Full=Synaptogenesis abnormal protein 2; Flags: Precursor
Mg_contig_57160	-118.226	0.0226483	TSA: Mytilus galloprovincialis NORM_MGT_c8932 mRNA sequence	---NA---
Mg_contig_46692	-119.668	0.0119045	TSA: Mytilus galloprovincialis NORM_MGT_c4049 mRNA sequence	RDH11_HUMANRecName: Full=Retinol dehydrogenase 11; AltName: Full=Androgen-regulated short-chain dehydrogenase/reductase 1; AltName: Full=HCV core-binding protein HCBP12; AltName: Full=Prostate short-chain dehydrogenase/reductase 1; AltName: Full=Retinal reductase 1; Short=RalR1; AltName: Full=Short chain dehydrogenase/reductase family 7C member 1
Mg_contig_48629	-119.946	0.0328044	TSA: Mytilus galloprovincialis NORM_MGC_c10097 mRNA sequence	---NA---
Mg_contig_9723	-122.024	0.0285733	TSA: Mytilus galloprovincialis NORM_MGT_c3255 mRNA sequence	---NA---
Mg_contig_109885	-122.972	0.0303008	TSA: Mytilus galloprovincialis NORM_MGT_c10115 mRNA sequence	ZAN_MOUSERecName: Full=Zonadhesin; Flags: Precursor
Mg_contig_14989	-123.162	0.0301966	TSA: Mytilus galloprovincialis NORM_MGC_c661 mRNA sequence	---NA---
Mg_contig_10193	-123.266	0.00972097	TSA: Mytilus galloprovincialis NORM_MGC_c8538 mRNA sequence	---NA---
Mg_contig_124058	-123.285	0.0295626	TSA: Mytilus galloprovincialis NORM_MGT_c8570 mRNA sequence	GIMA4_HUMANRecName: Full=GTPase IMAP family member 4; AltName: Full=Immunity-associated nucleotide 1 protein; Short=IAN-1; Short=hIAN1; AltName: Full=Immunity-associated protein 4
Mg_contig_61073	-123.467	0.0441315	TSA: Mytilus galloprovincialis NORM_MGC_c5300 mRNA sequence	---NA---
Mg_contig_23177	-125.022	0.0389513	TSA: Mytilus galloprovincialis NORM_MGT_c9399 mRNA sequence	---NA---
Mg_contig_2443	-125.07	0.0233183	TSA: Lymnaea stagnalis mRNA, contig: LymstCNS_TSA_3187, mRNA sequence	---NA---
Mg_contig_172893	-125.446	0.0283561	TSA: Mytilus galloprovincialis NORM_MGC_c6170 mRNA sequence	RN213_HUMANRecName: Full=E3 ubiquitin-protein ligase RNF213; AltName: Full=ALK lymphoma oligomerization partner on chromosome 17; AltName: Full=Mysterin; AltName: Full=RING finger protein 213; AltName: Full=RING-type E3 ubiquitin transferase RNF213
Mg_contig_21416	-125.727	0.0175649	TSA: Mytilus galloprovincialis NORM_MGT_c6353 mRNA sequence	SIFAR_DROMERecName: Full=Neuropeptide SIFamide receptor
Mg_contig_53269	-126.934	0.043109	TSA: Mytilus galloprovincialis NORM_MGC_c4485 mRNA sequence	TNI3K_MOUSERecName: Full=Serine/threonine-protein kinase TNNI3K; AltName: Full=Cardiac ankyrin repeat kinase; AltName: Full=TNNI3-interacting kinase
Mg_contig_81826	-127.733	0.0276711	TSA: Lymnaea stagnalis mRNA, contig: LymstCNS_TSA_11625, mRNA sequence	---NA---
Mg_contig_223	-128.684	0.0254853	TSA: Mytilus galloprovincialis NORM_MGT_c5897 mRNA sequence	---NA---
Mg_contig_20341	-128.686	0.0462496	TSA: Mytilus galloprovincialis NORM_MGT_c10386 mRNA sequence	---NA---
Mg_contig_7057	-128.699	0.0431116	TSA: Mytilus galloprovincialis NORM_MGT_c15499 mRNA sequence	HCP_BURVGRecName: Full=Hydroxylamine reductase; AltName: Full=Hybrid-cluster protein; Short=HCP; AltName: Full=Prismane protein
Mg_contig_24559	-130.505	0.0477406	TSA: Mytilus galloprovincialis NORM_MGT_c11835 mRNA sequence	---NA---
Mg_contig_145991	-132.23	0.0356849	PREDICTED: Crassostrea gigas uncharacterized transmembrane protein DDB_G0289901 (LOC105327290), transcript variant X1, mRNA	---NA---
Mg_contig_164836	-133.057	0.00496297	TSA: Mytilus galloprovincialis NORM_MGT_c1194 mRNA sequence	---NA---
Mg_contig_66961	-133.201	0.031118	TSA: Mytilus galloprovincialis NORM_MGC_c5448 mRNA sequence	---NA---
Mg_contig_37274	-134.227	0.00930737	TSA: Mytilus galloprovincialis NORM_MGC_c5689 mRNA sequence	---NA---
Mg_contig_25637	-135.133	0.0459935	TSA: Mytilus galloprovincialis NORM_MGC_c5936 mRNA sequence	HMCN1_MOUSERecName: Full=Hemicentin-1; AltName: Full=Fibulin-6; Short=FIBL-6; Flags: Precursor
Mg_contig_140272	-135.582	0.0145492	TSA: Mytilus galloprovincialis NORM_MGT_c3767 mRNA sequence	PATS1_DICDIRecName: Full=Probable serine/threonine-protein kinase pats1; AltName: Full=Protein associated with the transduction of signal 1
Mg_contig_16197	-135.815	0.00378797	TSA: Mytilus galloprovincialis NORM_MGC_c11827 mRNA sequence	---NA---
Mg_contig_27961	-135.978	0.0413696	TSA: Mytilus galloprovincialis NORM_MGT_c581 mRNA sequence	---NA---
Mg_contig_23081	-136.492	0.0158598	TSA: Mytilus galloprovincialis NORM_MGC_c1758 mRNA sequence	---NA---
Mg_contig_123913	-136.605	0.00749111	PREDICTED: Crassostrea gigas ATP-dependent DNA helicase RecQ (LOC105342677), mRNA	RECQ_ECOLIRecName: Full=ATP-dependent DNA helicase RecQ
Mg_contig_59785	-137.946	0.0283351	PREDICTED: Biomphalaria glabrata probable Xaa-Pro aminopeptidase 3 (LOC106053618), transcript variant X1, mRNA	---NA---
Mg_contig_24738	-138.387	0.040216	TSA: Mytilus galloprovincialis NORM_MGT_c10078 mRNA sequence	---NA---
Mg_contig_76913	-138.428	0.0285733	TSA: Mytilus galloprovincialis NORM_MGT_c13918 mRNA sequence	---NA---
Mg_contig_91512	-139.149	0.0330684	TSA: Mytilus galloprovincialis NORM_MGT_c3034 mRNA sequence	---NA---
Mg_contig_3023	-140.773	0.0345623	TSA: Mytilus galloprovincialis NORM_MGT_c8416 mRNA sequence	---NA---
Mg_contig_65484	-141.65	0.0449839	TSA: Mytilus galloprovincialis NORM_MGT_c15470 mRNA sequence	---NA---
Mg_contig_151688	-142.293	0.023684	TSA: Mytilus galloprovincialis NORM_MGT_c5557 mRNA sequence	TRIM2_RATRecName: Full=Tripartite motif-containing protein 2; AltName: Full=E3 ubiquitin-protein ligase TRIM2; AltName: Full=RING-type E3 ubiquitin transferase TRIM2
Mg_contig_73591	-145.494	0.0345324	TSA: Mytilus galloprovincialis NORM_MGT_c10078 mRNA sequence	PLX2_CAEBRRecName: Full=Plexin-2; Flags: Precursor
Mg_contig_11696	-146.066	0.0301966	TSA: Mytilus galloprovincialis NORM_MGT_c9590 mRNA sequence	---NA---
Mg_contig_139662	-146.518	0.0332834	Lottia gigantea hypothetical protein partial mRNA	MTR_RHIMBRecName: Full=Mesotocin receptor; Short=MTR
Mg_contig_113836	-146.537	0.0311663	TSA: Mytilus galloprovincialis NORM_MGT_c589 mRNA sequence	KV15_RABITRecName: Full=Ig kappa chain V region K29-213
Mg_contig_15423	-146.867	0.00625421	TSA: Mytilus galloprovincialis NORM_MGT_c24109 mRNA sequence	---NA---
Mg_contig_986	-151.293	0.0420127	TSA: Mytilus galloprovincialis NORM_MGT_c15079 mRNA sequence	GRHPR_HUMANRecName: Full=Glyoxylate reductase/hydroxypyruvate reductase
Mg_contig_5596	-154.323	0.00608245	Lottia gigantea hypothetical protein partial mRNA	MYOM_LYMSTRecName: Full=Myomodulin neuropeptides; Contains: RecName: Full=GLQMLRL-amide; Contains: RecName: Full=QIPMLRL-amide; Contains: RecName: Full=SMSMLRL-amide; Contains: RecName: Full=SLSMLRL-amide; Contains: RecName: Full=Myomodulin-A; AltName: Full=PMSMLRL-amide; Flags: Precursor
Mg_contig_12588	-154.676	0.0477406	TSA: Mytilus galloprovincialis NORM_MGT_c3207 mRNA sequence	---NA---
Mg_contig_75606	-155.822	0.0097825	TSA: Mytilus galloprovincialis NORM_MGT_c8201 mRNA sequence	---NA---
Mg_contig_128656	-160.524	0.0169104	TSA: Placopecten magellanicus Pmagell_eye_g09280t00001 mRNA sequence	---NA---
Mg_contig_40887	-161.161	0.0214602	TSA: Mytilus galloprovincialis NORM_MGT_c21886 mRNA sequence	---NA---
Mg_contig_50788	-161.278	0.0404377	TSA: Mytilus galloprovincialis NORM_MGT_c4795 mRNA sequence	---NA---
Mg_contig_121288	-161.447	0.00217748	TSA: Mytilus galloprovincialis NORM_MGT_c12213 mRNA sequence	Y220_RICBRRecName: Full=Putative ankyrin repeat protein RBE_0220
Mg_contig_43410	-161.495	0.0389513	TSA: Mytilus galloprovincialis NORM_MGT_c17254 mRNA sequence	---NA---
Mg_contig_81904	-161.952	0.0388104	TSA: Villosa lienosa Contig2266.Vilimmg mRNA sequence	---NA---
Mg_contig_24880	-163.276	0.00103446	TSA: Mytilus galloprovincialis NORM_MGC_c1567 mRNA sequence	---NA---
Mg_contig_27593	-165.074	0.00956478	TSA: Mytilus galloprovincialis NORM_MGT_c12478 mRNA sequence	---NA---
Mg_contig_120198	-169.18	0.00109475	TSA: Mytilus galloprovincialis NORM_MGT_c7309 mRNA sequence	---NA---
Mg_contig_172662	-170.404	0.0450845	PREDICTED: Crassostrea gigas uncharacterized LOC105322753 (LOC105322753), mRNA	---NA---
Mg_contig_6634	-172.402	0.0495986	TSA: Villosa lienosa Contig34443.Vilimmg mRNA sequence	CUBN_RATRecName: Full=Cubilin; AltName: Full=460 kDa receptor; AltName: Full=Glycoprotein 280; Short=gp280; AltName: Full=Intrinsic factor-cobalamin receptor; AltName: Full=Intrinsic factor-vitamin B12 receptor; Flags: Precursor
Mg_contig_163705	-172.836	0.0111489	TSA: Mytilus galloprovincialis NORM_MGC_c12306 mRNA sequence	PAR14_HUMANRecName: Full=Poly
Mg_contig_66559	-174.608	0.0447261	TSA: Mytilus galloprovincialis NORM_MGT_c4965 mRNA sequence	ANR42_MOUSERecName: Full=Ankyrin repeat domain-containing protein 42
Mg_contig_124778	-174.64	0.0311623	Mytilus galloprovincialis nacre apextrin-like protein 1 mRNA, complete cds	---NA---
Mg_contig_20367	-174.712	0.00019656	TSA: Lymnaea stagnalis mRNA, contig: LymstCNS_TSA_31376, mRNA sequence	---NA---
Mg_contig_1273	-176.608	0.0387772	TSA: Mytilus galloprovincialis NORM_MGT_c7381 mRNA sequence	RAB5C_CHICKRecName: Full=Ras-related protein Rab-5C; AltName: Full=Rab5C-like protein
Mg_contig_55793	-176.837	0.0472777	TSA: Mytilus galloprovincialis NORM_MGC_c294 mRNA sequence	---NA---
Mg_contig_8531	-180.474	0.0491409	TSA: Mytilus galloprovincialis NORM_MGC_c8298 mRNA sequence	LRRK2_HUMANRecName: Full=Leucine-rich repeat serine/threonine-protein kinase 2; AltName: Full=Dardarin
Mg_contig_69587	-181.136	0.00381003	TSA: Mytilus galloprovincialis NORM_MGT_c5026 mRNA sequence	---NA---
Mg_contig_103997	-183.867	0.0208845	TSA: Mytilus galloprovincialis NORM_MGT_c3034 mRNA sequence	---NA---
Mg_contig_154446	-185.139	0.0362843	PREDICTED: Crassostrea gigas uncharacterized LOC105319902 (LOC105319902), mRNA	---NA---
Mg_contig_2270	-185.675	0.0474315	TSA: Mytilus galloprovincialis NORM_MGC_c6600 mRNA sequence	---NA---
Mg_contig_132825	-188.098	0.0111489	Lottia gigantea hypothetical protein partial mRNA	---NA---
Mg_contig_83535	-188.339	0.0328184	TSA: Mytilus galloprovincialis NORM_MGC_c5884 mRNA sequence	---NA---
Mg_contig_72372	-191.515	0.016576	TSA: Mytilus galloprovincialis NORM_MGT_c13338 mRNA sequence	---NA---
Mg_contig_34353	-195.945	0.020873	TSA: Ruditapes philippinarum Locus_3155.Ruphgonad mRNA sequence	---NA---
Mg_contig_48381	-196.645	0.00661243	TSA: Mytilus galloprovincialis NORM_MGT_c20634 mRNA sequence	---NA---
Mg_contig_7746	-196.811	0.0356849	Mytilus coruscus myticusin-alpha precursor, mRNA, complete cds	---NA---
Mg_contig_63103	-196.942	0.00203003	TSA: Mytilus galloprovincialis NORM_MGT_c14895 mRNA sequence	GGCT_HUMANRecName: Full=Gamma-glutamylcyclotransferase; AltName: Full=Cytochrome c-releasing factor 21
Mg_contig_20672	-197.336	0.0143035	TSA: Mytilus galloprovincialis NORM_MGT_c12840 mRNA sequence	PAR14_HUMANRecName: Full=Poly
Mg_contig_108768	-201.245	0.0117419	TSA: Mytilus galloprovincialis NORM_MGT_c22180 mRNA sequence	---NA---
Mg_contig_17433	-203.814	0.0396839	TSA: Mytilus galloprovincialis NORM_MGC_c9495 mRNA sequence	ROC11_DICDIRecName: Full=Probable serine/threonine-protein kinase roco11; AltName: Full=Ras of complex proteins and C-terminal of roc 11
Mg_contig_169774	-206.642	0.0420127	PREDICTED: Crassostrea gigas cytosolic phospholipase A2 (LOC105344257), transcript variant X1, mRNA	PA24A_HORSERecName: Full=Cytosolic phospholipase A2; Short=cPLA2; AltName: Full=Phospholipase A2 group IVA; Includes: RecName: Full=Phospholipase A2; AltName: Full=Phosphatidylcholine 2-acylhydrolase; Includes: RecName: Full=Lysophospholipase
Mg_contig_1306	-207.342	0.0335713	TSA: Mytilus galloprovincialis NORM_MGC_c9402 mRNA sequence	---NA---
Mg_contig_37693	-207.824	0.00607239	TSA: Mytilus edulis, clone 20100630_4174 length=1475 numreads=272, mRNA sequence	---NA---
Mg_contig_115354	-208.355	0.0307425	TSA: Mytilus galloprovincialis NORM_MGT_c2532 mRNA sequence	PCDG8_HUMANRecName: Full=Protocadherin gamma-A8; Short=PCDH-gamma-A8; Flags: Precursor
Mg_contig_36564	-208.692	0.0328044	TSA: Mytilus galloprovincialis NORM_MGC_c1226 mRNA sequence	CBX5_HUMANRecName: Full=Chromobox protein homolog 5; AltName: Full=Antigen p25; AltName: Full=Heterochromatin protein 1 homolog alpha; Short=HP1 alpha
Mg_contig_117	-208.931	0.0238852	TSA: Mytilus galloprovincialis NORM_MGT_c5897 mRNA sequence	---NA---
Mg_contig_92880	-215.957	0.00661243	TSA: Mytilus galloprovincialis NORM_MGC_c7803 mRNA sequence	---NA---
Mg_contig_39647	-221.563	0.0115695	TSA: Mytilus galloprovincialis NORM_MGT_c10276 mRNA sequence	---NA---
Mg_contig_82169	-221.725	0.00879415	TSA: Mytilus galloprovincialis NORM_MGT_c1191 mRNA sequence	FIBA_PARPARecName: Full=Fibrinogen-like protein A; Short=FREP-A; Flags: Precursor
Mg_contig_61529	-225.376	0.0178233	TSA: Mytilus galloprovincialis NORM_MGC_c14047 mRNA sequence	---NA---
Mg_contig_108836	-226.425	0.0368565	TSA: Mytilus galloprovincialis NORM_MGT_c16624 mRNA sequence	---NA---
Mg_contig_21466	-227.551	0.00278124	TSA: Mytilus galloprovincialis NORM_MGC_c4740 mRNA sequence	---NA---
Mg_contig_144561	-229.475	0.0160572	PREDICTED: Crassostrea gigas uncharacterized LOC109617314 (LOC109617314), mRNA	---NA---
Mg_contig_58244	-237.513	0.0120346	TSA: Mytilus galloprovincialis NORM_MGC_c10245 mRNA sequence	---NA---
Mg_contig_150217	-239.696	0.00261399	Mytilus coruscus myticusin-alpha precursor, mRNA, complete cds	---NA---
Mg_contig_5786	-239.903	0.0109423	TSA: Villosa lienosa Contig52417.Vilimmg mRNA sequence	RO60_XENLARecName: Full=60 kDa SS-A/Ro ribonucleoprotein; Short=60 kDa Ro protein; Short=60 kDa ribonucleoprotein Ro; Short=RoRNP; AltName: Full=TROVE domain family member 2
Mg_contig_9200	-241.883	0.0420384	PREDICTED: Biomphalaria glabrata hypoxia-inducible factor 1-alpha inhibitor-like (LOC106054937), mRNA	CYTA_HUMANRecName: Full=Cystatin-A; AltName: Full=Cystatin-AS; AltName: Full=Stefin-A; Contains: RecName: Full=Cystatin-A, N-terminally processed
Mg_contig_53450	-243.353	0.0368648	TSA: Mytilus galloprovincialis NORM_MGT_c2251 mRNA sequence	---NA---
Mg_contig_23665	-247.035	0.000124541	TSA: Mytilus galloprovincialis NORM_MGT_c10024 mRNA sequence	LOX5_MOUSERecName: Full=Arachidonate 5-lipoxygenase; Short=5-LO; Short=5-lipoxygenase
Mg_contig_172820	-249.126	0.00474205	TSA: Mytilus galloprovincialis NORM_MGC_c2146 mRNA sequence	TIF1A_HUMANRecName: Full=Transcription intermediary factor 1-alpha; Short=TIF1-alpha; AltName: Full=E3 ubiquitin-protein ligase TRIM24; AltName: Full=RING finger protein 82; AltName: Full=RING-type E3 ubiquitin transferase TIF1-alpha; AltName: Full=Tripartite motif-containing protein 24
Mg_contig_101461	-255.371	0.000235151	TSA: Mytilus galloprovincialis NORM_MGT_c7231 mRNA sequence	FCGBP_HUMANRecName: Full=IgGFc-binding protein; AltName: Full=Fcgamma-binding protein antigen; Short=FcgammaBP; Flags: Precursor
Mg_contig_27611	-258.993	0.010464	TSA: Mytilus galloprovincialis NORM_MGT_c10921 mRNA sequence	---NA---
Mg_contig_57217	-262.782	0.0227642	TSA: Mytilus galloprovincialis NORM_MGT_c8182 mRNA sequence	---NA---
Mg_contig_28506	-265.181	0.00700175	PREDICTED: Aplysia californica basic phospholipase A2-like (LOC101854654), transcript variant X1, mRNA	---NA---
Mg_contig_113632	-267.377	0.0487454	TSA: Mytilus galloprovincialis NORM_MGC_c5588 mRNA sequence	---NA---
Mg_contig_155137	-268.553	0.00132769	PREDICTED: Biomphalaria glabrata acetylcholinesterase-like (LOC106072498), mRNA	---NA---
Mg_contig_81962	-269.468	0.022001	TSA: Mytilus galloprovincialis NORM_MGT_c24481 mRNA sequence	---NA---
Mg_contig_181239	-271.02	0.000376779	TSA: Mytilus galloprovincialis NORM_MGC_c546 mRNA sequence	---NA---
Mg_contig_18220	-273.427	1.39855e-05	TSA: Mytilus galloprovincialis NORM_MGC_c5448 mRNA sequence	---NA---
Mg_contig_247376	-275.145	0.00911969	TSA: Lymnaea stagnalis mRNA, contig: LymstCNS_TSA_90, mRNA sequence	---NA---
Mg_contig_65039	-275.882	0.0145645	TSA: Mytilus galloprovincialis NORM_MGT_c171 mRNA sequence	---NA---
Mg_contig_67668	-276.365	0.00126674	TSA: Mytilus galloprovincialis NORM_MGT_c3198 mRNA sequence	CES1D_RATRecName: Full=Carboxylesterase 1D; AltName: Full=Carboxyesterase ES-10; AltName: Full=Carboxylesterase 3; AltName: Full=ES-HVEL; AltName: Full=Fatty acid ethyl ester synthase; Short=FAEE synthase; AltName: Full=Liver carboxylesterase 10; AltName: Full=pI 6.1 esterase; Flags: Precursor
Mg_contig_78610	-277.017	0.00129154	TSA: Crepidula fornicata 20178.Cfedg, mRNA sequence	---NA---
Mg_contig_189650	-278.476	0.0420127	TSA: Villosa lienosa k50_278403.Vilimmg mRNA sequence	SAX3_CAEELRecName: Full=Protein sax-3; AltName: Full=Sensory axon guidance 3; Flags: Precursor
Mg_contig_12283	-279.657	0.0351107	TSA: Mytilus galloprovincialis NORM_MGT_c24509 mRNA sequence	CP2U1_HUMANRecName: Full=Cytochrome P450 2U1
Mg_contig_135940	-283.869	0.0100431	TSA: Mytilus galloprovincialis NORM_MGT_c3034 mRNA sequence	---NA---
Mg_contig_111441	-285.228	0.00135947	TSA: Mytilus galloprovincialis NORM_MGT_c19822 mRNA sequence	FMR1A_XENLARecName: Full=Synaptic functional regulator FMR1; AltName: Full=Fragile X mental retardation protein 1 homolog A; Short=FMRP-A; Short=Protein FMR-1-A; Short=xFMR1-A
Mg_contig_497	-291.954	0.027695	TSA: Mytilus galloprovincialis NORM_MGT_c6330 mRNA sequence	---NA---
Mg_contig_136562	-295.992	0.00199902	TSA: Ruditapes philippinarum Locus_11969.Ruphgonad mRNA sequence	DCST1_HUMANRecName: Full=DC-STAMP domain-containing protein 1
Mg_contig_40870	-296.7	0.000298804	TSA: Mytilus galloprovincialis NORM_MGC_c2809 mRNA sequence	---NA---
Mg_contig_153671	-300.945	0.0333728	TSA: Mytilus galloprovincialis NORM_MGT_c239 mRNA sequence	ANK2_MOUSERecName: Full=Ankyrin-2; Short=ANK-2; AltName: Full=Ankyrin-B; AltName: Full=Brain ankyrin
Mg_contig_41945	-303.125	0.0314146	TSA: Mytilus galloprovincialis NORM_MGT_c6284 mRNA sequence	PATS1_DICDIRecName: Full=Probable serine/threonine-protein kinase pats1; AltName: Full=Protein associated with the transduction of signal 1
Mg_contig_68087	-303.868	0.0120346	TSA: Mytilus galloprovincialis NORM_MGT_c18665 mRNA sequence	---NA---
Mg_contig_49593	-308.612	0.0156002	PREDICTED: Crassostrea gigas uncharacterized LOC105323673 (LOC105323673), mRNA	---NA---
Mg_contig_16117	-309.351	0.0387962	TSA: Mytilus galloprovincialis NORM_MGT_c22976 mRNA sequence	---NA---
Mg_contig_54177	-313.443	2.22475e-05	TSA: Mytilus galloprovincialis NORM_MGT_c24481 mRNA sequence	---NA---
Mg_contig_161509	-314.425	0.00129708	TSA: Meretrix meretrix Contig14700.Meme mRNA sequence	CNTP5_CANFARecName: Full=Contactin-associated protein-like 5; AltName: Full=Cell recognition molecule Caspr5; Flags: Precursor
Mg_contig_136782	-316.557	0.00269633	TSA: Mytilus galloprovincialis NORM_MGC_c5723 mRNA sequence	XIAP_RATRecName: Full=E3 ubiquitin-protein ligase XIAP; AltName: Full=Baculoviral IAP repeat-containing protein 4; AltName: Full=IAP homolog A; AltName: Full=Inhibitor of apoptosis protein 3; Short=IAP-3; Short=rIAP-3; Short=rIAP3; AltName: Full=RING-type E3 ubiquitin transferase XIAP; AltName: Full=X-linked inhibitor of apoptosis protein; Short=X-linked IAP
Mg_contig_32166	-317.694	2.78248e-06	TSA: Crepidula fornicata 9368.Cfedg, mRNA sequence	---NA---
Mg_contig_62029	-317.712	0.0017618	TSA: Mytilus galloprovincialis NORM_MGC_c8618 mRNA sequence	---NA---
Mg_contig_46798	-319.475	0.00505622	TSA: Mytilus galloprovincialis NORM_MGT_c5878 mRNA sequence	---NA---
Mg_contig_41514	-323.702	0.0354131	TSA: Mytilus galloprovincialis NORM_MGT_c584 mRNA sequence	---NA---
Mg_contig_54903	-326.839	0.00677659	TSA: Mytilus galloprovincialis NORM_MGC_c11882 mRNA sequence	---NA---
Mg_contig_43164	-329.593	0.00187758	TSA: Mytilus edulis, clone 20100630_37641 length=1389 numreads=49, mRNA sequence	---NA---
Mg_contig_83818	-335.252	0.0334912	TSA: Deroceras reticulatum Contig_239.DretDigGland, mRNA sequence	---NA---
Mg_contig_68612	-337.724	0.000342421	TSA: Mytilus galloprovincialis NORM_MGC_c6040 mRNA sequence	---NA---
Mg_contig_22583	-343.844	0.012483	TSA: Mytilus edulis, clone 20100630_74072 length=974 numreads=25, mRNA sequence	---NA---
Mg_contig_173029	-347.038	0.000804941	TSA: Mytilus galloprovincialis NORM_MGT_c14967 mRNA sequence	---NA---
Mg_contig_44523	-349.518	0.0325011	TSA: Mytilus galloprovincialis NORM_MGT_c913 mRNA sequence	ANK3_MOUSERecName: Full=Ankyrin-3; Short=ANK-3; AltName: Full=Ankyrin-G
Mg_contig_64885	-353.286	0.0287011	TSA: Mytilus galloprovincialis NORM_MGT_c8188 mRNA sequence	LRIG1_HUMANRecName: Full=Leucine-rich repeats and immunoglobulin-like domains protein 1; Short=LIG-1; Flags: Precursor
Mg_contig_148465	-361.129	0.0011326	TSA: Mytilus galloprovincialis NORM_MGC_c15302 mRNA sequence	---NA---
Mg_contig_111827	-369.445	0.0136225	TSA: Mytilus galloprovincialis NORM_MGC_c7451 mRNA sequence	LCYD1_ORYSJRecName: Full=Putative L-cysteine desulfhydrase 1; AltName: Full=OsL-CDes1; Short=L-CDes1
Mg_contig_215122	-370.102	0.000522827	TSA: Mytilus galloprovincialis NORM_MGC_c675 mRNA sequence	---NA---
Mg_contig_143859	-375.07	0.0462496	TSA: Mytilus galloprovincialis NORM_MGT_c7165 mRNA sequence	---NA---
Mg_contig_41659	-389.514	0.00218805	TSA: Mytilus edulis, clone 20100630_69734 length=848 numreads=14, mRNA sequence	---NA---
Mg_contig_24488	-392.15	0.0382902	TSA: Mytilus galloprovincialis NORM_MGT_c4970 mRNA sequence	NMT2_DANRERecName: Full=Glycylpeptide N-tetradecanoyltransferase 2; AltName: Full=Myristoyl-CoA:protein N-myristoyltransferase 2; Short=NMT 2; AltName: Full=Peptide N-myristoyltransferase 2; AltName: Full=Type II N-myristoyltransferase
Mg_contig_50885	-392.69	0.0285733	TSA: Mytilus galloprovincialis NORM_MGT_c22802 mRNA sequence	---NA---
Mg_contig_105684	-396.834	0.0174783	TSA: Mytilus galloprovincialis NORM_MGC_c13933 mRNA sequence	POL2_DROMERecName: Full=Retrovirus-related Pol polyprotein from transposon 297; Includes: RecName: Full=Protease; Includes: RecName: Full=Reverse transcriptase; Includes: RecName: Full=Endonuclease
Mg_contig_25147	-401.638	0.000191738	TSA: Lymnaea stagnalis mRNA, contig: LymstCNS_TSA_258, mRNA sequence	---NA---
Mg_contig_147704	-402.033	0.0269105	TSA: Lymnaea stagnalis mRNA, contig: LymstCNS_TSA_16662, mRNA sequence	---NA---
Mg_contig_50319	-419.018	0.0345604	TSA: Placopecten magellanicus Pmagell_eye_g08586t00001 mRNA sequence	PTP99_DROMERecName: Full=Tyrosine-protein phosphatase 99A; AltName: Full=Receptor-linked protein-tyrosine phosphatase 99A; Short=DPTP99A; Flags: Precursor
Mg_contig_72453	-425.341	0.0092546	PREDICTED: Crassostrea gigas actin-2 (LOC105340468), mRNA	---NA---
Mg_contig_73284	-427.674	0.0262658	TSA: Mytilus galloprovincialis NORM_MGC_c4337 mRNA sequence	---NA---
Mg_contig_69361	-429.193	0.0327235	TSA: Mytilus galloprovincialis NORM_MGT_c11648 mRNA sequence	PLXA3_RATRecName: Full=Plexin-A3; Flags: Precursor
Mg_contig_133551	-432.995	0.00403916	TSA: Mytilus galloprovincialis NORM_MGT_c22208 mRNA sequence	ZSC20_MOUSERecName: Full=Zinc finger and SCAN domain-containing protein 20; AltName: Full=Zinc finger protein 31
Mg_contig_41816	-433.828	0.0140751	TSA: Lymnaea stagnalis mRNA, contig: LymstCNS_TSA_13603, mRNA sequence	---NA---
Mg_contig_17587	-447.396	0.0312116	TSA: Mytilus galloprovincialis NORM_MGC_c16371 mRNA sequence	HS12A_HUMANRecName: Full=Heat shock 70 kDa protein 12A
Mg_contig_161166	-448.286	0.0232752	TSA: Mytilus galloprovincialis NORM_MGC_c9128 mRNA sequence	PLXB_DROMERecName: Full=Plexin-B; Flags: Precursor
Mg_contig_36821	-451.308	0.0197747	TSA: Villosa lienosa Contig43671.Vilimmg mRNA sequence	---NA---
Mg_contig_60192	-455.479	0.0125355	TSA: Mytilus galloprovincialis NORM_MGT_c11707 mRNA sequence	---NA---
Mg_contig_151129	-456.576	0.0049318	TSA: Lymnaea stagnalis mRNA, contig: LymstCNS_TSA_1514, mRNA sequence	---NA---
Mg_contig_145778	-460.073	0.0371299	TSA: Mytilus galloprovincialis NORM_MGT_c552 mRNA sequence	---NA---
Mg_contig_144176	-462.814	0.00269633	TSA: Lymnaea stagnalis mRNA, contig: LymstCNS_TSA_12757, mRNA sequence	---NA---
Mg_contig_157889	-467.681	0.00543396	TSA: Mytilus galloprovincialis NORM_MGT_c3809 mRNA sequence	---NA---
Mg_contig_236940	-472.39	0.00543396	TSA: Mytilus galloprovincialis NORM_MGC_c981 mRNA sequence	HSOP2_ARATHRecName: Full=Hsp70-Hsp90 organizing protein 2; Short=AtHop2
Mg_contig_178930	-476.522	0.00797606	TSA: Mytilus galloprovincialis NORM_MGC_c4074 mRNA sequence	---NA---
Mg_contig_8147	-493.961	5.32933e-05	TSA: Mytilus galloprovincialis NORM_MGT_c8724 mRNA sequence	---NA---
Mg_contig_157925	-509.073	0.0139803	TSA: Lymnaea stagnalis mRNA, contig: LymstCNS_TSA_36284, mRNA sequence	---NA---
Mg_contig_188021	-510.009	0.0189299	TSA: Mytilus galloprovincialis NORM_MGC_c8255 mRNA sequence	GIMA7_HUMANRecName: Full=GTPase IMAP family member 7; AltName: Full=Immunity-associated nucleotide 7 protein; Short=IAN-7
Mg_contig_149475	-515.451	0.000303623	TSA: Mytilus galloprovincialis NORM_MGT_c239 mRNA sequence	ANR44_CHICKRecName: Full=Serine/threonine-protein phosphatase 6 regulatory ankyrin repeat subunit B; Short=PP6-ARS-B; Short=Serine/threonine-protein phosphatase 6 regulatory subunit ARS-B; AltName: Full=Ankyrin repeat domain-containing protein 44
Mg_contig_145689	-516.319	0.000174868	TSA: Villosa lienosa Contig33263.Vilimmg mRNA sequence	YTCJ_BACSURecName: Full=Putative amidohydrolase YtcJ
Mg_contig_11600	-524.822	0.0328044	TSA: Tegillarca granosa Tg_isotig04113 mRNA sequence	---NA---
Mg_contig_90274	-535.387	0.00398958	TSA: Mytilus galloprovincialis NORM_MGC_c8862 mRNA sequence	---NA---
Mg_contig_141963	-541.074	0.00121386	TSA: Mytilus galloprovincialis NORM_MGC_c5959 mRNA sequence	---NA---
Mg_contig_153898	-571.954	0.0314146	TSA: Mytilus galloprovincialis NORM_MGT_c10078 mRNA sequence	---NA---
Mg_contig_178122	-579.568	0.00498129	TSA: Octopus vulgaris NODE_35790_length_1384_cov_37.850433 mRNA sequence	---NA---
Mg_contig_173120	-580.161	0.00702526	TSA: Mytilus galloprovincialis NORM_MGC_c1023 mRNA sequence	---NA---
Mg_contig_14871	-593.352	0.0378748	PREDICTED: Crassostrea gigas TELO2-interacting protein 1 homolog (LOC105334475), mRNA	TTI1_HUMANRecName: Full=TELO2-interacting protein 1 homolog; AltName: Full=Protein SMG10
Mg_contig_146756	-622.39	0.0110126	TSA: Mytilus galloprovincialis NORM_MGC_c9507 mRNA sequence	---NA---
Mg_contig_110699	-627.941	0.00467063	TSA: Mytilus galloprovincialis NORM_MGT_c22956 mRNA sequence	---NA---
Mg_contig_127503	-637.178	0.0102027	TSA: Mytilus galloprovincialis NORM_MGT_c5887 mRNA sequence	---NA---
Mg_contig_245964	-649.505	2.11266e-09	TSA: Mytilus galloprovincialis NORM_MGT_c8070 mRNA sequence	HMCN1_MOUSERecName: Full=Hemicentin-1; AltName: Full=Fibulin-6; Short=FIBL-6; Flags: Precursor
Mg_contig_37864	-652.308	0.01595	Lottia gigantea hypothetical protein partial mRNA	---NA---
Mg_contig_38717	-652.998	0.00190301	TSA: Mytilus galloprovincialis NORM_MGT_c3488 mRNA sequence	ANO1_MOUSERecName: Full=Anoctamin-1; AltName: Full=Transmembrane protein 16A
Mg_contig_16222	-660.383	0.0301942	TSA: Mytilus galloprovincialis NORM_MGT_c6473 mRNA sequence	---NA---
Mg_contig_155928	-664.602	0.00296568	TSA: Mytilus galloprovincialis NORM_MGT_c9112 mRNA sequence	---NA---
Mg_contig_164496	-669.937	0.0385069	TSA: Placobranchus ocellatus 34819.Plocadult mRNA sequence	---NA---
Mg_contig_126938	-680.259	0.00030688	TSA: Mytilus galloprovincialis NORM_MGT_c5640 mRNA sequence	PRNL4_ARATHRecName: Full=Putative pirin-like protein At3g59260
Mg_contig_146883	-686.607	0.0228264	PREDICTED: Crassostrea gigas uncharacterized LOC109620081 (LOC109620081), mRNA	TCB1_CAEBRRecName: Full=Transposable element Tcb1 transposase; AltName: Full=Transposable element Barney transposase
Mg_contig_54658	-697.336	0.00860993	TSA: Mytilus galloprovincialis NORM_MGC_c7260 mRNA sequence	---NA---
Mg_contig_44565	-701.182	0.0370976	TSA: Mytilus galloprovincialis NORM_MGT_c15924 mRNA sequence	---NA---
Mg_contig_11154	-702.255	0.00267786	Lottia gigantea hypothetical protein partial mRNA	---NA---
Mg_contig_4538	-705.948	0.00448574	TSA: Mytilus galloprovincialis NORM_MGC_c8092 mRNA sequence	---NA---
Mg_contig_19515	-709.675	0.00121095	TSA: Mytilus galloprovincialis NORM_MGT_c12877 mRNA sequence	---NA---
Mg_contig_39729	-730.024	0.0332873	PREDICTED: Octopus bimaculoides putative uncharacterized protein DDB_G0291608 (LOC106881895), mRNA	---NA---
Mg_contig_85770	-746.665	0.00797606	TSA: Mytilus galloprovincialis NORM_MGT_c20249 mRNA sequence	---NA---
Mg_contig_7307	-752.307	0.0487885	TSA: Mytilus edulis, clone 20100630_28688 length=992 numreads=175, mRNA sequence	C1QT2_MOUSERecName: Full=Complement C1q tumor necrosis factor-related protein 2; Short=mCTRP2; Flags: Precursor
Mg_contig_16791	-759.288	0.00904125	TSA: Mytilus galloprovincialis NORM_MGT_c1858 mRNA sequence	LYAM2_HUMANRecName: Full=E-selectin; AltName: Full=CD62 antigen-like family member E; AltName: Full=Endothelial leukocyte adhesion molecule 1; Short=ELAM-1; AltName: Full=Leukocyte-endothelial cell adhesion molecule 2; Short=LECAM2; AltName: CD_antigen=CD62E; Flags: Precursor
Mg_contig_176277	-763.474	0.0361734	TSA: Mytilus galloprovincialis NORM_MGT_c13514 mRNA sequence	SAM9L_MOUSERecName: Full=Sterile alpha motif domain-containing protein 9-like; Short=SAM domain-containing protein 9-like
Mg_contig_43727	-764.456	0.0143035	TSA: Mytilus galloprovincialis NORM_MGT_c115 mRNA sequence	ITIH4_HUMANRecName: Full=Inter-alpha-trypsin inhibitor heavy chain H4; Short=ITI heavy chain H4; Short=ITI-HC4; Short=Inter-alpha-inhibitor heavy chain 4; AltName: Full=Inter-alpha-trypsin inhibitor family heavy chain-related protein; Short=IHRP; AltName: Full=Plasma kallikrein sensitive glycoprotein 120; Short=Gp120; Short=PK-120; Contains: RecName: Full=70 kDa inter-alpha-trypsin inhibitor heav…
Mg_contig_2144	-771.078	0.0260878	PREDICTED: Crassostrea gigas exocyst complex component 5 (LOC105317490), mRNA	EXOC5_HUMANRecName: Full=Exocyst complex component 5; AltName: Full=Exocyst complex component Sec10; Short=hSec10
Mg_contig_153193	-775.633	0.0448128	TSA: Mytilus galloprovincialis NORM_MGT_c19423 mRNA sequence	---NA---
Mg_contig_65585	-782.806	0.00410927	TSA: Mytilus galloprovincialis NORM_MGT_c5083 mRNA sequence	---NA---
Mg_contig_101567	-783.885	0.000865648	TSA: Mytilus galloprovincialis NORM_MGC_c8511 mRNA sequence	ACP7_HUMANRecName: Full=Acid phosphatase type 7; AltName: Full=Purple acid phosphatase long form; Flags: Precursor
Mg_contig_54552	-792.678	0.0104077	PREDICTED: Biomphalaria glabrata oxysterol-binding protein-related protein 1-like (LOC106056289), transcript variant X1, mRNA	---NA---
Mg_contig_150695	-795.922	0.0213794	TSA: Mytilus galloprovincialis NORM_MGC_c2197 mRNA sequence	---NA---
Mg_contig_118322	-796.757	0.0208278	TSA: Mytilus galloprovincialis NORM_MGT_c15814 mRNA sequence	---NA---
Mg_contig_3603	-827.75	0.00975163	TSA: Mytilus galloprovincialis NORM_MGT_c3915 mRNA sequence	---NA---
Mg_contig_48085	-838.969	0.0156002	TSA: Mytilus galloprovincialis NORM_MGT_c10133 mRNA sequence	---NA---
Mg_contig_94743	-860.43	0.0143035	TSA: Mytilus galloprovincialis NORM_MGT_c3915 mRNA sequence	---NA---
Mg_contig_144411	-875.171	0.00677659	PREDICTED: Crassostrea gigas WD repeat and FYVE domain-containing protein 3 (LOC105339175), transcript variant X1, mRNA	---NA---
Mg_contig_57001	-914.769	0.00217748	TSA: Mytilus galloprovincialis NORM_MGT_c6508 mRNA sequence	---NA---
Mg_contig_114080	-921.166	0.0315663	TSA: Mytilus galloprovincialis NORM_MGC_c5561 mRNA sequence	---NA---
Mg_contig_16882	-943.603	0.00299602	TSA: Mytilus galloprovincialis NORM_MGC_c417 mRNA sequence	BMCP_DROMERecName: Full=Mitochondrial uncoupling protein Bmcp; AltName: Full=Brain mitochondrial carrier protein 1; Short=Bmcp-1; AltName: Full=Mitochondrial uncoupling protein 5
Mg_contig_15621	-959.392	0.00019656	TSA: Lymnaea stagnalis mRNA, contig: LymstCNS_TSA_4518, mRNA sequence	---NA---
Mg_contig_37272	-963.145	0.00130542	PREDICTED: Aplysia californica uncharacterized LOC101858656 (LOC101858656), mRNA	---NA---
Mg_contig_31441	-979.841	0.0244752	TSA: Villosa lienosa k50_1035835.Vilimmg mRNA sequence	---NA---
Mg_contig_130729	-983.908	0.0201763	TSA: Mytilus galloprovincialis NORM_MGC_c10199 mRNA sequence	STING_XENTRRecName: Full=Stimulator of interferon genes protein; Short=STING; AltName: Full=Transmembrane protein 173
Mg_contig_182841	-1000.15	0.010993	TSA: Mytilus galloprovincialis NORM_MGC_c661 mRNA sequence	---NA---
Mg_contig_144347	-1003.92	0.0294006	PREDICTED: Crassostrea gigas angiopoietin-related protein 7 (LOC105339888), mRNA	FGL1_HUMANRecName: Full=Fibrinogen-like protein 1; AltName: Full=HP-041; AltName: Full=Hepassocin; AltName: Full=Hepatocyte-derived fibrinogen-related protein 1; Short=HFREP-1; AltName: Full=Liver fibrinogen-related protein 1; Short=LFIRE-1; Flags: Precursor
Mg_contig_170047	-1018.62	0.00753391	TSA: Villosa lienosa Contig28123.Vilimmg mRNA sequence	SACS_MOUSERecName: Full=Sacsin; AltName: Full=DnaJ homolog subfamily C member 29; Short=DNAJC29
Mg_contig_32378	-1024.88	0.0154277	TSA: Placobranchus ocellatus 38120.Plocadult mRNA sequence	---NA---
Mg_contig_214304	-1050.5	0.0106919	TSA: Mytilus galloprovincialis NORM_MGT_c14315 mRNA sequence	SAM9L_HUMANRecName: Full=Sterile alpha motif domain-containing protein 9-like; Short=SAM domain-containing protein 9-like
Mg_contig_133626	-1051.15	0.0335803	TSA: Mytilus galloprovincialis NORM_MGC_c8482 mRNA sequence	---NA---
Mg_contig_144289	-1054.73	0.00505622	TSA: Mytilus galloprovincialis NORM_MGC_c14961 mRNA sequence	---NA---
Mg_contig_132400	-1090.18	0.00251091	TSA: Mytilus galloprovincialis NORM_MGC_c11137 mRNA sequence	FUCTA_DROMERecName: Full=Glycoprotein 3-alpha-L-fucosyltransferase A; AltName: Full=Core alpha-(1,3)-fucosyltransferase
Mg_contig_111616	-1097.53	0.0263088	PREDICTED: Aplysia californica ATP-binding cassette sub-family G member 8-like (LOC101849637), mRNA	---NA---
Mg_contig_27204	-1099.07	4.76527e-05	TSA: Mytilus galloprovincialis NORM_MGT_c14522 mRNA sequence	NU205_HUMANRecName: Full=Nuclear pore complex protein Nup205; AltName: Full=205 kDa nucleoporin; AltName: Full=Nucleoporin Nup205
Mg_contig_172879	-1129.03	0.0173805	TSA: Mytilus galloprovincialis NORM_MGT_c9286 mRNA sequence	---NA---
Mg_contig_52617	-1130.42	0.0226048	TSA: Mytilus galloprovincialis NORM_MGC_c13906 mRNA sequence	---NA---
Mg_contig_172783	-1141.8	0.0366103	TSA: Mytilus galloprovincialis NORM_MGC_c5773 mRNA sequence	GVIN1_MOUSERecName: Full=Interferon-induced very large GTPase 1; AltName: Full=Very large-inducible GTPase-1; Short=VLIG-1
Mg_contig_50686	-1143.55	0.00591704	TSA: Placobranchus ocellatus 26743.Plocadult mRNA sequence	---NA---
Mg_contig_31700	-1216.44	4.38367e-05	TSA: Mytilus galloprovincialis NORM_MGT_c14826 mRNA sequence	---NA---
Mg_contig_66948	-1252.18	0.00997273	TSA: Crassostrea angulata SeqIndex23820.ca mRNA sequence	---NA---
Mg_contig_53430	-1314.23	0.0130035	TSA: Mytilus galloprovincialis NORM_MGC_c12681 mRNA sequence	---NA---
Mg_contig_146909	-1326.02	8.68984e-07	TSA: Mytilus galloprovincialis NORM_MGT_c6558 mRNA sequence	HMCN1_HUMANRecName: Full=Hemicentin-1; AltName: Full=Fibulin-6; Short=FIBL-6; Flags: Precursor
Mg_contig_158902	-1337.02	0.00695474	TSA: Villosa lienosa Contig9403.Vilimmg mRNA sequence	---NA---
Mg_contig_178537	-1347.12	0.000818686	TSA: Mytilus galloprovincialis NORM_MGC_c717 mRNA sequence	---NA---
Mg_contig_91142	-1347.17	0.0049318	TSA: Mytilus galloprovincialis NORM_MGT_c21539 mRNA sequence	YL093_MIMIVRecName: Full=Putative ankyrin repeat protein L93
Mg_contig_77375	-1356.19	0.00591704	TSA: Mytilus galloprovincialis NORM_MGT_c11955 mRNA sequence	---NA---
Mg_contig_21305	-1356.99	0.000801661	TSA: Mytilus galloprovincialis NORM_MGC_c3839 mRNA sequence	PAR14_MOUSERecName: Full=Poly
Mg_contig_3123	-1389.4	0.00459495	TSA: Mytilus galloprovincialis NORM_MGT_c21310 mRNA sequence	---NA---
Mg_contig_164689	-1390.81	0.0102672	TSA: Mytilus galloprovincialis NORM_MGC_c10 mRNA sequence	SETX_MOUSERecName: Full=Probable helicase senataxin; AltName: Full=Amyotrophic lateral sclerosis 4 protein homolog; AltName: Full=SEN1 homolog
Mg_contig_113627	-1395.75	0.000216522	TSA: Mytilus galloprovincialis NORM_MGC_c3227 mRNA sequence	---NA---
Mg_contig_169824	-1407.1	0.00909689	TSA: Ruditapes philippinarum Locus_31638.Ruphgonad mRNA sequence	---NA---
Mg_contig_236283	-1413.75	0.0413403	TSA: Mytilus galloprovincialis NORM_MGT_c5732 mRNA sequence	---NA---
Mg_contig_41608	-1435.69	0.00972097	TSA: Lymnaea stagnalis mRNA, contig: LymstCNS_TSA_34311, mRNA sequence	---NA---
Mg_contig_135941	-1466.12	0.0389513	TSA: Mytilus galloprovincialis NORM_MGT_c3034 mRNA sequence	---NA---
Mg_contig_12048	-1476.75	3.9156e-06	Lottia gigantea hypothetical protein partial mRNA	HTK16_HYDVURecName: Full=Tyrosine-protein kinase HTK16
Mg_contig_183101	-1504.48	0.00522958	TSA: Mytilus galloprovincialis NORM_MGT_c7727 mRNA sequence	---NA---
Mg_contig_82916	-1507.43	0.00204398	TSA: Mytilus edulis, clone 20100630_4193 length=792 numreads=671, mRNA sequence	MYNB_MYTGARecName: Full=Myticin-B; Flags: Precursor
Mg_contig_133689	-1554.42	0.0350722	TSA: Ruditapes philippinarum Locus_615.Ruphgonad mRNA sequence	---NA---
Mg_contig_237805	-1573.45	0.00326307	TSA: Mytilus galloprovincialis NORM_MGC_c13797 mRNA sequence	TTN1_CAEELRecName: Full=Titin homolog
Mg_contig_3626	-1610.87	0.0330684	TSA: Mytilus galloprovincialis NORM_MGT_c5712 mRNA sequence	---NA---
Mg_contig_9671	-1612.69	0.00988777	TSA: Mytilus galloprovincialis NORM_MGC_c13578 mRNA sequence	---NA---
Mg_contig_167970	-1687.45	0.0477889	TSA: Mytilus galloprovincialis NORM_MGT_c8070 mRNA sequence	SYG2_CAEELRecName: Full=Synaptogenesis protein syg-2; AltName: Full=Synaptogenesis abnormal protein 2; Flags: Precursor
Mg_contig_11311	-1722.07	7.40995e-06	TSA: Mytilus galloprovincialis NORM_MGT_c21051 mRNA sequence	---NA---
Mg_contig_67379	-1738	0.000319492	TSA: Mytilus galloprovincialis NORM_MGT_c3489 mRNA sequence	---NA---
Mg_contig_143695	-1747.13	0.00562888	Mytilus galloprovincialis multi-CRP-I 3 mRNA, complete cds	---NA---
Mg_contig_32329	-1788.48	0.0040026	TSA: Mytilus galloprovincialis NORM_MGT_c14044 mRNA sequence	---NA---
Mg_contig_20468	-1804.69	0.00405389	TSA: Mytilus galloprovincialis NORM_MGC_c10245 mRNA sequence	---NA---
Mg_contig_152043	-1875.49	0.00311259	TSA: Mytilus galloprovincialis NORM_MGT_c4550 mRNA sequence	HMCN1_MOUSERecName: Full=Hemicentin-1; AltName: Full=Fibulin-6; Short=FIBL-6; Flags: Precursor
Mg_contig_16065	-1879.83	0.0278717	Lottia gigantea hypothetical protein partial mRNA	---NA---
Mg_contig_226942	-1886.28	0.0486302	TSA: Mytilus galloprovincialis NORM_MGT_c17770 mRNA sequence	---NA---
Mg_contig_172780	-1893.31	0.043109	TSA: Mytilus galloprovincialis NORM_MGT_c6147 mRNA sequence	---NA---
Mg_contig_56602	-1898.86	0.0323258	PREDICTED: Crassostrea gigas disheveled-associated activator of morphogenesis 1-A (LOC105341767), transcript variant X1, mRNA	---NA---
Mg_contig_208227	-1914.78	0.0439836	TSA: Mytilus galloprovincialis NORM_MGC_c5534 mRNA sequence	---NA---
Mg_contig_252227	-1933.68	7.8628e-06	TSA: Mytilus edulis, clone 20100630_40542 length=1367 numreads=43, mRNA sequence	---NA---
Mg_contig_154457	-1971.85	0.0156002	TSA: Placobranchus ocellatus 17974.Plocadult mRNA sequence	HMCN1_HUMANRecName: Full=Hemicentin-1; AltName: Full=Fibulin-6; Short=FIBL-6; Flags: Precursor
Mg_contig_173544	-2086.05	0.0285733	TSA: Mytilus galloprovincialis NORM_MGT_c15503 mRNA sequence	---NA---
Mg_contig_143302	-2092.06	0.00610179	TSA: Mytilus galloprovincialis NORM_MGT_c4757 mRNA sequence	GIMA4_HUMANRecName: Full=GTPase IMAP family member 4; AltName: Full=Immunity-associated nucleotide 1 protein; Short=IAN-1; Short=hIAN1; AltName: Full=Immunity-associated protein 4
Mg_contig_70961	-2094	0.0374886	TSA: Mytilus galloprovincialis NORM_MGT_c21712 mRNA sequence	---NA---
Mg_contig_172652	-2123.96	0.0368648	TSA: Mytilus galloprovincialis NORM_MGC_c12681 mRNA sequence	---NA---
Mg_contig_172711	-2135.49	0.0478464	PREDICTED: Aplysia californica pirin-like (LOC101863856), mRNA	PRNL1_ARATHRecName: Full=Pirin-like protein At1g50590
Mg_contig_43229	-2273.35	2.90068e-10	TSA: Mytilus galloprovincialis NORM_MGC_c510 mRNA sequence	---NA---
Mg_contig_158371	-2395.37	0.0431985	TSA: Mytilus galloprovincialis NORM_MGC_c2611 mRNA sequence	HMCN1_MOUSERecName: Full=Hemicentin-1; AltName: Full=Fibulin-6; Short=FIBL-6; Flags: Precursor
Mg_contig_168126	-2549.06	0.0291086	PREDICTED: Biomphalaria glabrata elongation factor 1-beta-like (LOC106061607), mRNA	---NA---
Mg_contig_52812	-2611.24	0.000668048	TSA: Mytilus galloprovincialis NORM_MGT_c13730 mRNA sequence	SACS_HUMANRecName: Full=Sacsin; AltName: Full=DnaJ homolog subfamily C member 29; Short=DNAJC29
Mg_contig_160516	-2729.25	0.00295133	TSA: Mytilus galloprovincialis NORM_MGC_c6276 mRNA sequence	---NA---
Mg_contig_106357	-2766.74	0.000677537	PREDICTED: Biomphalaria glabrata uncharacterized LOC106062490 (LOC106062490), mRNA	---NA---
Mg_contig_134249	-2778	0.0469621	TSA: Mytilus galloprovincialis NORM_MGC_c2723 mRNA sequence	NCAN_PANTRRecName: Full=Neurocan core protein; AltName: Full=Chondroitin sulfate proteoglycan 3; Flags: Precursor
Mg_contig_172629	-2965.72	0.0200636	TSA: Mytilus galloprovincialis NORM_MGT_c6558 mRNA sequence	NPHN_HUMANRecName: Full=Nephrin; AltName: Full=Renal glomerulus-specific cell adhesion receptor; Flags: Precursor
Mg_contig_145992	-3109.94	0.0188217	Mytilus galloprovincialis nacre apextrin-like protein 1 mRNA, complete cds	---NA---
Mg_contig_85432	-3240.46	0.0401975	TSA: Mytilus galloprovincialis NORM_MGT_c720 mRNA sequence	LECH_CHICKRecName: Full=Hepatic lectin
Mg_contig_206343	-3357.65	0.0397585	TSA: Villosa lienosa Contig18762.Vilimmg mRNA sequence	---NA---
Mg_contig_153989	-3446.57	0.0334193	TSA: Mytilus galloprovincialis NORM_MGT_c17705 mRNA sequence	---NA---
Mg_contig_12225	-4167.26	0.0301966	TSA: Elysia timida contig14022.Eltiadult mRNA sequence	---NA---
Mg_contig_23877	-4320.52	0.030284	TSA: Mytilus galloprovincialis NORM_MGC_c1448 mRNA sequence	---NA---
Mg_contig_165686	-4509.55	0.0150551	TSA: Mytilus galloprovincialis NORM_MGC_c7007 mRNA sequence	---NA---
Mg_contig_207220	-5114.18	0.0252657	TSA: Mytilus edulis, clone 20100630_73470 length=2246 numreads=45, mRNA sequence	GIMA4_HUMANRecName: Full=GTPase IMAP family member 4; AltName: Full=Immunity-associated nucleotide 1 protein; Short=IAN-1; Short=hIAN1; AltName: Full=Immunity-associated protein 4
Mg_contig_18116	-5633.81	0.0188925	TSA: Lymnaea stagnalis mRNA, contig: LymstCNS_TSA_5051, mRNA sequence	TIMP3_RABITRecName: Full=Metalloproteinase inhibitor 3; AltName: Full=Tissue inhibitor of metalloproteinases 3; Short=TIMP-3
Mg_contig_19692	-5928.63	0.00543396	TSA: Mytilus galloprovincialis NORM_MGT_c16936 mRNA sequence	ACHA2_MOUSERecName: Full=Neuronal acetylcholine receptor subunit alpha-2; Flags: Precursor
Mg_contig_172789	-6068.31	0.0119322	TSA: Mytilus galloprovincialis NORM_MGC_c10447 mRNA sequence	CASP3_XENLARecName: Full=Caspase-3; Short=CASP-3; AltName: Full=Apopain; AltName: Full=Cysteine protease CPP32; Short=xCPP32; Contains: RecName: Full=Caspase-3 subunit p17; Contains: RecName: Full=Caspase-3 subunit p12; Flags: Precursor

## Sheet: I24hpi2 vs. C24hpi2
Name	Fold change	FDR p-value	Description molluscs Database	Description Uniprot/Swissprot
Mg_contig_134532	3356.99	0.0249981	TSA: Crassostrea angulata SeqIndex47749.ca mRNA sequence	---NA---
Mg_contig_14535	1451.53	9.34963e-05	PREDICTED: Crassostrea gigas uncharacterized LOC105329490 (LOC105329490), mRNA	SLEB_BACSURecName: Full=Spore cortex-lytic enzyme; Short=SCLE; Flags: Precursor
Mg_contig_7296	1357.3	0.000114365	TSA: Mytilus galloprovincialis NORM_MGC_c5514 mRNA sequence	AOSL_PLEHORecName: Full=Allene oxide synthase-lipoxygenase protein; Includes: RecName: Full=Allene oxide synthase; AltName: Full=Hydroperoxidehydrase; Includes: RecName: Full=Arachidonate 8-lipoxygenase
Mg_contig_1447	1332.67	0.000743514	TSA: Lymnaea stagnalis mRNA, contig: LymstCNS_TSA_1231, mRNA sequence	---NA---
Mg_contig_1572	1285.96	9.71605e-05	TSA: Mytilus edulis, clone 20100630_73470 length=2246 numreads=45, mRNA sequence	---NA---
Mg_contig_95448	1028.38	0.0379945	TSA: Mytilus galloprovincialis NORM_MGT_c8877 mRNA sequence	---NA---
Mg_contig_16334	961.947	0.0198944	TSA: Mytilus galloprovincialis NORM_MGC_c5019 mRNA sequence	---NA---
Mg_contig_6168	819.865	0.00864489	Lottia gigantea hypothetical protein partial mRNA	ALO_ASHGORecName: Full=D-arabinono-1,4-lactone oxidase; Short=ALO; AltName: Full=L-galactono-gamma-lactone oxidase
Mg_contig_13	802.315	0.000693423	TSA: Octopus vulgaris NODE_101315_length_793_cov_31.779320 mRNA sequence	C3AR_DANRERecName: Full=C3a anaphylatoxin chemotactic receptor; Short=C3AR; Short=C3a-R
Mg_contig_3386	759.414	0.000594202	TSA: Mytilus galloprovincialis NORM_MGT_c12625 mRNA sequence	PH4H_DROMERecName: Full=Protein henna; AltName: Full=Phe-4-monooxygenase; AltName: Full=Phenylalanine-4-hydroxylase; Short=PAH; AltName: Full=Tryptophan 5-hydroxylase; Short=TRH; AltName: Full=Tryptophan 5-monooxygenase
Mg_contig_136484	734.755	0.0101996	Lottia gigantea hypothetical protein partial mRNA	WFDC2_MOUSERecName: Full=WAP four-disulfide core domain protein 2; AltName: Full=WAP domain-containing protein HE4; Flags: Precursor
Mg_contig_11102	640.504	0.00269458	TSA: Crepidula fornicata 23883.Cfedg, mRNA sequence	---NA---
Mg_contig_40125	587.239	0.0229551	TSA: Mytilus galloprovincialis NORM_MGC_c12236 mRNA sequence	---NA---
Mg_contig_28	495.377	4.17162e-06	TSA: Mytilus galloprovincialis NORM_MGC_c14516 mRNA sequence	---NA---
Mg_contig_5816	448.633	0.00669537	PREDICTED: Crassostrea gigas sodium- and chloride-dependent GABA transporter 2 (LOC105347233), transcript variant X4, mRNA	---NA---
Mg_contig_512	440.426	0.00279808	TSA: Mytilus galloprovincialis NORM_MGT_c7812 mRNA sequence	PH4H_DROMERecName: Full=Protein henna; AltName: Full=Phe-4-monooxygenase; AltName: Full=Phenylalanine-4-hydroxylase; Short=PAH; AltName: Full=Tryptophan 5-hydroxylase; Short=TRH; AltName: Full=Tryptophan 5-monooxygenase
Mg_contig_14413	439.891	0.018894	TSA: Mytilus edulis, clone 20100630_34577 length=1056 numreads=11, mRNA sequence	---NA---
Mg_contig_38775	426.409	0.0322948	TSA: Mytilus galloprovincialis NORM_MGC_c12722 mRNA sequence	LX12B_HUMANRecName: Full=Arachidonate 12-lipoxygenase, 12R-type; Short=12R-LOX; Short=12R-lipoxygenase; AltName: Full=Epidermis-type lipoxygenase 12
Mg_contig_106673	360.81	0.0427314	TSA: Mytilus edulis, clone 20100630_5603 length=946 numreads=27, mRNA sequence	---NA---
Mg_contig_613	347.45	5.90936e-05	PREDICTED: Crassostrea gigas L-ascorbate oxidase-like (LOC109619792), mRNA	LAC1_PHLRARecName: Full=Laccase; AltName: Full=Benzenediol:oxygen oxidoreductase; AltName: Full=Diphenol oxidase; AltName: Full=Ligninolytic phenoloxidase; AltName: Full=Urishiol oxidase; Flags: Precursor
Mg_contig_4053	346.087	0.00696682	TSA: Mytilus galloprovincialis NORM_MGT_c11604 mRNA sequence	---NA---
Mg_contig_88369	345.269	0.023304	Mytilus galloprovincialis MgC1q66 gene for putative C1q domain containing protein MgC1q66	---NA---
Mg_contig_4787	304.15	0.001153	TSA: Mytilus galloprovincialis NORM_MGT_c20388 mRNA sequence	---NA---
Mg_contig_1011	302.94	0.0246145	TSA: Lymnaea stagnalis mRNA, contig: LymstCNS_TSA_15835, mRNA sequence	DFP2_ANTMYRecName: Full=Putative defense protein 2; Short=DFP-2; Flags: Precursor
Mg_contig_2481	294.061	0.00227803	TSA: Mytilus galloprovincialis NORM_MGC_c5022 mRNA sequence	---NA---
Mg_contig_4117	283.333	0.0194687	PREDICTED: Octopus bimaculoides uncharacterized LOC106870588 (LOC106870588), mRNA	---NA---
Mg_contig_24445	278.62	0.00155917	TSA: Mytilus galloprovincialis NORM_MGT_c20833 mRNA sequence	---NA---
Mg_contig_3028	271.569	0.0314521	TSA: Villosa lienosa k50_933670.Vilimmg mRNA sequence	---NA---
Mg_contig_30282	271.285	0.0280804	TSA: Mytilus galloprovincialis NORM_MGC_c4088 mRNA sequence	---NA---
Mg_contig_24563	265.715	0.0202583	TSA: Mytilus galloprovincialis NORM_MGT_c24613 mRNA sequence	---NA---
Mg_contig_20734	253.485	0.000102667	TSA: Octopus vulgaris NODE_35920_length_424_cov_80.841980 mRNA sequence	---NA---
Mg_contig_27547	249.895	0.00676827	TSA: Mytilus galloprovincialis NORM_MGC_c473 mRNA sequence	---NA---
Mg_contig_85273	235.579	5.90936e-05	TSA: Mytilus galloprovincialis NORM_MGT_c22253 mRNA sequence	---NA---
Mg_contig_146032	234.973	0.0169374	TSA: Mytilus galloprovincialis NORM_MGT_c11787 mRNA sequence	---NA---
Mg_contig_8173	231.552	0.00485133	TSA: Villosa lienosa Contig3822.Vilimmg mRNA sequence	YLAT2_XENTRRecName: Full=Y+L amino acid transporter 2; AltName: Full=Solute carrier family 7 member 6; AltName: Full=y(+)L-type amino acid transporter 2; Short=Y+LAT2; Short=y+LAT-2
Mg_contig_46269	231.343	0.0317293	TSA: Lymnaea stagnalis mRNA, contig: LymstCNS_TSA_716, mRNA sequence	ANR29_HUMANRecName: Full=Ankyrin repeat domain-containing protein 29
Mg_contig_2719	223.825	0.0358371	TSA: Mytilus galloprovincialis NORM_MGT_c21873 mRNA sequence	PTPRK_MOUSERecName: Full=Receptor-type tyrosine-protein phosphatase kappa; Short=Protein-tyrosine phosphatase kappa; Short=R-PTP-kappa; Flags: Precursor
Mg_contig_2191	219.327	0.0114707	TSA: Mytilus galloprovincialis NORM_MGT_c976 mRNA sequence	---NA---
Mg_contig_263090	214.839	0.0261895	Mytilus galloprovincialis MgC1q74 gene for putative C1q domain containing protein MgC1q74	CO8A2_HUMANRecName: Full=Collagen alpha-2(VIII) chain; AltName: Full=Endothelial collagen; Flags: Precursor
Mg_contig_13629	210.123	0.0453753	TSA: Mytilus galloprovincialis NORM_MGC_c4077 mRNA sequence	BIRC2_MOUSERecName: Full=Baculoviral IAP repeat-containing protein 2; AltName: Full=Cellular inhibitor of apoptosis 1; Short=C-IAP1; AltName: Full=Inhibitor of apoptosis protein 2; Short=mIAP2; AltName: Full=RING-type E3 ubiquitin transferase BIRC2
Mg_contig_2700	194.57	3.43513e-05	TSA: Mytilus galloprovincialis NORM_MGC_c9039 mRNA sequence	---NA---
Mg_contig_5114	188.069	0.00110307	TSA: Crassostrea angulata SeqIndex33506.ca mRNA sequence	VKT5_ANEVIRecName: Full=U-actitoxin-Avd3h; Short=U-AITX-Avd3h; AltName: Full=AsKC5; Flags: Precursor
Mg_contig_7588	182.654	0.00269458	TSA: Mytilus galloprovincialis NORM_MGT_c24285 mRNA sequence	---NA---
Mg_contig_11460	180.182	0.00903152	TSA: Placobranchus ocellatus 36747.Plocadult mRNA sequence	---NA---
Mg_contig_2900	166.912	0.00854727	Lottia gigantea hypothetical protein mRNA	YLAT2_DANRERecName: Full=Y+L amino acid transporter 2; AltName: Full=Solute carrier family 7 member 6; Short=zfSlc7a6; AltName: Full=y(+)L-type amino acid transporter 2; Short=Y+LAT2; Short=y+LAT-2
Mg_contig_27490	164.54	0.0225554	TSA: Mytilus galloprovincialis NORM_MGC_c2432 mRNA sequence	WSCD2_DANRERecName: Full=WSC domain-containing protein 2
Mg_contig_31093	160.463	0.0261895	TSA: Mytilus galloprovincialis NORM_MGT_c1400 mRNA sequence	---NA---
Mg_contig_14956	159.414	0.0343659	TSA: Octopus vulgaris NODE_50866_length_651_cov_18.061443 mRNA sequence	CLC7A_MACMURecName: Full=C-type lectin domain family 7 member A; AltName: Full=Dendritic cell-associated C-type lectin 1; Short=DC-associated C-type lectin 1; Short=Dectin-1
Mg_contig_12974	159.158	0.0358371	TSA: Crassostrea angulata SeqIndex93697.ca mRNA sequence	BIRC3_MOUSERecName: Full=Baculoviral IAP repeat-containing protein 3; AltName: Full=Cellular inhibitor of apoptosis 2; Short=C-IAP2; AltName: Full=Inhibitor of apoptosis protein 1; Short=mIAP1; AltName: Full=RING-type E3 ubiquitin transferase BIRC3
Mg_contig_20521	158.697	0.0013964	TSA: Mytilus galloprovincialis NORM_MGC_c7387 mRNA sequence	PLCL_MYTGARecName: Full=Perlucin-like protein; Flags: Precursor
Mg_contig_1319	158.31	0.0342812	TSA: Mytilus galloprovincialis NORM_MGT_c4000 mRNA sequence	---NA---
Mg_contig_10818	155.569	0.00691528	TSA: Placobranchus ocellatus 5675.Plocadult mRNA sequence	---NA---
Mg_contig_4028	155.13	0.00967481	TSA: Mytilus galloprovincialis NORM_MGT_c3024 mRNA sequence	CBPA1_ANOGARecName: Full=Zinc carboxypeptidase A 1; AltName: Full=AgCP; Flags: Precursor
Mg_contig_34346	152.444	0.00157096	TSA: Placobranchus ocellatus 62654.Plocadult mRNA sequence	---NA---
Mg_contig_5134	145.591	0.0295136	TSA: Mytilus galloprovincialis NORM_MGT_c11273 mRNA sequence	---NA---
Mg_contig_8410	139.772	0.0149449	TSA: Mytilus galloprovincialis NORM_MGT_c18330 mRNA sequence	---NA---
Mg_contig_10420	139.126	0.00979246	TSA: Mytilus edulis, clone 20100630_3364 length=1038 numreads=65, mRNA sequence	---NA---
Mg_contig_16045	138.061	0.0373437	TSA: Mytilus galloprovincialis NORM_MGT_c11785 mRNA sequence	---NA---
Mg_contig_6788	130.188	0.0229551	TSA: Mytilus galloprovincialis NORM_MGT_c8923 mRNA sequence	---NA---
Mg_contig_2458	125.595	0.0343665	TSA: Meretrix meretrix Contig18310.Meme mRNA sequence	PAM_TAXCARecName: Full=Phenylalanine aminomutase (L-beta-phenylalanine forming); AltName: Full=Phenylalanine ammonia-lyase
Mg_contig_12972	116.312	0.0257555	TSA: Mytilus galloprovincialis NORM_MGC_c5953 mRNA sequence	BIRC7_XENTRRecName: Full=Baculoviral IAP repeat-containing protein 7; AltName: Full=E3 ubiquitin-protein ligase EIAP; AltName: Full=Embryonic/Egg IAP; Short=EIAP/XLX; AltName: Full=RING-type E3 ubiquitin transferase BIRC7
Mg_contig_17800	115.827	0.0202583	Crassostrea ariakensis clone Ca85 unknown mRNA, partial sequence	DFP3_ANTMYRecName: Full=Putative defense protein 3; Short=DFP-3; Flags: Precursor
Mg_contig_12108	111.067	0.0257555	TSA: Mytilus galloprovincialis NORM_MGT_c23284 mRNA sequence	---NA---
Mg_contig_68231	107.682	0.00676827	TSA: Mytilus galloprovincialis NORM_MGC_c13505 mRNA sequence	LACH_DROMERecName: Full=Lachesin; Flags: Precursor
Mg_contig_38819	107.214	0.00676827	Mytilus galloprovincialis interleukin-17-5 mRNA, complete cds	---NA---
Mg_contig_10819	102.351	0.0198944	Haliotis rufenscens fructose-bisphosphate aldolase mRNA, partial cds	---NA---
Mg_contig_1103	101.571	0.0216962	TSA: Mytilus galloprovincialis NORM_MGC_c124 mRNA sequence	---NA---
Mg_contig_3718	97.8816	0.00521237	TSA: Mytilus galloprovincialis NORM_MGT_c3712 mRNA sequence	---NA---
Mg_contig_6483	96.0884	0.00696682	TSA: Mytilus galloprovincialis NORM_MGT_c12010 mRNA sequence	---NA---
Mg_contig_12316	91.7467	0.0379945	TSA: Mytilus galloprovincialis NORM_MGT_c10947 mRNA sequence	---NA---
Mg_contig_5648	91.0921	0.00411412	TSA: Mytilus galloprovincialis NORM_MGT_c12881 mRNA sequence	---NA---
Mg_contig_16863	83.3978	0.0182972	TSA: Mytilus galloprovincialis NORM_MGT_c15188 mRNA sequence	---NA---
Mg_contig_15727	77.5836	0.0453753	TSA: Mytilus galloprovincialis NORM_MGC_c4952 mRNA sequence	---NA---
Mg_contig_8349	74.6019	0.0171743	PREDICTED: Biomphalaria glabrata uncharacterized LOC106065644 (LOC106065644), mRNA	---NA---
Mg_contig_5739	73.6837	0.00693221	TSA: Mytilus galloprovincialis NORM_MGC_c8670 mRNA sequence	---NA---
Mg_contig_9596	68.5054	0.00320113	TSA: Mytilus galloprovincialis NORM_MGC_c2067 mRNA sequence	---NA---
Mg_contig_89	65.9163	0.00345035	TSA: Mytilus galloprovincialis NORM_MGC_c1649 mRNA sequence	---NA---
Mg_contig_33575	64.6935	0.021531	PREDICTED: Crassostrea gigas uncharacterized LOC109619794 (LOC109619794), mRNA	---NA---
Mg_contig_23978	62.8654	0.0207798	TSA: Mytilus galloprovincialis NORM_MGC_c13938 mRNA sequence	---NA---
Mg_contig_6501	58.7145	0.00796274	PREDICTED: Crassostrea gigas vesicular acetylcholine transporter (LOC105321957), transcript variant X1, mRNA	VACHT_DROMERecName: Full=Vesicular acetylcholine transporter; Short=VAChT
Mg_contig_50120	56.4575	0.0227415	Lottia gigantea hypothetical protein partial mRNA	XPA_HUMANRecName: Full=DNA repair protein complementing XP-A cells; AltName: Full=Xeroderma pigmentosum group A-complementing protein
Mg_contig_5783	56.1449	0.0455441	TSA: Mytilus galloprovincialis NORM_MGC_c3700 mRNA sequence	---NA---
Mg_contig_2104	56.117	0.00979246	TSA: Mytilus galloprovincialis NORM_MGT_c19499 mRNA sequence	---NA---
Mg_contig_4480	51.0756	0.00994579	TSA: Placopecten magellanicus Pmagell_eye_g10452t00001 mRNA sequence	AAC4_DICDIRecName: Full=AAC-rich mRNA clone AAC4 protein
Mg_contig_279	49.0773	0.00547346	TSA: Mytilus galloprovincialis NORM_MGT_c5989 mRNA sequence	---NA---
Mg_contig_2822	47.7384	0.0218535	TSA: Mytilus galloprovincialis NORM_MGT_c170 mRNA sequence	CAHD1_HUMANRecName: Full=VWFA and cache domain-containing protein 1; Short=Cache domain-containing protein 1; Flags: Precursor
Mg_contig_14075	34.2467	0.0389538	TSA: Mytilus galloprovincialis NORM_MGT_c14448 mRNA sequence	---NA---
Mg_contig_1524	34.0693	0.0431699	TSA: Lymnaea stagnalis mRNA, contig: LymstCNS_TSA_19940, mRNA sequence	---NA---
Mg_contig_5974	30.2252	0.0131249	TSA: Mytilus galloprovincialis NORM_MGT_c17329 mRNA sequence	---NA---
Mg_contig_12389	28.9846	0.0372652	TSA: Mytilus galloprovincialis NORM_MGC_c4088 mRNA sequence	---NA---
Mg_contig_27421	25.9126	0.0314521	TSA: Mytilus galloprovincialis NORM_MGT_c8566 mRNA sequence	---NA---
Mg_contig_4872	23.5671	0.0236347	TSA: Crassostrea angulata SeqIndex99452.ca mRNA sequence	---NA---
Mg_contig_1919	21.8237	0.0202583	Mytilus galloprovincialis interleukin-1 receptor-associated kinase-b mRNA, complete cds	---NA---
Mg_contig_10892	-17.5599	0.0367095	Ostrea edulis clone C9-0711J_4960 alpha 3 type VI collagen precursor, mRNA, partial cds	ITA1_CHICKRecName: Full=Integrin alpha-1; AltName: Full=Laminin and collagen receptor; AltName: Full=VLA-1
Mg_contig_97584	-18.2745	0.0354487	TSA: Mytilus galloprovincialis NORM_MGT_c11829 mRNA sequence	---NA---
Mg_contig_61416	-22.4042	0.0493143	TSA: Mytilus galloprovincialis NORM_MGC_c13142 mRNA sequence	CND3_XENLARecName: Full=Condensin complex subunit 3; AltName: Full=Chromosome assembly protein xCAP-G; AltName: Full=Chromosome-associated protein G; AltName: Full=Condensin subunit CAP-G; AltName: Full=Non-SMC condensin I complex subunit G
Mg_contig_2548	-22.4165	0.0212297	PREDICTED: Crassostrea gigas phosphatidylcholine translocator ABCB4 (LOC105347866), mRNA	---NA---
Mg_contig_4041	-23.0991	0.0181274	TSA: Meretrix meretrix Contig11202.Meme mRNA sequence	DPGN_DIPMARecName: Full=Serine protease inhibitor dipetalogastin; Short=Dipetalin; Flags: Precursor
Mg_contig_36606	-23.1604	0.0140084	TSA: Mytilus galloprovincialis NORM_MGT_c6636 mRNA sequence	---NA---
Mg_contig_41520	-32.0448	0.0351954	TSA: Mytilus galloprovincialis NORM_MGT_c8301 mRNA sequence	---NA---
Mg_contig_10620	-32.9086	0.00696682	TSA: Ruditapes philippinarum Locus_1131.Ruphgonad mRNA sequence	MCM5_XENTRRecName: Full=DNA replication licensing factor mcm5
Mg_contig_12177	-34.391	0.0171743	TSA: Mytilus edulis, clone 20100630_32232 length=958 numreads=50, mRNA sequence	CO8A1_CHICKRecName: Full=Collagen alpha-1(VIII) chain; Flags: Precursor
Mg_contig_5221	-35.2617	0.0103442	TSA: Crassostrea angulata SeqIndex72159.ca mRNA sequence	MCM3Z_XENTRRecName: Full=Zygotic DNA replication licensing factor mcm3; AltName: Full=Zygotic minichromosome maintenance protein 3; Short=zMCM3
Mg_contig_53091	-37.2234	0.0403068	Lottia gigantea hypothetical protein partial mRNA	SYIM_MACFARecName: Full=Isoleucine--tRNA ligase, mitochondrial; AltName: Full=Isoleucyl-tRNA synthetase; Short=IleRS; Flags: Precursor
Mg_contig_833	-37.6449	0.0430547	TSA: Villosa lienosa Contig21761.Vilimmg mRNA sequence	PA2A_BUNMURecName: Full=Acidic phospholipase A2; Short=svPLA2; AltName: Full=Phosphatidylcholine 2-acylhydrolase; Flags: Precursor
Mg_contig_1434	-38.271	0.0230178	Mytilus galloprovincialis mRNA for fibrinogen-related protein 2 (FREP2 gene)	MFAP4_HUMANRecName: Full=Microfibril-associated glycoprotein 4; Flags: Precursor
Mg_contig_33153	-40.6336	0.0297852	PREDICTED: Crassostrea gigas N-glycosidase Npun_R5314-like (LOC105343212), mRNA	RIBX_MIMIVRecName: Full=N-glycosidase R617; AltName: Full=Riboflavin biosynthesis intermediates N-glycosidase
Mg_contig_55339	-41.1865	0.0431699	TSA: Villosa lienosa Contig30499.Vilimmg mRNA sequence	SPAT5_MOUSERecName: Full=Spermatogenesis-associated protein 5; AltName: Full=Spermatogenesis-associated factor protein
Mg_contig_142930	-42.4198	0.0459502	TSA: Placopecten magellanicus Pmagell_eye_g12712t00001 mRNA sequence	CATL2_PARTERecName: Full=Cathepsin L 2; Flags: Precursor
Mg_contig_4208	-49.4939	0.0356434	TSA: Ruditapes philippinarum Locus_1493.Ruphgonad mRNA sequence	PA2B2_BUNCARecName: Full=Basic phospholipase A2 beta-bungarotoxin A2 chain; Short=Beta-BuTX A2 chain; Short=svPLA2; AltName: Full=Phosphatidylcholine 2-acylhydrolase; Flags: Precursor
Mg_contig_59842	-52.2941	0.020956	TSA: Mytilus galloprovincialis NORM_MGT_c3397 mRNA sequence	---NA---
Mg_contig_11288	-60.5111	0.0239977	TSA: Mytilus galloprovincialis NORM_MGT_c5852 mRNA sequence	URH2_ARATHRecName: Full=Probable uridine nucleosidase 2; AltName: Full=Uridine ribohydrolase 2
Mg_contig_157058	-65.3375	0.0242994	TSA: Mytilus galloprovincialis NORM_MGT_c4177 mRNA sequence	PLCL_MYTGARecName: Full=Perlucin-like protein; Flags: Precursor
Mg_contig_144265	-69.3073	0.0358371	TSA: Elysia timida contig06236.Eltiadult mRNA sequence	CALMS_CHICKRecName: Full=Calmodulin, striated muscle
Mg_contig_14602	-70.197	0.0131	TSA: Mytilus galloprovincialis NORM_MGC_c3062 mRNA sequence	---NA---
Mg_contig_21340	-70.3584	0.0261895	TSA: Octopus vulgaris NODE_37282_length_656_cov_63.777439 mRNA sequence	---NA---
Mg_contig_54569	-71.8434	0.0249981	TSA: Mytilus galloprovincialis NORM_MGC_c16227 mRNA sequence	---NA---
Mg_contig_194778	-84.6797	0.0171743	TSA: Mytilus galloprovincialis NORM_MGC_c1999 mRNA sequence	---NA---
Mg_contig_2934	-93.4898	0.0303365	TSA: Mytilus galloprovincialis NORM_MGT_c23633 mRNA sequence	---NA---
Mg_contig_481	-107.539	0.0494701	TSA: Mytilus galloprovincialis NORM_MGC_c2482 mRNA sequence	COTL1_HUMANRecName: Full=Coactosin-like protein
Mg_contig_27459	-108.973	0.0245016	TSA: Mytilus galloprovincialis NORM_MGT_c17994 mRNA sequence	---NA---
Mg_contig_30320	-112.219	0.0414334	Lottia gigantea hypothetical protein mRNA	PTPS_POERERecName: Full=6-pyruvoyl tetrahydrobiopterin synthase; Short=PTP synthase; Short=PTPS
Mg_contig_83811	-113.402	0.0379945	TSA: Mytilus galloprovincialis NORM_MGT_c22436 mRNA sequence	---NA---
Mg_contig_10811	-118.791	0.0455441	TSA: Meretrix meretrix Contig3452.Meme mRNA sequence	TRYP_ASTASRecName: Full=Trypsin-1; AltName: Full=Trypsin I
Mg_contig_38392	-119.981	0.0207798	TSA: Mytilus galloprovincialis NORM_MGC_c15398 mRNA sequence	VKT53_ANEVIRecName: Full=KappaPI-actitoxin-Avd3e; Short=KappaPI-AITX-Avd3e; AltName: Full=Proteinase inhibitor 5 III; Short=SA5 III; Flags: Precursor
Mg_contig_154638	-124.237	0.0245991	TSA: Mytilus galloprovincialis NORM_MGC_c14899 mRNA sequence	---NA---
Mg_contig_24559	-129.022	0.0107039	TSA: Mytilus galloprovincialis NORM_MGT_c11835 mRNA sequence	---NA---
Mg_contig_101838	-136.248	0.0184457	TSA: Mytilus galloprovincialis NORM_MGC_c15586 mRNA sequence	---NA---
Mg_contig_40315	-136.671	0.00163662	TSA: Mytilus galloprovincialis NORM_MGT_c5988 mRNA sequence	---NA---
Mg_contig_1584	-142.043	0.032121	TSA: Ruditapes philippinarum isotig08648_isogroup00821 mRNA sequence	TRYP_ASTASRecName: Full=Trypsin-1; AltName: Full=Trypsin I
Mg_contig_8826	-142.393	0.0453753	PREDICTED: Biomphalaria glabrata 14-3-3-like protein 2 (LOC106051580), partial mRNA	1433Z_BOMMORecName: Full=14-3-3 protein zeta
Mg_contig_3361	-143.264	0.000359966	TSA: Mytilus edulis, clone 20100630_32232 length=958 numreads=50, mRNA sequence	CO8A1_CHICKRecName: Full=Collagen alpha-1(VIII) chain; Flags: Precursor
Mg_contig_142541	-146.373	0.00155002	TSA: Crepidula fornicata 15159.Cfedg, mRNA sequence	THIO1_CAEELRecName: Full=Thioredoxin-1
Mg_contig_4387	-148.673	0.0409374	TSA: Mytilus galloprovincialis NORM_MGT_c16297 mRNA sequence	LECH_CHICKRecName: Full=Hepatic lectin
Mg_contig_97605	-148.86	0.0171743	TSA: Mytilus galloprovincialis NORM_MGT_c4063 mRNA sequence	MYBPP_MOUSERecName: Full=MYCBP-associated protein; AltName: Full=AMAM-1; AltName: Full=AMY-1-binding protein 1; Short=AMAP-1
Mg_contig_124571	-153.237	0.0295136	Venerupis philippinarum lysozyme mRNA, complete cds	SHARK_DROMERecName: Full=Tyrosine-protein kinase shark
Mg_contig_133551	-162.286	0.0354487	TSA: Mytilus galloprovincialis NORM_MGT_c22208 mRNA sequence	ZSC20_MOUSERecName: Full=Zinc finger and SCAN domain-containing protein 20; AltName: Full=Zinc finger protein 31
Mg_contig_14896	-164.519	0.0384421	Conus monile peptidyl prolyl cis-trans isomerase A (PPIA) mRNA, partial cds	PPIA_DROMERecName: Full=Peptidyl-prolyl cis-trans isomerase; Short=PPIase; AltName: Full=Cyclophilin; AltName: Full=Cyclosporin A-binding protein; AltName: Full=Rotamase
Mg_contig_7381	-166.235	0.047938	TSA: Mytilus galloprovincialis NORM_MGT_c22697 mRNA sequence	---NA---
Mg_contig_80950	-168.927	9.34963e-05	PREDICTED: Biomphalaria glabrata beta-hexosaminidase subunit alpha-like (LOC106069853), transcript variant X1, mRNA	---NA---
Mg_contig_55479	-172.487	0.0207798	TSA: Ruditapes philippinarum Locus_3136.Ruphgonad mRNA sequence	---NA---
Mg_contig_5534	-172.671	0.0314521	TSA: Villosa lienosa Contig32815.Vilimmg mRNA sequence	---NA---
Mg_contig_143991	-181.434	0.0431699	TSA: Octopus vulgaris NODE_49545_length_615_cov_42.796749 mRNA sequence	---NA---
Mg_contig_22583	-211.299	0.00024089	TSA: Mytilus edulis, clone 20100630_74072 length=974 numreads=25, mRNA sequence	---NA---
Mg_contig_20686	-227.636	0.0441208	Haliotis discus hannai calmodulin C mRNA, complete cds	CALM_APLCARecName: Full=Calmodulin; Short=CaM
Mg_contig_17739	-228.056	0.0429521	Conus loroisii ferritin (FTH1) mRNA, partial cds	FRIS_LYMSTRecName: Full=Soma ferritin
Mg_contig_135941	-243.217	0.0364024	TSA: Mytilus galloprovincialis NORM_MGT_c3034 mRNA sequence	---NA---
Mg_contig_21840	-274.131	0.0277055	PREDICTED: Aplysia californica enolase-like (LOC101859459), mRNA	ENO_DROMERecName: Full=Enolase; AltName: Full=2-phospho-D-glycerate hydro-lyase; AltName: Full=2-phosphoglycerate dehydratase
Mg_contig_130701	-282.514	0.0303365	TSA: Mytilus galloprovincialis NORM_MGC_c7912 mRNA sequence	---NA---
Mg_contig_143846	-284.218	0.0228393	TSA: Mytilus galloprovincialis NORM_MGC_c15310 mRNA sequence	---NA---
Mg_contig_19692	-285.893	0.0188955	TSA: Mytilus galloprovincialis NORM_MGT_c16936 mRNA sequence	ACHA2_MOUSERecName: Full=Neuronal acetylcholine receptor subunit alpha-2; Flags: Precursor
Mg_contig_31141	-306.842	0.0441208	PREDICTED: Crassostrea gigas ras association domain-containing protein 9 (LOC105322396), transcript variant X1, mRNA	---NA---
Mg_contig_9522	-333.669	0.0351954	PREDICTED: Aplysia californica vigilin-like (LOC101863689), mRNA	VIGLN_HUMANRecName: Full=Vigilin; AltName: Full=High density lipoprotein-binding protein; Short=HDL-binding protein
Mg_contig_139002	-337.026	0.0106329	TSA: Meretrix meretrix Contig34424.Meme mRNA sequence	---NA---
Mg_contig_143945	-350.386	0.021531	TSA: Mytilus galloprovincialis NORM_MGT_c3256 mRNA sequence	---NA---
Mg_contig_21453	-367.323	0.0371847	TSA: Haliotis diversicolor contig1027.Hadilarv mRNA sequence	AT5G_MANSERecName: Full=ATP synthase lipid-binding protein, mitochondrial; AltName: Full=ATPase protein 9; AltName: Full=ATPase subunit c; Flags: Precursor
Mg_contig_8147	-378.453	0.00210099	TSA: Mytilus galloprovincialis NORM_MGT_c8724 mRNA sequence	---NA---
Mg_contig_27829	-387.282	0.0494701	TSA: Crassostrea angulata SeqIndex40859.ca mRNA sequence	---NA---
Mg_contig_11826	-388.639	0.0478782	Haliotis discus discus cathepsin F mRNA, complete cds	CPR1_DROMERecName: Full=Putative cysteine proteinase CG12163; Flags: Precursor
Mg_contig_17702	-392.656	0.0107586	Crassostrea gigas vasa-like protein mRNA, complete cds	---NA---
Mg_contig_18789	-392.727	0.0303417	TSA: Haliotis asinina HasCL37Contig1, mRNA sequence	RLA1_CAEELRecName: Full=60S acidic ribosomal protein P1; AltName: Full=Ribosomal protein large subunit P1
Mg_contig_93367	-413.236	8.50672e-05	TSA: Mytilus galloprovincialis NORM_MGC_c4202 mRNA sequence	---NA---
Mg_contig_36733	-414.021	0.0463411	TSA: Haliotis diversicolor contig4261.Hadilarv mRNA sequence	TPMT_RATRecName: Full=Thiopurine S-methyltransferase; AltName: Full=Thiopurine methyltransferase
Mg_contig_4572	-423.586	0.0276596	TSA: Villosa lienosa k53_2470901.Vilimmg mRNA sequence	HIG1A_RATRecName: Full=HIG1 domain family member 1A, mitochondrial; AltName: Full=Hypoxia-inducible gene 1 protein
Mg_contig_23342	-433.163	0.0431699	TSA: Argopecten irradians Airrad_eye_contig598 mRNA sequence	RS2_RATRecName: Full=40S ribosomal protein S2
Mg_contig_143975	-437.089	0.00526683	PREDICTED: Aplysia californica carbonyl reductase [NADPH] 1-like (LOC101851941), transcript variant X1, mRNA	CBR3_MOUSERecName: Full=Carbonyl reductase
Mg_contig_199076	-437.663	0.00979246	TSA: Placopecten magellanicus Pmagell_eye_g00916t00002 mRNA sequence	---NA---
Mg_contig_29379	-441.929	0.0364024	TSA: Meretrix meretrix Contig17512.Meme mRNA sequence	---NA---
Mg_contig_82274	-441.937	0.0377308	PREDICTED: Aplysia californica 4-hydroxyphenylpyruvate dioxygenase-like (LOC101862900), mRNA	HPPD_DANRERecName: Full=4-hydroxyphenylpyruvate dioxygenase; AltName: Full=4-hydroxyphenylpyruvic acid oxidase; Short=4HPPD; Short=HPD; Short=HPPDase
Mg_contig_986	-471.841	0.00426243	TSA: Mytilus galloprovincialis NORM_MGT_c15079 mRNA sequence	GRHPR_HUMANRecName: Full=Glyoxylate reductase/hydroxypyruvate reductase
Mg_contig_61966	-472.522	0.0182972	TSA: Placobranchus ocellatus 44297.Plocadult mRNA sequence	---NA---
Mg_contig_4019	-473.305	0.00250075	PREDICTED: Aplysia californica protein disulfide-isomerase-like (LOC101862291), mRNA	PDI2_CAEELRecName: Full=Protein disulfide-isomerase 2; AltName: Full=PDI 1; AltName: Full=Prolyl 4-hydroxylase subunit beta-2; Flags: Precursor
Mg_contig_60038	-485.118	0.0326076	PREDICTED: Crassostrea gigas N-acetylglucosamine-1-phosphodiester alpha-N-acetylglucosaminidase (LOC105340604), mRNA	---NA---
Mg_contig_78071	-489.621	0.0293702	PREDICTED: Biomphalaria glabrata cell wall protein DAN4-like (LOC106050854), mRNA	---NA---
Mg_contig_10548	-501.682	0.0171743	TSA: Villosa lienosa Contig27491.Vilimmg mRNA sequence	AK1A1_MOUSERecName: Full=Alcohol dehydrogenase
Mg_contig_27	-512.338	0.00626918	TSA: Placopecten magellanicus Pmagell_eye_g18587t00001 mRNA sequence	---NA---
Mg_contig_13962	-524.859	0.0277055	TSA: Mytilus edulis, clone Mytilus_edulis_20100630_35754 length=4809 numreads=758, mRNA sequence	ATNA_DROMERecName: Full=Sodium/potassium-transporting ATPase subunit alpha; Short=Na(+)/K(+) ATPase alpha subunit; AltName: Full=Sodium pump subunit alpha
Mg_contig_13204	-540.586	0.001153	TSA: Placobranchus ocellatus 8737.Plocadult mRNA sequence	---NA---
Mg_contig_230082	-563.182	0.0153436	TSA: Elysia timida contig14398.Eltiadult mRNA sequence	---NA---
Mg_contig_11233	-579.413	0.0207798	TSA: Elysia timida contig11946.Eltiadult mRNA sequence	KHK_HUMANRecName: Full=Ketohexokinase; AltName: Full=Hepatic fructokinase
Mg_contig_54015	-579.422	0.0150027	PREDICTED: Aplysia californica proline dehydrogenase 1, mitochondrial-like (LOC101854040), transcript variant X1, mRNA	PROD_DROMERecName: Full=Proline dehydrogenase 1, mitochondrial; AltName: Full=Proline oxidase; AltName: Full=Protein sluggish-A; Flags: Precursor
Mg_contig_64703	-587.987	0.003958	TSA: Mytilus galloprovincialis NORM_MGT_c8124 mRNA sequence	---NA---
Mg_contig_75554	-704.747	0.0070089	TSA: Mytilus galloprovincialis NORM_MGT_c12710 mRNA sequence	---NA---
Mg_contig_4489	-707.752	0.00704809	PREDICTED: Aplysia californica uncharacterized LOC101863143 (LOC101863143), mRNA	ALF_YEASTRecName: Full=Fructose-bisphosphate aldolase; Short=FBP aldolase; Short=FBPA; AltName: Full=Fructose-1,6-bisphosphate aldolase
Mg_contig_25995	-708.64	0.00643367	TSA: Crepidula fornicata 17775.Cfedg, mRNA sequence	PABP1_MOUSERecName: Full=Polyadenylate-binding protein 1; Short=PABP-1; Short=Poly(A)-binding protein 1
Mg_contig_60752	-711.907	0.0110555	TSA: Haliotis diversicolor singleton268.Hadilarv mRNA sequence	---NA---
Mg_contig_48029	-725.793	0.0119834	PREDICTED: Crassostrea gigas stromal cell-derived factor 2-like (LOC105340496), mRNA	SCRB2_RATRecName: Full=Lysosome membrane protein 2; AltName: Full=85 kDa lysosomal membrane sialoglycoprotein; Short=LGP85; AltName: Full=CD36 antigen-like 2; AltName: Full=Lysosome membrane protein II; Short=LIMP II; AltName: Full=Scavenger receptor class B member 2; AltName: CD_antigen=CD36
Mg_contig_36978	-758.855	0.00168656	TSA: Lymnaea stagnalis mRNA, contig: LymstCNS_TSA_25581, mRNA sequence	---NA---
Mg_contig_20904	-759.213	0.0114309	TSA: Crepidula fornicata 3365.Cfedg, mRNA sequence	---NA---
Mg_contig_28625	-839.15	0.00282599	TSA: Meretrix meretrix Contig12455.Meme mRNA sequence	---NA---
Mg_contig_26484	-883.457	0.00781608	TSA: Placobranchus ocellatus 5216.Plocadult mRNA sequence	---NA---
Mg_contig_117	-932.515	0.00150626	TSA: Mytilus galloprovincialis NORM_MGT_c5897 mRNA sequence	---NA---
Mg_contig_7307	-971.323	3.66762e-08	TSA: Mytilus edulis, clone 20100630_28688 length=992 numreads=175, mRNA sequence	C1QT2_MOUSERecName: Full=Complement C1q tumor necrosis factor-related protein 2; Short=mCTRP2; Flags: Precursor
Mg_contig_6212	-999.46	0.00282599	Littorina littorea glyceraldehyde-3-phosphate dehydrogenase (GAPDH) mRNA, complete cds	G3P_PANVRRecName: Full=Glyceraldehyde-3-phosphate dehydrogenase; Short=GAPDH
Mg_contig_18477	-1056.93	0.000621648	TSA: Ruditapes philippinarum Locus_2581.Ruphgonad mRNA sequence	---NA---
Mg_contig_9083	-1087.45	0.00588368	TSA: Octopus vulgaris NODE_100843_length_211_cov_20.260664 mRNA sequence	---NA---
Mg_contig_29522	-1283.57	0.00234021	PREDICTED: Aplysia californica cytosolic 10-formyltetrahydrofolate dehydrogenase-like (LOC101856236), transcript variant X1, mRNA	AL1L1_XENLARecName: Full=Cytosolic 10-formyltetrahydrofolate dehydrogenase; Short=10-FTHFDH; Short=FDH; AltName: Full=Aldehyde dehydrogenase family 1 member L1
Mg_contig_143810	-1360.83	0.001153	TSA: Mytilus edulis, clone 20100630_28454 length=740 numreads=116, mRNA sequence	DEFI_MYTGARecName: Full=Defensin MGD-1; Flags: Precursor
Mg_contig_8748	-1435.92	0.00104123	TSA: Crepidula fornicata 129.Cfedg, mRNA sequence	COX2_PERAMRecName: Full=Cytochrome c oxidase subunit 2; AltName: Full=Cytochrome c oxidase polypeptide II
Mg_contig_24697	-1444.83	0.00146216	TSA: Haliotis diversicolor singleton3773.Hadilarv mRNA sequence	SERP2_HUMANRecName: Full=Stress-associated endoplasmic reticulum protein 2; AltName: Full=Ribosome-associated membrane protein RAMP4-2
Mg_contig_48670	-1466.81	0.00358893	PREDICTED: Biomphalaria glabrata neuronal acetylcholine receptor subunit beta-3-like (LOC106055799), mRNA	HEBP2_MOUSERecName: Full=Heme-binding protein 2; AltName: Full=Protein SOUL
Mg_contig_15745	-1482.8	0.00228482	PREDICTED: Aplysia californica malate dehydrogenase, cytoplasmic-like (LOC101848818), mRNA	MDHC_PIGRecName: Full=Malate dehydrogenase, cytoplasmic; AltName: Full=Cytosolic malate dehydrogenase
Mg_contig_254	-1560.86	0.00168746	TSA: Placopecten magellanicus Pmagell_eye_g12043t00001 mRNA sequence	---NA---
Mg_contig_32976	-1566.39	0.00151553	PREDICTED: Aplysia californica amyloid beta A4 protein-like (LOC101847036), mRNA	PPN_DROMERecName: Full=Papilin; Flags: Precursor
Mg_contig_206343	-1631.49	0.00160552	TSA: Villosa lienosa Contig18762.Vilimmg mRNA sequence	---NA---
Mg_contig_26857	-1769.27	0.00115874	TSA: Lymnaea stagnalis mRNA, contig: LymstCNS_TSA_116243, mRNA sequence	---NA---
Mg_contig_148397	-1926.24	0.0488276	TSA: Elysia timida contig14684.Eltiadult mRNA sequence	---NA---
Mg_contig_24157	-2024.85	1.9188e-05	PREDICTED: Crassostrea gigas uncharacterized LOC105344271 (LOC105344271), transcript variant X1, mRNA	---NA---
Mg_contig_1991	-2103.79	4.9969e-05	PREDICTED: Octopus bimaculoides zinc transporter ZIP9-B-like (LOC106877157), mRNA	---NA---
Mg_contig_82916	-2107.39	3.43513e-05	TSA: Mytilus edulis, clone 20100630_4193 length=792 numreads=671, mRNA sequence	MYNB_MYTGARecName: Full=Myticin-B; Flags: Precursor
Mg_contig_145630	-2209.1	0.000223827	TSA: Mytilus galloprovincialis NORM_MGT_c10584 mRNA sequence	---NA---
Mg_contig_171664	-2268.83	0.00148353	TSA: Ruditapes philippinarum Locus_1096.Ruphgonad mRNA sequence	---NA---
Mg_contig_145992	-2405.1	0.00194095	Mytilus galloprovincialis nacre apextrin-like protein 1 mRNA, complete cds	---NA---
Mg_contig_18116	-2451.55	0.00074301	TSA: Lymnaea stagnalis mRNA, contig: LymstCNS_TSA_5051, mRNA sequence	TIMP3_RABITRecName: Full=Metalloproteinase inhibitor 3; AltName: Full=Tissue inhibitor of metalloproteinases 3; Short=TIMP-3
Mg_contig_144662	-2496.11	0.0358371	TSA: Villosa lienosa Contig31107.Vilimmg mRNA sequence	---NA---
Mg_contig_3011	-3007.79	8.19884e-07	TSA: Crassostrea angulata SeqIndex102673.ca mRNA sequence	VIT2_PERAMRecName: Full=Vitellogenin-2; Short=Vg-2; Flags: Precursor
Mg_contig_68229	-3283.12	0.0453753	TSA: Lymnaea stagnalis mRNA, contig: LymstCNS_TSA_38218, mRNA sequence	---NA---
Mg_contig_16893	-3381.63	0.00024089	PREDICTED: Biomphalaria glabrata golgin subfamily A member 6-like protein 22 (LOC106050817), transcript variant X1, mRNA	VA52_DOLMARecName: Full=Venom allergen 5.01; AltName: Full=Allergen Dol m V-A; AltName: Full=Antigen 5 form 2; Short=Ag5-2; AltName: Full=Cysteine-rich venom protein; Short=CRVP; AltName: Allergen=Dol m 5.01; Flags: Precursor
Mg_contig_3398	-3590.02	0.0453753	TSA: Elliptio complanata UTP_com00935 mRNA sequence	RSSA_DROGRRecName: Full=40S ribosomal protein SA; AltName: Full=Protein stubarista
Mg_contig_143695	-3724.18	5.91952e-05	Mytilus galloprovincialis multi-CRP-I 3 mRNA, complete cds	---NA---
Mg_contig_228615	-3729.33	0.0389423	TSA: Placobranchus ocellatus 833.Plocadult mRNA sequence	---NA---
Mg_contig_75813	-3754.37	0.0429521	TSA: Placopecten magellanicus Pmagell_eye_g00562t00001 mRNA sequence	SCRB2_HUMANRecName: Full=Lysosome membrane protein 2; AltName: Full=85 kDa lysosomal membrane sialoglycoprotein; Short=LGP85; AltName: Full=CD36 antigen-like 2; AltName: Full=Lysosome membrane protein II; Short=LIMP II; AltName: Full=Scavenger receptor class B member 2; AltName: CD_antigen=CD36
Mg_contig_6351	-3940.14	0.000233865	TSA: Placopecten magellanicus Pmagell_eye_g16643t00001 mRNA sequence	BHMT1_BOVINRecName: Full=Betaine--homocysteine S-methyltransferase 1
Mg_contig_13006	-4146.82	8.50672e-05	TSA: Ruditapes philippinarum Locus_16089.Ruphgonad mRNA sequence	---NA---
Mg_contig_12454	-4159.04	0.0493143	TSA: Villosa lienosa Contig3637.Vilimmg mRNA sequence	---NA---
Mg_contig_9316	-4277.98	0.0314921	TSA: Villosa lienosa Contig16993.Vilimmg mRNA sequence	---NA---
Mg_contig_2526	-4849.28	4.43352e-07	TSA: Placobranchus ocellatus 2300.Plocadult mRNA sequence	BAHG_VITSTRecName: Full=Bacterial hemoglobin; AltName: Full=Soluble cytochrome O
Mg_contig_19403	-4899.42	0.0317864	PREDICTED: Aplysia californica phosphoenolpyruvate carboxykinase, cytosolic [GTP]-like (LOC101860755), mRNA	PCKG_DROMERecName: Full=Phosphoenolpyruvate carboxykinase
Mg_contig_10147	-5076.28	0.029332	TSA: Crepidula fornicata 20484.Cfedg, mRNA sequence	COX3_ANOGARecName: Full=Cytochrome c oxidase subunit 3; AltName: Full=Cytochrome c oxidase polypeptide III
Mg_contig_16076	-5276.43	0.0292226	PREDICTED: Aplysia californica uncharacterized LOC101857917 (LOC101857917), mRNA	LPHN_DROPERecName: Full=Latrophilin Cirl
Mg_contig_28037	-5839.27	0.0230178	TSA: Octopus vulgaris NODE_71298_length_1498_cov_49.295059 mRNA sequence	---NA---
Mg_contig_37237	-7278.01	0.0173902	PREDICTED: Crassostrea gigas alpha-1,3-mannosyl-glycoprotein 4-beta-N-acetylglucosaminyltransferase A (LOC105335235), transcript variant X1, mRNA	TCAF2_MOUSERecName: Full=TRPM8 channel-associated factor 2; AltName: Full=TRP channel-associated factor 2
Mg_contig_83818	-7418.65	0.029332	TSA: Deroceras reticulatum Contig_239.DretDigGland, mRNA sequence	---NA---
Mg_contig_165686	-9616.35	0.0261895	TSA: Mytilus galloprovincialis NORM_MGC_c7007 mRNA sequence	---NA---
Mg_contig_8468	-19335.8	0.00193805	PREDICTED: Aplysia californica zinc finger protein 236-like (LOC101862600), transcript variant X1, mRNA	---NA---
Mg_contig_5768	-20257.8	0.00224693	PREDICTED: Aplysia californica anaphase-promoting complex subunit 13-like (LOC101850733), transcript variant X3, mRNA	VIT_APIMERecName: Full=Vitellogenin; Flags: Precursor

## Sheet: I7d vs. C7d
Name	Fold change	FDR p-value	Description molluscs Database	Description Uniprot/Swissprot
Mg_contig_232133	4103.11	0.00297623	Mytilus galloprovincialis I-type lysozyme mRNA, complete cds	LYS_OSTEDRecName: Full=Lysozyme; AltName: Full=1,4-beta-N-acetylmuramidase; AltName: Full=Invertebrate-type lysozyme; Flags: Precursor
Mg_contig_245607	2603.14	0.002561	TSA: Crassostrea angulata SeqIndex13290.ca mRNA sequence	---NA---
Mg_contig_246609	1918.97	0.0117281	TSA: Mytilus galloprovincialis NORM_MGC_c9438 mRNA sequence	---NA---
Mg_contig_263090	915.429	0.0200972	Mytilus galloprovincialis MgC1q74 gene for putative C1q domain containing protein MgC1q74	CO8A2_HUMANRecName: Full=Collagen alpha-2(VIII) chain; AltName: Full=Endothelial collagen; Flags: Precursor
Mg_contig_3386	735.42	0.000606225	TSA: Mytilus galloprovincialis NORM_MGT_c12625 mRNA sequence	PH4H_DROMERecName: Full=Protein henna; AltName: Full=Phe-4-monooxygenase; AltName: Full=Phenylalanine-4-hydroxylase; Short=PAH; AltName: Full=Tryptophan 5-hydroxylase; Short=TRH; AltName: Full=Tryptophan 5-monooxygenase
Mg_contig_91557	666.946	0.00208364	TSA: Mytilus galloprovincialis NORM_MGT_c22691 mRNA sequence	---NA---
Mg_contig_37710	639.899	0.00624004	Pinctada fucata basic protein N23 mRNA, complete cds	---NA---
Mg_contig_94765	457.285	0.0283805	TSA: Lymnaea stagnalis mRNA, contig: LymstCNS_TSA_92347, mRNA sequence	---NA---
Mg_contig_18266	427.423	0.0328452	Lottia gigantea hypothetical protein partial mRNA	PH4H_RATRecName: Full=Phenylalanine-4-hydroxylase; Short=PAH; AltName: Full=Phe-4-monooxygenase
Mg_contig_14535	419.55	0.0158962	PREDICTED: Crassostrea gigas uncharacterized LOC105329490 (LOC105329490), mRNA	SLEB_BACSURecName: Full=Spore cortex-lytic enzyme; Short=SCLE; Flags: Precursor
Mg_contig_1320	410.362	0.0443939	TSA: Mytilus galloprovincialis NORM_MGT_c16434 mRNA sequence	---NA---
Mg_contig_15529	405.501	0.0138016	PREDICTED: Octopus bimaculoides sodium bicarbonate transporter-like protein 11 (LOC106875977), transcript variant X1, mRNA	---NA---
Mg_contig_91417	359.327	0.0128727	PREDICTED: Crassostrea gigas chorion peroxidase-like (LOC105342217), partial mRNA	PXDN_MOUSERecName: Full=Peroxidasin homolog; Flags: Precursor
Mg_contig_166028	336.24	0.00065417	TSA: Mytilus edulis, clone Mytilus_edulis_20100630_3175 length=694 numreads=83, mRNA sequence	PLCL_MYTGARecName: Full=Perlucin-like protein; Flags: Precursor
Mg_contig_39678	317.588	0.0238409	TSA: Mytilus galloprovincialis NORM_MGT_c5891 mRNA sequence	PCSK5_BRACLRecName: Full=Proprotein convertase subtilisin/kexin type 5; AltName: Full=Proprotein convertase PC6-like; Short=aPC6; Flags: Precursor
Mg_contig_98862	212.683	0.0267746	TSA: Mytilus galloprovincialis NORM_MGT_c9313 mRNA sequence	EPDR1_HUMANRecName: Full=Mammalian ependymin-related protein 1; Short=MERP-1; AltName: Full=Upregulated in colorectal cancer gene 1 protein; Flags: Precursor
Mg_contig_13	197.543	0.0169504	TSA: Octopus vulgaris NODE_101315_length_793_cov_31.779320 mRNA sequence	C3AR_DANRERecName: Full=C3a anaphylatoxin chemotactic receptor; Short=C3AR; Short=C3a-R
Mg_contig_1572	190.791	0.0151582	TSA: Mytilus edulis, clone 20100630_73470 length=2246 numreads=45, mRNA sequence	---NA---
Mg_contig_20489	165.42	0.0222345	TSA: Placobranchus ocellatus 62283.Plocadult mRNA sequence	SNED1_MOUSERecName: Full=Sushi, nidogen and EGF-like domain-containing protein 1; AltName: Full=Secreted protein SST-3; AltName: Full=Stromal nidogen extracellular matrix protein; Flags: Precursor
Mg_contig_22021	145.039	0.00579071	TSA: Mytilus galloprovincialis NORM_MGC_c10245 mRNA sequence	---NA---
Mg_contig_7286	141.861	0.0392173	TSA: Mytilus galloprovincialis NORM_MGC_c9210 mRNA sequence	---NA---
Mg_contig_7296	141.075	0.0209095	TSA: Mytilus galloprovincialis NORM_MGC_c5514 mRNA sequence	AOSL_PLEHORecName: Full=Allene oxide synthase-lipoxygenase protein; Includes: RecName: Full=Allene oxide synthase; AltName: Full=Hydroperoxidehydrase; Includes: RecName: Full=Arachidonate 8-lipoxygenase
Mg_contig_10420	119.302	0.0338175	TSA: Mytilus edulis, clone 20100630_3364 length=1038 numreads=65, mRNA sequence	---NA---
Mg_contig_28	115.778	0.0054329	TSA: Mytilus galloprovincialis NORM_MGC_c14516 mRNA sequence	---NA---
Mg_contig_1367	106.613	0.00624004	TSA: Mytilus galloprovincialis NORM_MGT_c5891 mRNA sequence	PCSK5_BRACLRecName: Full=Proprotein convertase subtilisin/kexin type 5; AltName: Full=Proprotein convertase PC6-like; Short=aPC6; Flags: Precursor
Mg_contig_127	106.561	0.0311793	TSA: Mytilus edulis, clone Mytilus_edulis_20100630_3920 length=1475 numreads=3936, mRNA sequence	CHIT1_HUMANRecName: Full=Chitotriosidase-1; AltName: Full=Chitinase-1; Flags: Precursor
Mg_contig_20521	95.3515	0.0158834	TSA: Mytilus galloprovincialis NORM_MGC_c7387 mRNA sequence	PLCL_MYTGARecName: Full=Perlucin-like protein; Flags: Precursor
Mg_contig_5648	94.545	0.0200972	TSA: Mytilus galloprovincialis NORM_MGT_c12881 mRNA sequence	---NA---
Mg_contig_613	83.5817	0.0209095	PREDICTED: Crassostrea gigas L-ascorbate oxidase-like (LOC109619792), mRNA	LAC1_PHLRARecName: Full=Laccase; AltName: Full=Benzenediol:oxygen oxidoreductase; AltName: Full=Diphenol oxidase; AltName: Full=Ligninolytic phenoloxidase; AltName: Full=Urishiol oxidase; Flags: Precursor
Mg_contig_970	56.8865	0.0320533	TSA: Mytilus galloprovincialis NORM_MGC_c7224 mRNA sequence	---NA---
Mg_contig_1634	53.1939	0.00720893	TSA: Lymnaea stagnalis mRNA, contig: LymstCNS_TSA_2374, mRNA sequence	---NA---
Mg_contig_9596	45.2891	0.0401618	TSA: Mytilus galloprovincialis NORM_MGC_c2067 mRNA sequence	---NA---
Mg_contig_36606	-19.9854	0.0443939	TSA: Mytilus galloprovincialis NORM_MGT_c6636 mRNA sequence	---NA---
Mg_contig_1434	-35.8487	0.0498352	Mytilus galloprovincialis mRNA for fibrinogen-related protein 2 (FREP2 gene)	MFAP4_HUMANRecName: Full=Microfibril-associated glycoprotein 4; Flags: Precursor
Mg_contig_23823	-38.0242	0.0236518	TSA: Mytilus galloprovincialis NORM_MGT_c24497 mRNA sequence	---NA---
Mg_contig_55339	-43.5234	0.0420263	TSA: Villosa lienosa Contig30499.Vilimmg mRNA sequence	SPAT5_MOUSERecName: Full=Spermatogenesis-associated protein 5; AltName: Full=Spermatogenesis-associated factor protein
Mg_contig_88746	-50.7504	0.04655	TSA: Mytilus galloprovincialis NORM_MGT_c11273 mRNA sequence	---NA---
Mg_contig_5050	-73.1876	0.0277292	TSA: Mytilus galloprovincialis NORM_MGT_c3428 mRNA sequence	---NA---
Mg_contig_8727	-77.8877	0.0426826	TSA: Mytilus galloprovincialis NORM_MGC_c7396 mRNA sequence	---NA---
Mg_contig_59842	-105.43	0.00873737	TSA: Mytilus galloprovincialis NORM_MGT_c3397 mRNA sequence	---NA---
Mg_contig_568	-107.186	0.0237848	Lottia gigantea hypothetical protein mRNA	RSAD2_SINCHRecName: Full=Radical S-adenosyl methionine domain-containing protein 2; AltName: Full=Viperin; AltName: Full=Virus inhibitory protein, endoplasmic reticulum-associated, interferon-inducible
Mg_contig_44317	-108.149	0.00284579	Mytilus galloprovincialis nacre apextrin-like protein 1 mRNA, complete cds	---NA---
Mg_contig_71197	-111.298	0.0404469	Mytilus coruscus byssal protein-3 mRNA, complete cds	---NA---
Mg_contig_58745	-114.25	0.00639611	TSA: Mytilus galloprovincialis NORM_MGT_c20170 mRNA sequence	---NA---
Mg_contig_32737	-116.799	0.0323049	TSA: Mytilus galloprovincialis NORM_MGT_c22072 mRNA sequence	---NA---
Mg_contig_26888	-122.436	0.0443939	TSA: Mytilus galloprovincialis NORM_MGC_c7451 mRNA sequence	---NA---
Mg_contig_80772	-123.389	0.0303576	TSA: Mytilus galloprovincialis NORM_MGT_c15431 mRNA sequence	---NA---
Mg_contig_44440	-133.879	0.00492312	TSA: Mytilus galloprovincialis NORM_MGT_c22853 mRNA sequence	---NA---
Mg_contig_143940	-162.844	0.0163468	Mytilus galloprovincialis MACPF domain containing protein (macp) mRNA, complete cds	PV21_POMCARecName: Full=Perivitellin-2 67 kDa subunit; Short=PcPV2 67 kDa subunit; Short=PcPV2-67; AltName: Full=PV2 MACPF subunit; Flags: Precursor
Mg_contig_81951	-170.86	0.0263569	TSA: Mytilus galloprovincialis NORM_MGT_c8877 mRNA sequence	---NA---
Mg_contig_101838	-177.009	0.0164763	TSA: Mytilus galloprovincialis NORM_MGC_c15586 mRNA sequence	---NA---
Mg_contig_42981	-193.755	0.0194399	TSA: Mytilus galloprovincialis NORM_MGT_c24158 mRNA sequence	---NA---
Mg_contig_154858	-198.478	0.0231986	PREDICTED: Octopus bimaculoides tubulin alpha chain-like (LOC106869643), mRNA	TBA_LYTPIRecName: Full=Tubulin alpha chain
Mg_contig_4387	-203.99	0.0328931	TSA: Mytilus galloprovincialis NORM_MGT_c16297 mRNA sequence	LECH_CHICKRecName: Full=Hepatic lectin
Mg_contig_59143	-204.952	0.00339603	TSA: Mytilus galloprovincialis NORM_MGC_c6573 mRNA sequence	---NA---
Mg_contig_117	-222.875	0.0351814	TSA: Mytilus galloprovincialis NORM_MGT_c5897 mRNA sequence	---NA---
Mg_contig_10465	-228.269	0.0252337	TSA: Mytilus galloprovincialis NORM_MGT_c13307 mRNA sequence	---NA---
Mg_contig_7469	-229.177	0.0169504	TSA: Mytilus galloprovincialis NORM_MGT_c8201 mRNA sequence	---NA---
Mg_contig_55479	-230.551	0.0351884	TSA: Ruditapes philippinarum Locus_3136.Ruphgonad mRNA sequence	---NA---
Mg_contig_143695	-246.986	0.014737	Mytilus galloprovincialis multi-CRP-I 3 mRNA, complete cds	---NA---
Mg_contig_134295	-257.582	0.0420263	TSA: Elysia timida contig04612.Eltiadult mRNA sequence	---NA---
Mg_contig_101450	-265.317	0.00581301	TSA: Mytilus galloprovincialis NORM_MGC_c5043 mRNA sequence	---NA---
Mg_contig_127503	-297.307	0.0169504	TSA: Mytilus galloprovincialis NORM_MGT_c5887 mRNA sequence	---NA---
Mg_contig_31430	-407.374	0.000936073	TSA: Octopus vulgaris NODE_16697_length_315_cov_11.184127 mRNA sequence	RD21B_ARATHRecName: Full=Probable cysteine protease RD21B; Flags: Precursor
Mg_contig_109640	-422.198	0.0293059	PREDICTED: Octopus bimaculoides serine/threonine-protein kinase 31-like (LOC106878746), mRNA	---NA---
Mg_contig_203721	-422.759	0.00830022	TSA: Mytilus galloprovincialis NORM_MGT_c20170 mRNA sequence	---NA---
Mg_contig_93367	-429.023	0.00581301	TSA: Mytilus galloprovincialis NORM_MGC_c4202 mRNA sequence	---NA---
Mg_contig_19692	-510.311	0.00639611	TSA: Mytilus galloprovincialis NORM_MGT_c16936 mRNA sequence	ACHA2_MOUSERecName: Full=Neuronal acetylcholine receptor subunit alpha-2; Flags: Precursor
Mg_contig_8692	-562.79	0.0126093	TSA: Mytilus galloprovincialis NORM_MGC_c4629 mRNA sequence	GRHPR_HUMANRecName: Full=Glyoxylate reductase/hydroxypyruvate reductase
Mg_contig_144601	-596.488	0.00145066	Lottia gigantea hypothetical protein mRNA	MPCP_MOUSERecName: Full=Phosphate carrier protein, mitochondrial; AltName: Full=Phosphate transport protein; Short=PTP; AltName: Full=Solute carrier family 25 member 3; Flags: Precursor
Mg_contig_18116	-607.106	0.0307052	TSA: Lymnaea stagnalis mRNA, contig: LymstCNS_TSA_5051, mRNA sequence	TIMP3_RABITRecName: Full=Metalloproteinase inhibitor 3; AltName: Full=Tissue inhibitor of metalloproteinases 3; Short=TIMP-3
Mg_contig_67357	-620.869	0.0167228	TSA: Mytilus edulis, clone 20100630_5453 length=880 numreads=70, mRNA sequence	C1QL3_MOUSERecName: Full=Complement C1q-like protein 3; AltName: Full=C1q and tumor necrosis factor-related protein 13; Short=C1q/TNF-related protein 13; Short=CTRP13; AltName: Full=Gliacolin; Flags: Precursor
Mg_contig_986	-693.304	0.00443506	TSA: Mytilus galloprovincialis NORM_MGT_c15079 mRNA sequence	GRHPR_HUMANRecName: Full=Glyoxylate reductase/hydroxypyruvate reductase
Mg_contig_111827	-712.632	0.000444036	TSA: Mytilus galloprovincialis NORM_MGC_c7451 mRNA sequence	LCYD1_ORYSJRecName: Full=Putative L-cysteine desulfhydrase 1; AltName: Full=OsL-CDes1; Short=L-CDes1
Mg_contig_134249	-956.713	0.0351814	TSA: Mytilus galloprovincialis NORM_MGC_c2723 mRNA sequence	NCAN_PANTRRecName: Full=Neurocan core protein; AltName: Full=Chondroitin sulfate proteoglycan 3; Flags: Precursor
Mg_contig_145992	-1031.26	0.0188658	Mytilus galloprovincialis nacre apextrin-like protein 1 mRNA, complete cds	---NA---
Mg_contig_145630	-1243.05	0.00297623	TSA: Mytilus galloprovincialis NORM_MGT_c10584 mRNA sequence	---NA---
Mg_contig_172551	-2711.03	0.000548434	TSA: Mytilus galloprovincialis NORM_MGT_c9000 mRNA sequence	---NA---
Mg_contig_165686	-3090.82	0.00971406	TSA: Mytilus galloprovincialis NORM_MGC_c7007 mRNA sequence	---NA---
Mg_contig_82916	-3745.45	7.06176e-06	TSA: Mytilus edulis, clone 20100630_4193 length=792 numreads=671, mRNA sequence	MYNB_MYTGARecName: Full=Myticin-B; Flags: Precursor
